# Supplementary material for: Long non-coding RNAs of switchgrass (Panicum virgatum L.) in multiple dehydration stresses
Source: BMC Plant Biol. 2018 May 4;18:79. doi: 10.1186/s12870-018-1288-3 (PMC5936019; doi:10.1186/s12870-018-1288-3)
Supplement: Supplementary file 2 — Table S1. List of memory lncRNAs. Table S2. Primers used in qRT-PCR. Table S3. Expression summary of different samples and treatments. Table S4. List of differentially expressed lncRNAs. Table S5. LncRNAs annotated by antisense and upstream or downstream. Table S6. Differentially expressed lncRNAs and the annotated genes. Table S7. Differentially expressed lncRNAs annotated with differentially expressed genes. Table S8. GO term _ response to stress. Table S9. Top 20 pathway enriched in annotation genes. Table S10. LncRNAs and genes involved in ABA biosynthesis and signal transduction. Table S11. LncRNAs and genes involved in ETH biosynthesis and signal transduction. Table S12. LncRNAs and genes involved in starch and sucrose metabolism. Table S13. Dehydration response and transcriptional memory genes or lncRNAs in switchgrass, maize and Arabidopsis. (ZIP 3778 kb) [file 12870_2018_1288_MOESM2_ESM.zip › Table S9.xlsx]

## Sheet: Sheet1
Table S9 Top 20 pathway enriched in annotation genes
NO.	Pathway enriched in antisense genes	Accession	BSID	Pathway enriched in up or down stream genes	Accession	BSID	Pathway enriched in differentially expressed genes	Accession	BSID
1	Biosynthesis of amino acids	ko01230	795174	Ribosome	ko03010	441	Aminoacyl-tRNA biosynthesis	ko00970	424
2	Plant hormone signal transduction	ko04075	196643	Carbon metabolism	ko01200	817567	Cysteine and methionine metabolism	ko00270	103421
3	Plant-pathogen interaction	ko04626	131980	Starch and sucrose metabolism	ko00500	344	Ribosome	ko03010	441
4	Aminoacyl-tRNA biosynthesis	ko00970	424	Biosynthesis of amino acids	ko01230	795174	Carotenoid biosynthesis	ko00906	414
5	Phenylalanine, tyrosine and tryptophan biosynthesis	ko00400	333	Peroxisome	ko04146	131126	Glycerolipid metabolism	ko00561	361
6	Purine metabolism	ko00230	307	Phenylpropanoid biosynthesis	ko00940	419	Starch and sucrose metabolism	ko00500	344
7	Carbon metabolism	ko01200	817567	Fatty acid metabolism	ko01212	878045	Glutathione metabolism	ko00480	343
8	Homologous recombination	ko03440	454	Amino sugar and nucleotide sugar metabolism	ko00520	350	Glycolysis / Gluconeogenesis	ko00010	287
9	Pyruvate metabolism	ko00620	373	Pyrimidine metabolism	ko00240	309	Fatty acid metabolism	ko01212	878045
10	Spliceosome	ko03040	124832	Purine metabolism	ko00230	307	Biosynthesis of amino acids	ko01230	795174
11	Ubiquitin mediated proteolysis	ko04120	466	RNA transport	ko03013	175229	Cutin, suberine and wax biosynthesis	ko00073	377654
12	Nucleotide excision repair	ko03420	452	Plant-pathogen interaction	ko04626	131980	Plant hormone signal transduction	ko04075	196643
13	DNA replication	ko03030	444	Circadian rhythm - plant	ko04712	95644	Peroxisome	ko04146	131126
14	Ribosome	ko03010	441	Glycolysis / Gluconeogenesis	ko00010	287	Fatty acid biosynthesis	ko00061	294
15	Phenylpropanoid biosynthesis	ko00940	419	Plant hormone signal transduction	ko04075	196643	Ascorbate and aldarate metabolism	ko00053	293
16	Glutathione metabolism	ko00480	343	Spliceosome	ko03040	124832	Galactose metabolism	ko00052	292
17	Glycolysis / Gluconeogenesis	ko00010	287	Cysteine and methionine metabolism	ko00270	103421	Pentose and glucuronate interconversions	ko00040	290
18	RNA transport	ko03013	175229	Endocytosis	ko04144	102181	Flavonoid biosynthesis	ko00941	420
19	Starch and sucrose metabolism	ko00500	344	Ubiquitin mediated proteolysis	ko04120	466	Phenylpropanoid biosynthesis	ko00940	419
20	Protein processing in endoplasmic reticulum	ko04141	167190	Aminoacyl-tRNA biosynthesis	ko00970	424	Zeatin biosynthesis	ko00908	415
