# Supplementary material for: Long non-coding RNAs of switchgrass (Panicum virgatum L.) in multiple dehydration stresses
Source: BMC Plant Biol. 2018 May 4;18:79. doi: 10.1186/s12870-018-1288-3 (PMC5936019; doi:10.1186/s12870-018-1288-3)
Supplement: Supplementary file 2 — Table S1. List of memory lncRNAs. Table S2. Primers used in qRT-PCR. Table S3. Expression summary of different samples and treatments. Table S4. List of differentially expressed lncRNAs. Table S5. LncRNAs annotated by antisense and upstream or downstream. Table S6. Differentially expressed lncRNAs and the annotated genes. Table S7. Differentially expressed lncRNAs annotated with differentially expressed genes. Table S8. GO term _ response to stress. Table S9. Top 20 pathway enriched in annotation genes. Table S10. LncRNAs and genes involved in ABA biosynthesis and signal transduction. Table S11. LncRNAs and genes involved in ETH biosynthesis and signal transduction. Table S12. LncRNAs and genes involved in starch and sucrose metabolism. Table S13. Dehydration response and transcriptional memory genes or lncRNAs in switchgrass, maize and Arabidopsis. (ZIP 3778 kb) [file 12870_2018_1288_MOESM2_ESM.zip › Table S8.xlsx]

## Sheet: Sheet1
Table S8 GO term _ response to stress
LncRNA_id	Logbase2(D1/C1)	Logbase2(D2/C1)	Annotation	Gene_id	Logbase2(D1/C1)	Logbase2(D2/C1)	KEGG Orthology	GO Process
XLOC_047020	0.79092	3.28708	Downstream_2K	Pavir.Gb00725	-0.269682	2.27924	K15920|1|0.0|738|egr:104420484|beta-D-xylosidase 4 [EC:3.2.1.37]	GO:0006979//response to oxidative stress;GO:0009409//response to cold
XLOC_068373	8.96864	6.17045	Upstream_2K	Pavir.J05097	1.40166	1.43399	K13412|1|8e-10|67.0|dosa:Os05t0491900-00|calcium-dependent protein kinase [EC:2.7.11.1];K13172|2|2e-07|58.9|mpp:MICPUCDRAFT_69362|serine/arginine repetitive matrix protein 2;K13171|3|9e-07|57.0|pxb:103964703|serine/arginine repetitive matrix protein 1	GO:0009611//response to wounding;GO:0009737//response to abscisic acid
XLOC_033252	1.29152	1.77256	Upstream_2K	Pavir.Eb01847	1.07737	1.38824	K14497|1|0.0|834|sita:101763688|protein phosphatase 2C [EC:3.1.3.16]	GO:0009414//response to water deprivation;GO:0009409//response to cold;GO:0009408//response to heat;GO:0006970//response to osmotic stress
XLOC_066991	10.6354	0	Upstream_2K	Pavir.J03815	1.06588	-0.375186	K18998|1|0.0|1270|sita:101764359|RNA polymerase II C-terminal domain phosphatase-like 1/2 [EC:3.1.3.16]	GO:0006970//response to osmotic stress;GO:0009733//response to auxin
XLOC_046217	-0.322731	-0.929549	Upstream_2K	Pavir.Gb01893	-0.17891	-1.72883	K00434|1|8e-140|497|sita:101780973|L-ascorbate peroxidase [EC:1.11.1.11]	GO:0006979//response to oxidative stress
XLOC_067866	-1.08521	-2.26514	Upstream_2K	Pavir.J04626	-1.74002	-2.84396	K05933|1|1e-169|596|sita:101756803|aminocyclopropanecarboxylate oxidase [EC:1.14.17.4]	GO:0009651//response to salt stress;GO:0009620//response to fungus
XLOC_008123	-3.42676	-1.9265	Downstream_2K	Pavir.Ba00729	-3.15642	-7.51698	K01177|1|0.0|946|sita:101754272|beta-amylase [EC:3.2.1.2]	GO:0080027//response to herbivore
XLOC_068485	0.651596	1.11962	Upstream_2K	Pavir.J05203	0.0810617	-1.64512	K13412|1|2e-10|66.6|dosa:Os05t0491900-00|calcium-dependent protein kinase [EC:2.7.11.1];K11593|3|9e-09|61.2|sbi:SORBI_02g005150|eukaryotic translation initiation factor 2C;K13171|4|1e-08|60.8|sita:101767855|serine/arginine repetitive matrix protein 1	GO:0009817//defense response to fungus, incompatible interaction
XLOC_087600	-1.1085	0.642947	Upstream_2K	Pavir.J21107	-0.245957	-2.81414	K01256|1|2e-08|60.5|smo:SELMODRAFT_407075|aminopeptidase N [EC:3.4.11.2];K04498|2|5e-07|55.8|obr:102708813|E1A/CREB-binding protein [EC:2.3.1.48]	GO:0042742//defense response to bacterium;GO:0009737//response to abscisic acid
XLOC_055897	-1.00556	-0.0561457	Upstream_2K	Pavir.Ia01427	-0.38874	1.7712	K09755|1|0.0|965|sita:101770139|ferulate-5-hydroxylase [EC:1.14.-.-]	GO:0010224//response to UV-B
XLOC_000592	-0.323439	-1.49986	Downstream_2K	Pavir.Aa01029	-0.381535	1.31121	K14638|1|0.0|690|pda:103714069|solute carrier family 15 Logbase2(peptide/histidine transporter), member 3/4	GO:0046686//response to cadmium ion;GO:0010167//response to nitrate
XLOC_025403	2.74707	2.64787	Antisense	Pavir.Db01153	1.20855	2.64011	K00799|1|1e-34|144|sbi:SORBI_10g022780|glutathione S-transferase [EC:2.5.1.18]	GO:0006979//response to oxidative stress;GO:0042631//cellular response to water deprivation;GO:0046686//response to cadmium ion
XLOC_008122	-0.0536224	-0.673878	Antisense	Pavir.Ba00729	-3.15642	-7.51698	K01177|1|0.0|946|sita:101754272|beta-amylase [EC:3.2.1.2]	GO:0080027//response to herbivore
XLOC_071959	3.18354	-0.413878	Antisense	Pavir.J08215	-2.6537	1.46439	K01568|1|0.0|1174|sita:101776753|pyruvate decarboxylase [EC:4.1.1.1]	GO:0006950//response to stress
XLOC_079275	2.037	-1.24958	Antisense	Pavir.J14443	-0.861216	1.34859	K14325|1|7e-11|67.8|bdi:100845778|RNA-binding protein with serine-rich domain 1;K05747|5|3e-08|58.9|dosa:Os12t0165300-01|Wiskott-Aldrich syndrome protein	GO:0006950//response to stress
Log(base2)Treatment 1/Treatment 2
3	2	1	0	-1	-2	-3
