# Supplementary material for: Long non-coding RNAs of switchgrass (Panicum virgatum L.) in multiple dehydration stresses
Source: BMC Plant Biol. 2018 May 4;18:79. doi: 10.1186/s12870-018-1288-3 (PMC5936019; doi:10.1186/s12870-018-1288-3)
Supplement: Supplementary file 2 — Table S1. List of memory lncRNAs. Table S2. Primers used in qRT-PCR. Table S3. Expression summary of different samples and treatments. Table S4. List of differentially expressed lncRNAs. Table S5. LncRNAs annotated by antisense and upstream or downstream. Table S6. Differentially expressed lncRNAs and the annotated genes. Table S7. Differentially expressed lncRNAs annotated with differentially expressed genes. Table S8. GO term _ response to stress. Table S9. Top 20 pathway enriched in annotation genes. Table S10. LncRNAs and genes involved in ABA biosynthesis and signal transduction. Table S11. LncRNAs and genes involved in ETH biosynthesis and signal transduction. Table S12. LncRNAs and genes involved in starch and sucrose metabolism. Table S13. Dehydration response and transcriptional memory genes or lncRNAs in switchgrass, maize and Arabidopsis. (ZIP 3778 kb) [file 12870_2018_1288_MOESM2_ESM.zip › Table S7.xlsx]

## Sheet: Sheet 1
Table S7 Differentially expressed lncRNAs with differentially expressed genes
LncRNA_id	log2Ratio(D1/C1)	log2Ratio(D2/D1)	Antisense gene	Up/down stream gene	log2Ratio(D1/C1)	log2Ratio(D2/D1)	Annotation
XLOC_014465	1.66831	2.59723	Pavir.Bb00347		0.794925	3.50675	Abscisic-aldehyde oxidase [EC:1.2.3.14]	Log(base2)Treatment 1/Treatment 2
XLOC_020259	0.839895	-1.81974	Pavir.Cb01282		-1.4261	-0.0443549	NAD(P)H-quinone oxidoreductase subunit 5 [EC:1.6.5.3]	3	2	1	0	-1	-2	-3
XLOC_001196	0.623584	-3.00707	Pavir.Aa02147		-0.229479	-2.40092	Ribulose-bisphosphate carboxylase large chain [EC:4.1.1.39]
XLOC_085671	0.875079	-1.45521	Pavir.J19581		-0.941623	-1.02327	Small subunit ribosomal protein S11
XLOC_091446	0.128192	-2.1471	Pavir.J24074		0.408343	-2.70813	Photosystem II PsbL protein
XLOC_100471	-1.30644	0.205218	Pavir.J30711		-0.0694745	-3.38464	CCR4-NOT transcription complex subunit 6 [EC:3.1.13.4]
XLOC_038883	-1.02675	-1.53593	Pavir.Fa01427		0.424409	-1.62146	-
XLOC_013356	-0.284889	-1.88467	Pavir.Bb02107		0.251372	-2.10072	-
XLOC_044779	0.587517	-1.9298	Pavir.Ga02144		-0.217559	-2.17169	-
XLOC_047804	-0.363108	-1.78654	Pavir.Gb02223		-0.472296	-1.27392	-
XLOC_055391	0.109408	-2.80557	Pavir.Ia00456		-0.0172772	-3.14382	-
XLOC_059382	-0.0756524	-2.19917	Pavir.Ib02741		-0.573746	-2.47086	-
XLOC_082012	0.18374	-2.19525	Pavir.J16672		-0.726376	-3.72122	-
XLOC_031168	1.99835	3.87064		Pavir.Ea02315	1.54086	3.12326	Plant G-box-binding factor
XLOC_106561	1.62362	4.15443		Pavir.J35339	0.0492674	4.56127	Solute carrier family 36
XLOC_005809	1.73314	0.972413		Pavir.Ab03141	0.989579	0.890472	Trehalose 6-phosphate synthase/phosphatase [EC:2.4.1.15 3.1.3.12]
XLOC_032731	1.3332	1.1911		Pavir.Eb00943	0.952088	1.01186	Translation initiation factor 4G
XLOC_033252	1.29152	0.481041		Pavir.Eb01847	1.07737	0.310865	Protein phosphatase 2C [EC:3.1.3.16]
XLOC_035238	0.227995	1.88058		Pavir.Eb01374	0.157915	2.26327	RNA-binding protein with serine-rich domain 1
XLOC_041696	1.11609	1.42475		Pavir.Fb01688	-0.24885	-2.17828	Probable protein phosphatase 2C 1-like
XLOC_070181	1.42448	-1.75128		Pavir.J06699	0.330877	-1.42331	Aquaporin TIP
XLOC_012570	3.44694	-2.96743		Pavir.Bb00736	1.05534	-1.85265	Uncharacterized protein
XLOC_053020	3.58267	-0.729997		Pavir.Ia01153	3.93082	-0.874564	9-cis-epoxycarotenoid dioxygenase [EC:1.13.11.51]
XLOC_066991	10.6354	-10.6354		Pavir.J03815	1.06588	-1.44107	RNA pol II C-terminal domain phosphatase-like 1/2 [EC:3.1.3.16]
XLOC_070472	1.92132	-10.7662		Pavir.J06938	0.396992	-1.26342	-
XLOC_067725	-3.10061	0.281673		Pavir.J04498	-1.60573	0.40574	Nuclear pore complex protein Nup62
XLOC_068742	-3.07006	-0.0515549		Pavir.J05437	-0.235762	1.94576	Urate oxidase [EC:1.7.3.3]
XLOC_058894	-0.727166	1.79068		Pavir.Ib01883	-0.525182	2.17947	E3 ubiquitin-protein ligase EL5 [EC:2.3.2.27]
XLOC_059688	0.329995	2.22034		Pavir.Ib03321	-0.347646	2.58886	Serine/arginine repetitive matrix protein 2
XLOC_034041	-8.95288	11.2973		Pavir.Eb03187	-0.648764	4.36707	Serine/arginine repetitive matrix protein 1
XLOC_000592	-0.323439	-1.17642		Pavir.Aa01029	-0.381535	1.69275	Solute carrier family 15, member 3/4
XLOC_087264	0.540641	-1.62666		Pavir.J20842	0.101523	-3.43146	NAD(P)H-quinone oxidoreductase subunit 5 [EC:1.6.5.3]
XLOC_048851	0.480333	-1.34039		Pavir.Ha01459	-0.0984215	-2.30281	Large subunit ribosomal protein L2
XLOC_007656	0.388267	-1.73662		Pavir.Ab03254	-0.272187	-2.0997	Large subunit ribosomal protein L33
XLOC_040652	0.145299	-1.68318		Pavir.Fb02303	0.228396	-1.4735	Multidrug resistance protein, MATE family
XLOC_096794	-2.14502	-1.07569		Pavir.J28064	0.0147136	-2.26005	ERF-like protein At4g13040-like isoform X2
XLOC_063865	-0.233417	-1.50954		Pavir.J00953	0.110172	-1.45296	-
XLOC_043044	-1.44116	-5.16027		Pavir.Ga01711	-1.11023	-3.90623	3-oxoacyl-[acyl-carrier-protein] synthase II [EC:2.3.1.179]
XLOC_067866	-1.08521	-1.17993		Pavir.J04626	-1.74002	-1.10395	Aminocyclopropanecarboxylate oxidase [EC:1.14.17.4]
