# Supplementary material for: Long non-coding RNAs of switchgrass (Panicum virgatum L.) in multiple dehydration stresses
Source: BMC Plant Biol. 2018 May 4;18:79. doi: 10.1186/s12870-018-1288-3 (PMC5936019; doi:10.1186/s12870-018-1288-3)
Supplement: Supplementary file 2 — Table S1. List of memory lncRNAs. Table S2. Primers used in qRT-PCR. Table S3. Expression summary of different samples and treatments. Table S4. List of differentially expressed lncRNAs. Table S5. LncRNAs annotated by antisense and upstream or downstream. Table S6. Differentially expressed lncRNAs and the annotated genes. Table S7. Differentially expressed lncRNAs annotated with differentially expressed genes. Table S8. GO term _ response to stress. Table S9. Top 20 pathway enriched in annotation genes. Table S10. LncRNAs and genes involved in ABA biosynthesis and signal transduction. Table S11. LncRNAs and genes involved in ETH biosynthesis and signal transduction. Table S12. LncRNAs and genes involved in starch and sucrose metabolism. Table S13. Dehydration response and transcriptional memory genes or lncRNAs in switchgrass, maize and Arabidopsis. (ZIP 3778 kb) [file 12870_2018_1288_MOESM2_ESM.zip › Table S6.xlsx]

## Sheet: Antisense diff lncRNAs
Log(base2)Treatment 1/Treatment 2			3	2	1	0	-1	-2	-3
gene_id	locus	C1_1	C1_2	C1	D1_1	D1_2	D1	D2_1	D2_2	D2	R1_1	R1_2	R1	(D1/C1)log2Ratio	probability	(D2/C1)log2Ratio	probability	(D2/D1)log2Ratio	probability	Antisense	transcript_id	locus	C1_1	C1_2	C1	D1_1	D1_2	D1	D2_1	D2_2	D2	R1_1	R1_2	R1	(D1/C1)log2Ratio	(D1/C1)probability	(D2/C1)log2Ratio	(D2/C1)probability	(D2/D1)log2Ratio	(D2/D1)probability	KEGG Orthology	GO Component	GO Function	GO Process	Ath	Zma	Osa	Blast nr
XLOC_001101	Chr01a:31681955-31682577	242.503	202.154	222.329	131.102	125.152	128.127	46.7328	41.2633	43.998	87.1886	75.2172	81.2029	-0.795118	0.709227	-2.33718	0.88774	-1.54207	0.850758	Pavir.Aa01989	Pavir.Aa01989.1_dup1	Chr01a:31681955-31682577	94.1921	99.2491	96.7206	95.1704	123.221	109.196	93.3908	91.432	92.4114	97.3388	110.751	104.045	0.175021	0.28571	-0.0657526	0.135917	-0.240774	0.384834	K02892|1|1e-30|132|zma:845219|large subunit ribosomal protein L23	GO:0005762//mitochondrial large ribosomal subunit;GO:0009507//chloroplast	GO:0003735//structural constituent of ribosome;GO:0016740//transferase activity;GO:0019843//rRNA binding	GO:0006412//translation	AT2G18020.1/4.50242e-12/[mRNA] locus=Chr2:7837151:7838160:+	GRMZM5G815482_T01/1.01594e-100/[mRNA] locus=2:65001153:65001434:+	NA	gi|514825295|ref|XP_004987302.1|/3.50216e-61/PREDICTED: 60S ribosomal protein L2, mitochondrial-like [Setaria italica]
XLOC_001196	Chr01a:35618195-35618764	6.80687	2.83859	4.82273	8.50399	6.35676	7.43037	1.41948	0.429038	0.924259	2.3332	2.9036	2.6184	0.623584	0.564277	-2.38348	0.803893	-3.00707	0.851798	Pavir.Aa02147	Pavir.Aa02147.1_dup1	Chr01a:35618195-35618764	10.8294	5.91361	8.37148	8.87272	5.40806	7.14039	1.63538	1.06859	1.35199	3.68791	4.00852	3.84821	-0.229479	0.299405	-2.6304	0.845742	-2.40092	0.839552	K01601|1|3e-25|115|osa:4351758|ribulose-bisphosphate carboxylase large chain [EC:4.1.1.39];K02956|2|7e-23|107|osa:3131438|small subunit ribosomal protein S15	GO:0009507//chloroplast;GO:0030529//ribonucleoprotein complex	-	GO:0071704	NA	GRMZM2G405577_T01/6.81065e-111/[mRNA] locus=10:90141567:90141803:+	NA	gi|115487804|ref|NP_001066389.1|/1.00401e-24/Os12g0207600 [Oryza sativa Japonica Group]
XLOC_001985	Chr01a:70715915-70719632	0.306803	3.47693	1.89187	3.97125	2.2108	3.09102	0.207816	0.0284706	0.118143	0.0591119	0.876175	0.467643	0.708274	0.509946	-4.0012	0.71948	-4.70948	0.800342	Pavir.Aa03527	Pavir.Aa03527.1_dup1	Chr01a:70715915-70719632	0.454178	0.897915	0.676046	0.01	0.0888811	0.0494405	0.01	0.01	0.01	0.01	0.0761312	0.0430656	-3.91103	0.492621	-9.40098	0.59362	-5.48995	0.0910444	-	-	-	-	NA	NA	NA	gi|242085152|ref|XP_002443001.1|/1.74751e-44/hypothetical protein SORBIDRAFT_08g006175 [Sorghum bicolor]
XLOC_005960	Chr01b:519200-521561	0	0	0	0	0	0	1.3772	4.64825	3.01272	0.361546	0.354177	0.357861	0	0.0434786	11.5569	0.883417	11.5569	0.897151	Pavir.Ab00026
XLOC_005986	Chr01b:979410-981767	3.20969	6.11462	4.66215	9.21536	6.02135	7.61836	5.90331	21.1104	13.5069	1.85615	8.57829	5.21722	0.708483	0.604991	1.53463	0.816478	0.826142	0.708242	Pavir.Ab00079
XLOC_006113	Chr01b:3945725-3953411	7.11531	12.5518	9.83357	5.80182	5.90519	5.85351	4.36255	2.02374	3.19314	8.89615	5.90147	7.39881	-0.748414	0.636862	-1.62274	0.810461	-0.874323	0.669583	Pavir.Ab00309	Pavir.Ab00309.1_dup1	Chr01b:3945725-3953411	0.647277	0.943307	0.795292	0.39618	0.748809	0.572495	0.992384	1.57676	1.28457	0.775674	0.788683	0.782178	-0.474223	0.223394	0.691729	0.377187	1.16595	0.512986	K02201|1|2e-84|315|sbi:SORBI_04g002790|pantetheine-phosphate adenylyltransferase [EC:2.7.7.3]	-	GO:0004595//pantetheine-phosphate adenylyltransferase activity	GO:0006629//lipid metabolic process;GO:0009651//response to salt stress;GO:0040007//growth;GO:0019915//lipid storage;GO:0080020//regulation of coenzyme A biosynthetic process	NA	AC192244.3_FGT007/1.02166e-107/[mRNA] locus=5:76217269:76220513:+	Os02t0134000-00/276.04/[mRNA] locus=chr02:1794267:1796926:+	gi|242060406|ref|XP_002451492.1|/6.92272e-84/hypothetical protein SORBIDRAFT_04g002790 [Sorghum bicolor]
XLOC_006223	Chr01b:5492546-5498652	2.37879	3.52841	2.9536	2.13792	2.17436	2.15614	5.46046	8.69439	7.07742	2.69327	3.42588	3.05957	-0.454024	0.378747	1.26075	0.752036	1.71477	0.808548	Pavir.Ab00525
XLOC_004700	Chr01b:18662784-18665502	47.0316	43.2936	45.1626	125.035	74.2618	99.6484	118.097	196.239	157.168	35.8615	25.0199	30.4407	1.14172	0.790703	1.7991	0.867721	0.657388	0.686987	Pavir.Ab01235
XLOC_005512	Chr01b:47933766-47937771	5.29557	24.0938	14.6947	3.61718	0	1.80859	0	0.539161	0.269581	3.62449	0	1.81224	-3.02196	0.86843	-5.76576	0.883826	-2.7438	0.70721	Pavir.Ab02604
XLOC_007970	Chr02a:5401362-5404547	5.54688	5.45486	5.50087	4.98542	4.46589	4.72566	1.13672	1.12305	1.12988	5.21677	7.98394	6.60036	-0.219145	0.267408	-2.28348	0.811178	-2.06434	0.800239	Pavir.Ba00477	Pavir.Ba00477.1_dup1	Chr02a:5401362-5404547	0.661428	0.847637	0.754532	0.594562	0.395475	0.495018	0.131396	0.01	0.070698	0.370281	1.28824	0.829259	-0.608101	0.257501	-3.51072	0.526106	-2.90262	0.422383	K12618|1|5e-06|52.4|mpp:MICPUCDRAFT_69996|5'-3' exoribonuclease 1 [EC:3.1.13.-]	-	-	-	NA	AC235543.1_FGT003/5.57935e-14/[mRNA] locus=6:148703816:148706201:+	Os05t0451300-01/85.7341/[mRNA] locus=chr05:22160585:22162280:-	gi|514749609|ref|XP_004961901.1|/8.44467e-16/PREDICTED: uncharacterized protein LOC101771316 [Setaria italica]
XLOC_011266	Chr02a:37014951-37016063	0	0	0	5.76888	0	2.88444	0	0	0	0.310361	0	0.15518	11.4943	0.88229	0	0.0271298	-11.4943	0.892103	Pavir.Ba02456	Pavir.Ba02456.1_dup1	Chr02a:37014951-37016063	0.155109	0.734986	0.445047	0.01	0.791679	0.40084	0.48946	0.0518729	0.270666	0.162397	0.276568	0.219482	-0.167221	0.0955647	-0.717443	0.203084	-0.550221	0.17634	-	-	-	-	NA	NA	NA	-
XLOC_011623	Chr02a:59450657-59452011	0.693013	2.67078	1.6819	0	0.725523	0.362762	2.79028	0.958094	1.87419	0	0	0	-2.21101	0.65088	0.156177	0.152085	2.36719	0.699902	Pavir.Ba03085	Pavir.Ba03085.1_dup1	Chr02a:59450657-59452011	1.96198	2.43726	2.19962	2.82109	2.14175	2.48142	1.58719	1.73271	1.65995	0.392584	0.195207	0.293895	0.173914	0.181593	-0.406112	0.329354	-0.580025	0.454293	-	-	-	-	NA	NA	NA	-
XLOC_011762	Chr02a:68128554-68129475	1.42901	3.03099	2.23	8.54337	5.00741	6.77539	2.17862	1.01951	1.59907	0	2.7172	1.3586	1.60326	0.780914	-0.479812	0.371415	-2.08307	0.825826	Pavir.Ba03324
XLOC_012301	Chr02b:4114875-4120849	1.73163	0.956689	1.34416	0.239468	0.163709	0.201589	1.38072	6.82579	4.10325	0.745114	0.945835	0.845475	-2.73722	0.630129	1.61006	0.744129	4.34728	0.824495	Pavir.Bb00249
XLOC_014465	Chr02b:5306871-5310333	0.366429	0.0690347	0.217732	0.797096	0.586987	0.692041	3.57077	4.80466	4.18771	0.72271	0.350442	0.536576	1.66831	0.411058	4.26554	0.816628	2.59723	0.808241	Pavir.Bb00347	Pavir.Bb00347.1_dup1	Chr02b:5306871-5310333	0.49107	0.323205	0.407138	0.504507	0.90825	0.706379	6.46805	9.59049	8.02927	1.57612	1.17986	1.37799	0.794925	0.292215	4.30168	0.858437	3.50675	0.859374	K09842|1|0.0|860|sita:101763740|abscisic-aldehyde oxidase [EC:1.2.3.14]	-	GO:0018479//benzaldehyde dehydrogenase (NAD+) activity;GO:0051537//2 iron, 2 sulfur cluster binding;GO:0050302//indole-3-acetaldehyde oxidase activity;GO:0009055//electron carrier activity;GO:0016614//oxidoreductase activity, acting on CH-OH group of donors;GO:0050660//flavin adenine dinucleotide binding;GO:0010293//abscisic aldehyde oxidase activity;GO:0005506//iron ion binding	GO:0055114//oxidation-reduction process;GO:0009851//auxin biosynthetic process;GO:0019760//glucosinolate metabolic process;GO:0009688//abscisic acid biosynthetic process	NA	GRMZM2G406830_T01/0/[mRNA] locus=7:7446258:7451594:-	Os07t0164900-01/856.87/[mRNA] locus=chr07:3473041:3476914:-	gi|514737772|ref|XP_004958961.1|/0/PREDICTED: probable aldehyde oxidase 3-like [Setaria italica]
XLOC_014495	Chr02b:5762930-5765862	3.80276	4.69429	4.24853	2.27491	2.97463	2.62477	0.972018	0	0.486009	11.6117	3.63178	7.62174	-0.69477	0.54073	-3.12642	0.808682	-2.43165	0.752012	Pavir.Bb00404
XLOC_015200	Chr02b:42901691-42905513	8.30773	11.8189	10.0633	4.20723	6.62071	5.41397	3.64439	1.97157	2.80798	9.35182	5.52611	7.43896	-0.89435	0.683042	-1.8415	0.826881	-0.947155	0.682876	Pavir.Bb01753
XLOC_013231	Chr02b:48119180-48123702	1.40749	4.04628	2.72688	0	0	0	0	0	0	0.335195	0	0.167598	-11.413	0.875699	-11.413	0.871832	0	0.0358319	Pavir.Bb01900
XLOC_015367	Chr02b:51647867-51649064	6.75514	3.55837	5.15676	2.4928	4.77964	3.63622	9.79141	11.6997	10.7455	5.18118	8.64243	6.91181	-0.504024	0.46709	1.0592	0.743357	1.56323	0.817021	Pavir.Bb02075
XLOC_015382	Chr02b:52342893-52346400	4.20228	4.53924	4.37076	1.76264	2.31497	2.0388	0.432339	0.31281	0.372574	2.5517	3.28435	2.91803	-1.10016	0.671402	-3.55228	0.815753	-2.45212	0.716298	Pavir.Bb02099	Pavir.Bb02099.1_dup1	Chr02b:52342893-52346400	0.01	0.662011	0.336006	0.01	0.37694	0.19347	0.01	0.01	0.01	0.01	0.45576	0.23288	-0.810876	0.180081	-8.37289	0.385566	-7.56201	0.268306	K08237|1|1e-135|483|sbi:SORBI_02g022260|hydroquinone glucosyltransferase [EC:2.4.1.218]	-	GO:0080043//quercetin 3-O-glucosyltransferase activity	GO:0009651//response to salt stress;GO:0042178//xenobiotic catabolic process;GO:0009636//response to toxic substance	NA	GRMZM2G067424_T01/1.31405e-15/[mRNA] locus=10:146643378:146644826:+	Os01t0620800-01/208.64/[mRNA] locus=chr01:24739156:24740679:+	gi|242048984|ref|XP_002462236.1|/5.11906e-135/hypothetical protein SORBIDRAFT_02g022260 [Sorghum bicolor]
XLOC_013356	Chr02b:52668468-52668954	49.3511	35.0283	42.1897	26.7764	42.4826	34.6295	9.54258	9.21318	9.37788	14.3775	16.1315	15.2545	-0.284889	0.38874	-2.16956	0.875061	-1.88467	0.862807	Pavir.Bb02107	Pavir.Bb02107.1_dup1	Chr02b:52668468-52668954	31.3684	37.0908	34.2296	36.4206	45.069	40.7448	9.80293	9.19566	9.4993	20.7899	17.7632	19.2766	0.251372	0.35913	-1.84935	0.859917	-2.10072	0.87321	-	GO:0009507//chloroplast	-	-	NA	GRMZM2G065016_T01/3.31665e-140/[mRNA] locus=8:57785846:57786388:-	NA	gi|413948215|gb|AFW80864.1|/8.34724e-41/hypothetical protein ZEAMMB73_971468 [Zea mays]
XLOC_013456	Chr02b:54915468-54915821	1.09751	3.44465	2.27108	0.43823	1.31079	0.87451	4.61173	5.29943	4.95558	1.79763	2.1397	1.96866	-1.37683	0.628018	1.12568	0.699745	2.50251	0.81899	Pavir.Bb02271
XLOC_015544	Chr02b:56965553-56966181	11.0922	6.04926	8.57074	1.50273	0.472727	0.987728	0.318079	2.22822	1.27315	1.27039	0.779185	1.02479	-3.11723	0.851499	-2.75102	0.84942	0.366218	0.258556	Pavir.Bb02401	Pavir.Bb02401.1_dup1	Chr02b:57103311-57105664	0.01	0.01	0.01	0.01	0.500748	0.255374	0.01	0.01	0.01	0.01	0.01	0.01	7.97082	0.306965	0	0.0271298	-7.97082	0.329307	-	-	-	-	NA	NA	NA	-
XLOC_013627	Chr02b:59241529-59245232	40.5784	35.3593	37.9689	32.0555	31.3002	31.6778	12.6954	11.3704	12.0329	31.2932	30.9848	31.139	-0.261343	0.36843	-1.65783	0.849971	-1.39649	0.828936	Pavir.Bb02560	Pavir.Bb02560.3_dup1,Pavir.Bb02560.2_dup1,Pavir.Bb02560.1_dup1	Chr02b:59241529-59245232	1.95865	3.03323	2.49594	3.73692	3.62581	3.68136	1.8141	2.3061	2.0601	3.3721	3.5841	3.4781	0.560659	0.464987	-0.276866	0.25947	-0.837525	0.609441	K15102|1|5e-152|538|sita:101753458|solute carrier family 25 (mitochondrial phosphate transporter), member 3	GO:0016021//integral component of membrane;GO:0016021//integral component of membrane;GO:0016021//integral component of membrane	-	GO:0006810//transport;GO:0006810//transport;GO:0006810//transport	AT2G17270.1/5.74588e-14/[mRNA] locus=Chr2:7510456:7512118:+	AC233910.1_FGT001/0/[mRNA] locus=2:197816345:197818116:-	Os09t0554000-01/480.223/[mRNA] locus=chr09:21951332:21952192:-	gi|514733080|ref|XP_004957589.1|/9.69549e-172/PREDICTED: mitochondrial phosphate carrier protein 1, mitochondrial-like [Setaria italica]
XLOC_013981	Chr02b:67691208-67696238	0.402672	0	0.201336	3.20766	0	1.60383	0	0	0	0	0	0	2.99071	0.670969	-7.65704	0.267786	-10.6478	0.80854	Pavir.Bb03223
XLOC_017216	Chr03a:23275029-23278840	2.79818	1.64344	2.22081	3.92774	5.64257	4.78516	5.80147	9.57885	7.69016	2.89119	3.75348	3.32234	1.10748	0.682538	1.79193	0.81006	0.684447	0.626671	Pavir.Ca01716
XLOC_020259	Chr03b:32307548-32307786	205.784	318.076	261.93	488.433	449.234	468.833	140.408	125.206	132.807	335.939	263.896	299.918	0.839895	0.722717	-0.979845	0.775007	-1.81974	0.87036	Pavir.Cb01282	Pavir.Cb01282.1_dup1	Chr03b:32307548-32307786	1349.08	702.218	1025.65	338.18	425.179	381.68	354.076	386.171	370.124	184.484	513.711	349.097	-1.4261	0.832008	-1.47046	0.847104	-0.0443549	0.110181	K05577|1|6e-11|66.2|mtr:MTR_7g021740|NAD(P)H-quinone oxidoreductase subunit 5 [EC:1.6.5.3]	GO:0015934//large ribosomal subunit;GO:0009507//chloroplast;GO:0016020//membrane;GO:0005739//mitochondrion	GO:0003735//structural constituent of ribosome;GO:0003723//RNA binding;GO:0016740//transferase activity	GO:0006412//translation	NA	GRMZM5G834231_T01/1.22698e-122/[mRNA] locus=2:172111771:172111995:+	NA	gi|374277722|gb|AEZ03827.1|/1.02191e-36/hypothetical protein (mitochondrion) [Oryza sativa Indica Group]
XLOC_023385	Chr04a:274241-277922	6.64135	4.14253	5.39194	4.6722	4.56304	4.61762	1.24163	1.11874	1.18019	1.07941	2.44782	1.76361	-0.223654	0.266652	-2.19179	0.80624	-1.96814	0.793735	Pavir.Da00007
XLOC_023465	Chr04a:2526189-2528263	24.9714	25.1731	25.0722	28.2431	23.2726	25.7579	6.19287	5.61373	5.9033	13.7097	10.5545	12.1321	0.0389226	0.108677	-2.0865	0.865398	-2.12542	0.868997	Pavir.Da00170	Pavir.Da00170.1_dup1	Chr04a:2526189-2528263	9.36719	8.15894	8.76307	11.2647	11.4783	11.3715	15.4369	23.637	19.537	11.4726	9.26916	10.3709	0.375911	0.442575	1.1567	0.784639	0.780789	0.706541	K04371|1|7e-132|471|sita:101764874|mitogen-activated protein kinase 1/3 [EC:2.7.11.24]	-	GO:0004707//MAP kinase activity;GO:0005524//ATP binding	GO:0000165//MAPK cascade;GO:0006468//protein phosphorylation;GO:0042542//response to hydrogen peroxide	AT1G10210.1/9.01377e-25/[mRNA] locus=Chr1:3349579:3350776:+	GRMZM2G048455_T01/2.85052e-140/[mRNA] locus=5:56015760:56019247:+	Os06t0699400-01/747.84/[mRNA] locus=chr06:29399805:29402143:+	gi|514766939|ref|XP_004966120.1|/3.11453e-131/PREDICTED: mitogen-activated protein kinase 4-like [Setaria italica]
XLOC_022215	Chr04a:5649326-5649757	0.15117	0.158722	0.154946	0.803288	2.65017	1.72673	0	0	0	0.154178	0	0.077089	3.47821	0.694358	-7.27562	0.214345	-10.7538	0.821636	Pavir.Da00374	Pavir.Da00374.1_dup1	Chr04a:5649326-5649757	0.01	0.01	0.01	0.01	0.01	0.01	0.01	0.75411	0.382055	0.01	0.370604	0.190302	0	0.0434786	8.56054	0.424147	8.56054	0.438377	-	-	-	-	NA	GRMZM2G017685_T01/1.15125e-21/[mRNA] locus=9:111479966:111480268:-	NA	gi|514767237|ref|XP_004966192.1|/4.59324e-37/PREDICTED: uncharacterized protein LOC101759470 [Setaria italica]
XLOC_023638	Chr04a:7440588-7442849	0	0	0	0	7.36226	3.68113	0	0	0	0	0	0	11.8461	0.90794	0	0.0271298	-11.8461	0.915894	Pavir.Da00469
XLOC_023840	Chr04a:14150949-14151822	1.4162	5.55024	3.48322	4.41242	6.21803	5.31523	15.8566	23.9233	19.89	9.98581	4.6871	7.33646	0.609708	0.52839	2.51355	0.872439	1.90384	0.855452	Pavir.Da00837
XLOC_024656	Chr04a:47248075-47251512	0	0	0	1.11856	3.73417	2.42637	0	0	0	0	0	0	11.2446	0.860957	0	0.0271298	-11.2446	0.871974	Pavir.Da02260
XLOC_027361	Chr04b:46584363-46585980	0.946405	0.9954	0.970903	0	0	0	2.57725	1.36217	1.96971	3.68808	3.65505	3.67156	-9.92318	0.681805	1.02058	0.548574	10.9438	0.842458	Pavir.Db02163
XLOC_030326	Chr05a:11625752-11626131	1.24811	0.448987	0.848547	0	0	0	2.01509	1.68169	1.84839	0.831288	1.44637	1.13883	-9.72885	0.646824	1.1232	0.559977	10.8521	0.832819	Pavir.Ea00823
XLOC_028037	Chr05a:11952898-11953691	7.22098	7.4774	7.34919	4.32619	3.40459	3.86539	8.75546	15.6397	12.1976	9.62748	7.97783	8.80266	-0.926972	0.673584	0.730935	0.655857	1.65791	0.829448	Pavir.Ea00856
XLOC_028172	Chr05a:14912362-14918111	3.12916	0.658818	1.89399	6.73881	7.34438	7.0416	2.40103	8.95269	5.67686	0	0	0	1.89447	0.805382	1.58366	0.772141	-0.310809	0.390835	Pavir.Ea01080
XLOC_028192	Chr05a:15185214-15185554	8.96246	4.71822	6.84034	2.3846	3.53342	2.95901	7.72854	11.8107	9.7696	3.38957	11.9954	7.69248	-1.20896	0.732482	0.514231	0.537596	1.72319	0.825078	Pavir.Ea01112
XLOC_031350	Chr05a:48467863-48468607	340.001	318.769	329.385	461.488	294.47	377.979	88.1806	64.1241	76.1523	228.046	198.967	213.507	0.198532	0.310847	-2.11281	0.881881	-2.31135	0.886858	Pavir.Ea02643
XLOC_031716	Chr05a:55483294-55489959	1.25288	1.17769	1.21528	3.32001	7.65485	5.48743	1.64247	2.31939	1.98093	0.871163	1.25091	1.06104	2.17484	0.802618	0.704883	0.455403	-1.46996	0.770046	Pavir.Ea03324
XLOC_034871	Chr05b:10490302-10492570	3.94987	2.06187	3.00587	0.392114	0.37291	0.382512	0.521248	0.238556	0.379902	0	0	0	-2.97421	0.768613	-2.98409	0.770763	-0.00987833	0.0378636	Pavir.Eb00677
XLOC_032656	Chr05b:12647306-12652882	5.00507	12.6061	8.80559	2.64607	2.15323	2.39965	8.29245	2.28879	5.29062	5.03805	4.57294	4.8055	-1.8756	0.816754	-0.734982	0.636933	1.14061	0.722598	Pavir.Eb00831	Pavir.Eb00831.1_dup1	Chr05b:12647306-12652882	0.750412	0.347355	0.548883	0.800737	0.866075	0.833406	1.15668	1.49657	1.32662	0.755879	1.17808	0.966978	0.602521	0.268251	1.27319	0.522625	0.670667	0.389843	K13172|1|1e-13|79.7|vcn:VOLCADRAFT_117048|serine/arginine repetitive matrix protein 2	GO:0016021//integral component of membrane;GO:0016021//integral component of membrane	-	GO:0006817//phosphate ion transport;GO:0016036//cellular response to phosphate starvation;GO:0006817//phosphate ion transport;GO:0016036//cellular response to phosphate starvation	AT1G68740.1/4.31606e-13/[mRNA] locus=Chr1:25812735:25816574:-	GRMZM5G891944_T02/0/[mRNA] locus=3:28919860:28922390:+	Os01t0110100-01/728.017/[mRNA] locus=chr01:537787:543065:+	gi|514774401|ref|XP_004967973.1|/0/PREDICTED: phosphate transporter PHO1-1-like [Setaria italica]
XLOC_035047	Chr05b:15480535-15482793	15.3252	8.91476	12.12	10.7799	7.20084	8.99039	3.83443	5.53429	4.68436	2.47063	2.23782	2.35422	-0.430932	0.4821	-1.37146	0.796003	-0.940532	0.718322	Pavir.Eb01022
XLOC_033483	Chr05b:45525542-45528347	0	0	0	0	9.92067	4.96033	0	1.21592	0.60796	0	0	0	12.2764	0.9324	9.24902	0.561757	-3.02735	0.828826	Pavir.Eb02267
XLOC_033693	Chr05b:57554138-57555570	0	0	0	0.0646375	0.0676661	0.0661518	1.861	6.0849	3.97295	1.00758	0.173784	0.590682	6.04771	0.122931	11.956	0.91057	5.90829	0.828929	Pavir.Eb02583	Pavir.Eb02583.2_dup1,Pavir.Eb02583.1_dup1,Pavir.Eb02583.3_dup1	Chr05b:57554138-57555570	2.10869	3.12614	2.61742	2.10214	2.86022	2.48118	1.91455	1.31812	1.61634	2.36878	2.24528	2.30703	-0.0771173	0.115064	-0.695415	0.495842	-0.618298	0.473146	K11793|1|8e-40|165|sita:101759218|cereblon	-	GO:0004176//ATP-dependent peptidase activity;GO:0004176//ATP-dependent peptidase activity;GO:0004176//ATP-dependent peptidase activity	GO:0006508//proteolysis;GO:0006508//proteolysis;GO:0006508//proteolysis	NA	GRMZM5G800728_T01/3.08829e-13/[mRNA] locus=3:199236791:199237129:-	Os01t0743600-01/117.452/[mRNA] locus=chr01:31083205:31087888:-	gi|514781747|ref|XP_004969920.1|/3.81552e-39/PREDICTED: uncharacterized protein LOC101759218 [Setaria italica]
XLOC_036126	Chr05b:64538913-64541088	0.449308	0.466015	0.457661	3.49931	7.88003	5.68967	0.542473	0.164799	0.353636	0.224003	0.44528	0.334642	3.63599	0.834685	-0.372016	0.133672	-4.00801	0.845458	Pavir.Eb03077	Pavir.Eb03077.1_dup1	Chr05b:64538913-64541088	1.04846	0.941212	0.994836	1.33513	0.885999	1.11057	0.869609	1.47083	1.17022	1.06649	1.1302	1.09835	0.158765	0.132594	0.234251	0.167914	0.0754861	0.0881149	-	-	GO:0046872//metal ion binding;GO:0004222//metalloendopeptidase activity	GO:0008152//metabolic process	AT2G25870.1/6.81261e-18/[mRNA] locus=Chr2:11031159:11034302:+	NA	Os01t0739400-01/287.934/[mRNA] locus=chr01:30879092:30884566:+	gi|514781634|ref|XP_004969891.1|/3.40025e-89/PREDICTED: uncharacterized protein LOC101782311 [Setaria italica]
XLOC_034081	Chr05b:66995871-66997046	2.37556	2.86037	2.61796	1.92825	3.11108	2.51966	9.93539	13.6217	11.7785	4.11445	5.30436	4.70941	-0.0552139	0.0985021	2.16964	0.848223	2.22486	0.854625	Pavir.Eb03265	Pavir.Eb03265.1_dup1	Chr05b:66995871-66997046	0.01	0.697511	0.353756	0.01	0.01	0.01	0.01	0.241942	0.125971	0.01	0.01	0.01	-8.44814	0.390103	-1.52367	0.264195	6.92447	0.190058	-	-	-	GO:0006355//regulation of transcription, DNA-templated	NA	GRMZM2G129154_T01/1.82691e-23/[mRNA] locus=8:159017730:159019079:-	Os01t0948200-00/101.593/[mRNA] locus=chr01:41712483:41713811:+	gi|514786974|ref|XP_004971220.1|/4.51226e-16/PREDICTED: scarecrow-like protein 3-like [Setaria italica]
XLOC_038611	Chr06a:13292796-13302936	0.0812256	1.35161	0.716418	0.096166	0.570359	0.333262	72.4677	128.414	100.441	21.3122	14.7423	18.0272	-1.10414	0.352263	7.13133	0.918532	8.23547	0.936881	Pavir.Fa00933	Pavir.Fa00933.2_dup1,Pavir.Fa00933.3_dup1	Chr06a:13292796-13302936	1.01061	2.33	1.6703	2.50407	2.08382	2.29394	1.8126	3.27318	2.54289	4.20333	4.04068	4.12201	0.457717	0.351829	0.606357	0.454253	0.148639	0.17686	K02961|1|9e-50|197|sita:101771223|small subunit ribosomal protein S17	GO:0005840//ribosome;GO:0005840//ribosome;GO:0005840//ribosome	GO:0003735//structural constituent of ribosome;GO:0003735//structural constituent of ribosome;GO:0003735//structural constituent of ribosome	GO:0006412//translation;GO:0006412//translation;GO:0006412//translation	AT1G49400.1/5.6836e-15/[mRNA] locus=Chr1:18283156:18283643:+	GRMZM2G177654_T01/7.93198e-102/[mRNA] locus=4:60240803:60260813:+	Os08t0359600-01/323.617/[mRNA] locus=chr08:16546714:16550447:-	gi|514768430|ref|XP_004966490.1|/3.17751e-48/PREDICTED: 30S ribosomal protein S17, chloroplastic-like [Setaria italica]
XLOC_037207	Chr06a:13329659-13332117	11.3685	14.224	12.7963	10.9858	6.23534	8.61057	19.0317	37.843	28.4373	7.71704	8.77304	8.24504	-0.57154	0.570908	1.15206	0.792475	1.7236	0.852798	Pavir.Fa00935
XLOC_037350	Chr06a:22326752-22329534	0	0	0	0	3.82282	1.91141	0	0.331564	0.165782	0	0.451915	0.225958	10.9008	0.823849	7.37749	0.234813	-3.52331	0.730096	Pavir.Fa01148	Pavir.Fa01148.1_dup1	Chr06a:22326752-22329534	0.195122	0.113094	0.154108	0.01	0.167776	0.088888	0.68847	1.43237	1.06042	0.146792	0.115056	0.130924	-0.868832	0.118095	2.78262	0.58895	3.65145	0.622057	K16083|1|1e-126|454|dosa:Os02t0570500-01|ent-isokaurene C2-hydroxylase [EC:1.14.13.143];K15472|3|3e-123|443|sly:101251277|premnaspirodiene oxygenase [EC:1.14.13.121];K14985|5|1e-121|437|mtr:MTR_5g094570|26-hydroxylase [EC:1.14.-.-]	-	GO:0020037//heme binding;GO:0016705//oxidoreductase activity, acting on paired donors, with incorporation or reduction of molecular oxygen;GO:0004497//monooxygenase activity;GO:0005506//iron ion binding;GO:0009055//electron carrier activity	GO:0055114//oxidation-reduction process	NA	GRMZM2G012865_T01/3.38185e-140/[mRNA] locus=5:96566112:96567736:+	Os02t0185400-01/321.634/[mRNA] locus=chr02:4768846:4770447:+	gi|514708880|ref|XP_004951648.1|/0/PREDICTED: premnaspirodiene oxygenase-like [Setaria italica]
XLOC_037365	Chr06a:22752298-22754734	0.912882	2.91618	1.91453	1.08998	2.11353	1.60175	1.37501	11.0238	6.19942	0.868895	3.44071	2.1548	-0.25734	0.220708	1.69514	0.789537	1.95248	0.814194	Pavir.Fa01170
XLOC_038883	Chr06a:32852291-32852551	867.27	1008.97	938.12	462.619	458.266	460.442	111.737	205.836	158.787	191.765	264.426	228.095	-1.02675	0.774582	-2.56268	0.893701	-1.53593	0.853026	Pavir.Fa01427	Pavir.Fa01427.1_dup1	Chr06a:32852291-32852551	1503.64	768.224	1135.93	1724.47	1324.42	1524.45	656.537	334.372	495.454	1264.18	1015.35	1139.77	0.424409	0.517648	-1.19706	0.817321	-1.62146	0.860453	-	GO:0016021//integral component of membrane;GO:0009535//chloroplast thylakoid membrane	-	GO:0008535//respiratory chain complex IV assembly;GO:0017004//cytochrome complex assembly	NA	NA	NA	gi|345895267|ref|YP_004841998.1|/2.71271e-45/cytochrome c heme attachment protein [Panicum virgatum]
XLOC_037675	Chr06a:40750544-40753272	1.611	0.350258	0.980629	0	0.396712	0.198356	3.57515	10.5366	7.05588	0.635869	0.946556	0.791212	-2.30198	0.539391	2.84705	0.841119	5.14903	0.859256	Pavir.Fa01711
XLOC_040958	Chr06b:9038301-9039418	12.8043	22.9643	17.8843	12.7086	13.9818	13.3452	25.3645	38.6858	32.0251	17.9763	21.7536	19.8649	-0.422373	0.489825	0.840512	0.721142	1.26288	0.814194	Pavir.Fb00447
XLOC_041064	Chr06b:14290207-14306439	0.588605	1.24375	0.916176	6.33946	3.46109	4.90027	1.81207	1.26468	1.53837	2.84527	1.69107	2.26817	2.41917	0.803523	0.74771	0.427179	-1.67146	0.779961	Pavir.Fb00653
XLOC_040301	Chr06b:44896010-44897612	1.8144	2.13047	1.97243	8.28379	6.0404	7.16209	2.78344	6.96268	4.87306	1.2271	2.62137	1.92423	1.8604	0.804453	1.30485	0.726221	-0.555554	0.564332	Pavir.Fb01665
XLOC_040391	Chr06b:48065102-48066169	35.0795	37.4295	36.2545	26.6896	24.5595	25.6245	12.0187	14.3356	13.1772	15.7936	17.9355	16.8646	-0.500634	0.558953	-1.46012	0.83311	-0.959487	0.760234	Pavir.Fb01829
XLOC_041932	Chr06b:51763606-51765172	1.61444	1.93412	1.77428	2.05856	3.21913	2.63885	6.19161	11.0699	8.63076	2.66623	2.136	2.40111	0.572677	0.426336	2.28226	0.838481	1.70958	0.819045	Pavir.Fb02100
XLOC_042538	Chr07a:9826775-9828050	0	0	0	6.2393	0	3.11965	0.531618	1.59459	1.0631	0.65498	3.53878	2.09688	11.6074	0.891489	10.0541	0.709431	-1.55333	0.72022	Pavir.Ga00814
XLOC_044779	Chr07a:30145602-30149175	6.10291	7.37042	6.73666	7.54617	12.6996	10.1229	2.71515	2.59867	2.65691	5.10329	5.0863	5.0948	0.587517	0.568317	-1.34228	0.759273	-1.9298	0.837552	Pavir.Ga02144	Pavir.Ga02144.1_dup1	Chr07a:30145602-30149175	29.6785	24.4666	27.0725	21.9317	24.6341	23.2829	5.31739	5.01791	5.16765	11.8186	8.52364	10.1711	-0.217559	0.321652	-2.38925	0.875187	-2.17169	0.868714	-	GO:0009507//chloroplast	-	-	NA	GRMZM5G857352_T01/4.05723e-97/[mRNA] locus=10:90125518:90125727:-	NA	gi|260677391|ref|YP_003208238.1|/2.99954e-29/hypothetical protein ColajoC_p076 [Coix lacryma-jobi]
XLOC_047048	Chr07b:9032882-9033575	8.33727	1.9225	5.12988	4.71727	9.51751	7.11739	1.67566	1.86735	1.7715	2.53808	5.27393	3.906	0.472421	0.476028	-1.53395	0.758556	-2.00637	0.825692	Pavir.Gb00787
XLOC_047236	Chr07b:14393008-14395481	5.07532	6.95604	6.01568	2.73926	2.81949	2.77937	1.01643	0.223098	0.619765	2.39618	2.7553	2.57574	-1.11397	0.704903	-3.27894	0.836875	-2.16497	0.748705	Pavir.Gb01143	Pavir.Gb01143.1_dup1	Chr07b:14393008-14395481	0.783267	0.503624	0.643446	0.912016	1.27099	1.0915	0.37585	1.34702	0.861433	0.345096	0.502819	0.423957	0.762424	0.360043	0.42092	0.220346	-0.341503	0.224937	K13172|1|3e-12|74.7|vcn:VOLCADRAFT_117048|serine/arginine repetitive matrix protein 2;K14439|3|6e-12|73.6|cre:CHLREDRAFT_6783|SWI/SNF-related matrix-associated actin-dependent regulator of chromatin subfamily A containing DEAD/H box 1 [EC:3.6.4.12]	-	-	-	NA	NA	NA	gi|514803162|ref|XP_004976471.1|/1.38251e-156/PREDICTED: NAC transcription factor NAM-B1-like isoform X2 [Setaria italica]
XLOC_047379	Chr07b:19117265-19119220	4.61112	3.90262	4.25687	6.71816	6.87269	6.79542	1.56718	1.95546	1.76132	2.75023	3.83808	3.29416	0.67477	0.579633	-1.27314	0.708069	-1.94791	0.819596	Pavir.Gb01427	Pavir.Gb01427.1_dup1	Chr07b:19117265-19119220	0.150055	0.01	0.0800275	0.17621	0.337385	0.256798	0.566504	0.327212	0.446858	0.15576	0.55608	0.35592	1.76556	0.219362	2.56474	0.371588	0.799185	0.23338	-	-	-	-	AT3G25990.1/9.42331e-16/[mRNA] locus=Chr3:9504846:9506703:-	GRMZM2G047370_T01/4.15426e-121/[mRNA] locus=10:126489961:126492697:+	Os04t0486400-01/295.864/[mRNA] locus=chr04:24296553:24300589:+	gi|413918715|gb|AFW58647.1|/1.65539e-60/putative homeodomain-like transcription factor superfamily protein [Zea mays]
XLOC_046282	Chr07b:29470509-29473351	9.63694	0.85344	5.24519	5.75786	1.86812	3.81299	1.82593	0.57173	1.19883	3.07154	4.56145	3.81649	-0.460073	0.443905	-2.12937	0.801216	-1.6693	0.755241	Pavir.Gb02014
XLOC_047804	Chr07b:38226738-38227351	11.1066	12.5618	11.8342	9.1673	9.23462	9.20096	3.1666	2.16749	2.66705	2.9457	2.92661	2.93616	-0.363108	0.429951	-2.14965	0.847766	-1.78654	0.826684	Pavir.Gb02223	Pavir.Gb02223.1_dup1	Chr07b:38226738-38227351	11.9611	14.5555	13.2583	8.0035	11.1101	9.5568	3.44923	4.4549	3.95207	5.85481	6.74036	6.29758	-0.472296	0.512443	-1.74622	0.832795	-1.27392	0.781741	-	-	-	-	NA	GRMZM2G474511_T01/0/[mRNA] locus=2:172108612:172109403:-	NA	gi|11467239|ref|NP_043071.1|/1.99787e-86/hypothetical protein ZemaCp070 [Zea mays]
XLOC_049578	Chr08a:23669540-23672595	0.114931	0.241195	0.178063	0.204117	0.142414	0.173265	2.73195	5.7872	4.25957	0.837024	0.182853	0.509938	-0.0394054	0.0467153	4.58025	0.819289	4.61966	0.828188	Pavir.Ha00873
XLOC_050519	Chr08b:14914534-14919774	0.60689	0	0.303445	1.20903	3.62488	2.41695	0	0	0	0	0	0	2.99131	0.739766	-8.24767	0.361642	-11.239	0.871399	Pavir.Hb00653
XLOC_051126	Chr08b:48895954-48897797	0	0	0	0.823983	3.32567	2.07483	0	0	0	0	0	0	11.0188	0.836756	0	0.0271298	-11.0188	0.849616	Pavir.Hb01733
XLOC_055391	Chr09a:4588046-4591050	55.4071	56.9991	56.2031	59.927	61.3352	60.6311	11.0294	6.31524	8.67232	37.4919	19.9464	28.7192	0.109408	0.201296	-2.69616	0.888606	-2.80557	0.890197	Pavir.Ia00456	Pavir.Ia00456.1_dup1	Chr09a:4588046-4591050	268.594	212.664	240.629	213.876	261.653	237.765	27.5816	26.2197	26.9006	83.0365	44.3489	63.6927	-0.0172772	0.0752941	-3.1611	0.898694	-3.14382	0.896741	-	GO:0009507//chloroplast	-	-	NA	GRMZM5G846259_T01/2.00963e-105/[mRNA] locus=2:172090388:172090579:-	NA	gi|631793375|gb|AHZ18274.1|/1.09292e-30/ycf1 80 [Cenchrus americanus]
XLOC_055522	Chr09a:6335540-6336744	9.94126	8.72874	9.335	3.14647	2.43894	2.7927	4.66079	3.97201	4.3164	6.19043	9.15685	7.67364	-1.74099	0.811091	-1.11282	0.745956	0.628165	0.551054	Pavir.Ia00692
XLOC_055546	Chr09a:6779605-6780169	0	1.08291	0.541456	0.615262	7.28627	3.95076	4.77864	0.738271	2.75846	4.99234	4.45183	4.72208	2.86588	0.796333	2.34761	0.742838	-0.51827	0.484903	Pavir.Ia00740
XLOC_055586	Chr09a:8260823-8261550	0.107841	0.110425	0.109133	1.6801	0.923861	1.30198	2.92748	4.3333	3.63039	0.545498	0.439177	0.492338	3.57654	0.642359	5.05596	0.80713	1.47942	0.730781	Pavir.Ia00803
XLOC_056041	Chr09a:20454891-20459438	0.964883	5.18117	3.07302	3.20236	4.284	3.74318	17.9452	20.9674	19.4563	9.57755	8.34746	8.9625	0.284606	0.290435	2.66251	0.874628	2.3779	0.871076	Pavir.Ia01694	Pavir.Ia01694.1_dup1	Chr09a:20454891-20459438	0.977249	0.899811	0.93853	0.937078	0.723777	0.830427	1.06225	1.08423	1.07324	0.999372	1.22223	1.1108	-0.176549	0.131727	0.193498	0.136862	0.370047	0.235561	K10896|1|4e-06|54.3|mis:MICPUN_56202|fanconi anemia group M protein	-	-	-	NA	GRMZM2G165963_T02/1.55727e-74/[mRNA] locus=1:230957257:230960279:-	Os09t0435250-00/54.0164/[mRNA] locus=chr09:15991281:15996929:-	gi|514816223|ref|XP_004982856.1|/5.55944e-88/PREDICTED: pentatricopeptide repeat-containing protein At1g63130, mitochondrial-like isoform X5 [Setaria italica]
XLOC_054536	Chr09a:73505264-73509081	0	0	0	0.466367	3.11767	1.79202	0.139374	0.254105	0.19674	0	0	0	10.8074	0.812863	7.62014	0.267061	-3.18723	0.715117	Pavir.Ia03908	Pavir.Ia03908.3_dup1	Chr09a:73505264-73509081	1.08205	1.85252	1.46728	0.510552	0.76751	0.639031	0.520052	0.473542	0.496797	0.937865	0.768462	0.853163	-1.19919	0.517499	-1.56242	0.581114	-0.363229	0.1756	K11294|1|3e-09|64.3|obr:102717459|nucleolin	-	-	-	NA	GRMZM2G101001_T01/1.72955e-104/[mRNA] locus=9:142467718:142471893:-	Os03t0249900-01/234.411/[mRNA] locus=chr03:7911773:7914070:+	gi|514820621|ref|XP_004984997.1|/6.0724e-137/PREDICTED: DNA ligase 1-like [Setaria italica]
XLOC_057388	Chr09a:76224771-76229157	4405.71	3291.44	3848.58	4828.74	4463.53	4646.14	1605.59	1385.81	1495.7	2875.85	2857.06	2866.46	0.271708	0.387724	-1.36351	0.836882	-1.63521	0.862209	Pavir.Ia04082	Pavir.Ia04082.1_dup1	Chr09a:76224771-76229157	4.09828	3.71199	3.90514	3.90667	3.88708	3.89687	2.67559	3.02525	2.85042	3.2045	3.46379	3.33414	-0.00305538	0.0451481	-0.454198	0.422265	-0.451142	0.442149	K02689|1|2e-59|231|sita:19526781|photosystem I P700 chlorophyll a apoprotein A1	GO:0005886//plasma membrane	-	-	AT4G24290.2/3.34468e-07/[mRNA] locus=Chr4:12594856:12597815:+	GRMZM2G028758_T01/0/[mRNA] locus=6:42597349:42600490:-	Os07t0166100-01/432.646/[mRNA] locus=chr07:3561403:3566485:-	gi|514744199|ref|XP_004960573.1|/0/PREDICTED: MACPF domain-containing protein At4g24290-like isoform X2 [Setaria italica]
XLOC_057601	Chr09a:81698319-81701080	17.381	13.8509	15.6159	2.89293	4.40503	3.64898	7.02682	14.5355	10.7812	6.28617	14.5785	10.4323	-2.09746	0.849223	-0.534508	0.571711	1.56295	0.817139	Pavir.Ia04485
XLOC_058514	Chr09b:12120367-12124749	7.32936	7.87083	7.60009	3.8321	6.26168	5.04689	1.86121	2.16154	2.01138	5.29648	4.49745	4.89696	-0.590623	0.549188	-1.91783	0.816974	-1.32721	0.746728	Pavir.Ib01176
XLOC_061544	Chr09b:27154121-27155336	22.2131	3.33273	12.7729	0	0.893673	0.446836	0	0.175016	0.0875082	0	0	0	-4.83559	0.872761	-7.18124	0.894686	-2.34565	0.378211	Pavir.Ib02203
XLOC_061617	Chr09b:28712782-28713856	0	0	0	0	3.32567	1.66283	0	0	0	0	0	0	10.6999	0.799153	0	0.0271298	-10.6999	0.814682	Pavir.Ib02317	Pavir.Ib02317.1_dup1	Chr09b:28712782-28713856	0.0499193	0.01	0.0299597	0.01	0.511737	0.260869	0.356142	0.207991	0.282066	0.522339	0.01	0.266169	3.33193	0.261258	3.46975	0.292081	0.137816	0.0742546	K02184|1|3e-18|93.2|vvi:100251932|formin 2	-	-	-	NA	GRMZM2G435589_T01/0/[mRNA] locus=3:3126628:3127344:-	Os01t0219000-00/418.77/[mRNA] locus=chr01:6523709:6524452:+	gi|514772453|ref|XP_004967502.1|/1.77427e-70/PREDICTED: uncharacterized protein LOC101773526 [Setaria italica]
XLOC_059191	Chr09b:29850853-29851427	1.7449	1.84309	1.794	1.39213	4.79013	3.09113	5.37503	6.24968	5.81236	5.62554	7.80109	6.71331	0.784959	0.536596	1.69595	0.784568	0.910987	0.679482	Pavir.Ib02383
XLOC_059220	Chr09b:30832034-30832658	39.7615	30.1618	34.9616	15.6525	12.6393	14.1459	20.3745	18.2236	19.2991	23.6321	31.5658	27.599	-1.30539	0.805823	-0.857243	0.729599	0.448148	0.550676	Pavir.Ib02441
XLOC_059382	Chr09b:38391644-38391941	146.974	152.443	149.708	122.915	161.205	142.06	31.3928	30.4779	30.9354	70.6348	62.2466	66.4407	-0.0756524	0.164677	-2.27483	0.885086	-2.19917	0.882653	Pavir.Ib02741	Pavir.Ib02741.1_dup1	Chr09b:38391644-38391941	640.664	371.347	506.006	261.989	417.951	339.97	49.7796	72.8707	61.3252	105.909	105.593	105.751	-0.573746	0.613378	-3.0446	0.898655	-2.47086	0.889882	-	-	-	-	NA	NA	NA	-
XLOC_062402	Chr09b:60550981-60559782	41.9154	59.4621	50.6888	26.6548	23.8096	25.2322	2.19076	0.469454	1.33011	9.92477	8.95127	9.43802	-1.0064	0.75947	-5.25205	0.898812	-4.24565	0.889276	Pavir.Ib03711	Pavir.Ib03711.1_dup1	Chr09b:60550981-60559782	5.5459	5.72555	5.63573	5.81626	6.13848	5.97737	7.50736	7.37984	7.4436	7.95593	7.05721	7.50657	0.0849092	0.139295	0.401399	0.445528	0.31649	0.403018	-	-	-	-	NA	GRMZM2G414848_T01/1.04823e-157/[mRNA] locus=1:224771410:224783579:-	Os10t0508600-01/337.493/[mRNA] locus=chr10:19525627:19528240:+	gi|514815809|ref|XP_004982653.1|/7.84147e-78/PREDICTED: uncharacterized protein LOC101781726 [Setaria italica]
XLOC_063534	contig00653:22608-24514	1.10216	0.638358	0.870258	3.73325	2.41932	3.07629	3.31027	7.18694	5.2486	0.928256	1.5112	1.21973	1.82167	0.723095	2.59242	0.816454	0.770744	0.627317	Pavir.J00643	Pavir.J00643.1_dup1	contig00653:22608-24514	3.69032	2.18155	2.93593	3.7426	5.1854	4.464	1.14205	2.26615	1.7041	0.820061	0.336933	0.578497	0.604517	0.50656	-0.784808	0.543581	-1.38933	0.742515	K01507|1|4e-113|352|sbi:SORBI_09g021610|inorganic pyrophosphatase [EC:3.6.1.1]	GO:0005737//cytoplasm;GO:0005634//nucleus;GO:0005737//cytoplasm;GO:0005634//nucleus	GO:0004427//inorganic diphosphatase activity;GO:0000287//magnesium ion binding;GO:0004427//inorganic diphosphatase activity;GO:0000287//magnesium ion binding	GO:0006796//phosphate-containing compound metabolic process;GO:0006796//phosphate-containing compound metabolic process	AT2G46860.1/1.56768e-25/[mRNA] locus=Chr2:19253843:19255060:+	GRMZM2G026470_T01/0/[mRNA] locus=8:100867906:100869279:+	Os05t0438500-01/525.817/[mRNA] locus=chr05:21492032:21493340:+	gi|242088071|ref|XP_002439868.1|/1.90064e-112/hypothetical protein SORBIDRAFT_09g021610 [Sorghum bicolor]
XLOC_064827	contig02025:3555-7831	3.9161	4.59625	4.25617	3.54398	6.27776	4.91087	1.25592	0.895265	1.07559	2.92119	2.42718	2.67419	0.206422	0.250532	-1.98442	0.775385	-2.19084	0.808595	Pavir.J01829	Pavir.J01829.1_dup1	contig02025:3555-7831	1.47493	1.48903	1.48198	1.94921	1.63481	1.79201	2.76989	3.78612	3.278	3.50257	2.9756	3.23909	0.274055	0.223402	1.14529	0.656747	0.871236	0.605629	K10703|1|9e-111|402|obr:102717559|very-long-chain (3R)-3-hydroxyacyl-CoA dehydratase [EC:4.2.1.134]	-	-	-	NA	GRMZM2G151087_T02/8.42645e-80/[mRNA] locus=3:17430421:17432992:-	Os01t0150200-01/422.734/[mRNA] locus=chr01:2718104:2720848:+	gi|573912091|ref|XP_006643761.1|/4.01073e-110/PREDICTED: very-long-chain (3R)-3-hydroxyacyl-[acyl-carrier protein] dehydratase PASTICCINO 2A-like [Oryza brachyantha]
XLOC_065038	contig02292:5235-10729	145.676	103.177	124.427	134.043	108.614	121.329	51.511	53.9253	52.7181	64.4457	67.3978	65.9217	-0.0363755	0.11163	-1.23892	0.818722	-1.20255	0.816793	Pavir.J02028	Pavir.J02028.1_dup1	contig02292:5235-10729	2.61524	2.26793	2.44159	1.46284	1.75236	1.6076	1.24942	1.04908	1.14925	2.03755	2.1359	2.08672	-0.602909	0.429415	-1.08713	0.600518	-0.484216	0.343868	K07977|1|4e-26|120|sita:101754903|Arf/Sar family, other	GO:0005739//mitochondrion	GO:0005525//GTP binding	GO:0007264//small GTPase mediated signal transduction	NA	GRMZM2G152929_T03/1.41405e-31/[mRNA] locus=5:74286315:74289212:+	Os02t0128600-01/127.364/[mRNA] locus=chr02:1476529:1479765:+	gi|514710401|ref|XP_004952022.1|/1.72396e-25/PREDICTED: ADP-ribosylation factor-like [Setaria italica]
XLOC_065599	contig03000:10497-13575	1978.52	3320.09	2649.3	1102.99	1150.7	1126.85	1435.84	518.365	977.104	1802.4	1716.28	1759.34	-1.23332	0.808965	-1.43903	0.844821	-0.205707	0.351522	Pavir.J02549	Pavir.J02549.2_dup1,Pavir.J02549.1_dup1	contig03000:10497-13575	1.48919	0.707435	1.09831	0.01	0.465881	0.23794	1.86984	1.49835	1.6841	0.710864	0.856517	0.783691	-2.23416	0.560544	0.616683	0.397513	2.85085	0.697477	K14484|1|4e-100|366|sita:101783329|auxin-responsive protein IAA	GO:0005634//nucleus;GO:0005634//nucleus;GO:0005634//nucleus	GO:0046983//protein dimerization activity;GO:0046983//protein dimerization activity;GO:0046983//protein dimerization activity	GO:0006355//regulation of transcription, DNA-templated;GO:0009734//auxin-activated signaling pathway;GO:0006355//regulation of transcription, DNA-templated;GO:0009734//auxin-activated signaling pathway;GO:0006355//regulation of transcription, DNA-templated;GO:0009734//auxin-activated signaling pathway	NA	GRMZM5G864847_T01/1.02459e-63/[mRNA] locus=6:130004920:130006167:-	Os01t0190300-01/113.487/[mRNA] locus=chr01:4817460:4818514:+	gi|514745469|ref|XP_004960888.1|/1.78009e-99/PREDICTED: auxin-responsive protein IAA16-like [Setaria italica]
XLOC_066665	contig04630:9552-11574	5.49782	5.77539	5.63661	3.62747	1.52157	2.57452	1.02277	0.125729	0.57425	1.89209	1.25705	1.57457	-1.13052	0.702745	-3.29508	0.832866	-2.16455	0.738522	Pavir.J03519	Pavir.J03519.2_dup1,Pavir.J03519.1_dup1	contig04630:9552-11574	1.46738	1.1872	1.32729	0.794675	0.435427	0.615051	0.769808	0.188075	0.478941	0.660559	0.628078	0.644319	-1.10971	0.48006	-1.47056	0.550322	-0.360857	0.1756	-	-	-	-	NA	NA	NA	-
XLOC_066975	contig05112:1-14813	0	0	0	0	3.979	1.9895	0.822323	0.648068	0.735196	0	0.215351	0.107675	10.9586	0.830511	9.52198	0.614276	-1.43657	0.638957	Pavir.J03802	Pavir.J03802.2_dup1,Pavir.J03802.1_dup1	contig05112:1-14813	3.91655	6.70219	5.30937	5.35795	4.88951	5.12373	4.63984	4.14	4.38992	3.14704	3.98953	3.56828	-0.0513467	0.105346	-0.274347	0.315068	-0.223	0.284576	K00326|1|7e-61|234|pvu:PHAVU_004G011500g|cytochrome-b5 reductase [EC:1.6.2.2]	-	-	-	AT5G09680.2/2.65436e-09/[mRNA] locus=Chr5:2999362:3000185:-	GRMZM2G152438_T01/3.20669e-158/[mRNA] locus=2:158371787:158379664:+	Os07t0232200-01/272.075/[mRNA] locus=chr07:7348176:7351283:+	gi|514725904|ref|XP_004955848.1|/1.20891e-112/PREDICTED: cytochrome b5 reductase 4-like isoform X2 [Setaria italica]
XLOC_067064	contig05241:496-1294	21.7679	29.462	25.615	37.8838	27.9351	32.9095	75.7963	74.8443	75.3203	70.7237	68.815	69.7693	0.361516	0.458325	1.55605	0.849073	1.19454	0.813194	Pavir.J03883
XLOC_068764	contig08375:1125-4547	39.3893	38.137	38.7632	35.0157	26.3973	30.7065	7.21647	4.38211	5.79929	19.2707	17.6483	18.4595	-0.336142	0.44352	-2.74074	0.886141	-2.4046	0.878329	Pavir.J05453
XLOC_070959	contig108979:0-3524	21.3526	22.7474	22.05	24.0384	34.3148	29.1766	7.98403	6.90118	7.4426	13.6375	19.024	16.3308	0.404035	0.487581	-1.5669	0.834465	-1.97093	0.864745	Pavir.J07358	Pavir.J07358.1_dup1,Pavir.J07358.3_dup1,Pavir.J07358.2_dup1	contig108979:0-3524	2.78484	2.29155	2.53819	1.9159	2.19461	2.05526	2.63679	3.195	2.9159	2.68163	3.60168	3.14165	-0.304484	0.271818	0.200137	0.212558	0.504621	0.436778	-	-	-	-	NA	NA	NA	gi|297607300|ref|NP_001059777.2|/1.34533e-23/Os07g0515700 [Oryza sativa Japonica Group]
XLOC_071414	contig111891:2684-3223	827.58	689.397	758.489	473.613	658.643	566.128	181.83	191.817	186.823	365.888	323.888	344.888	-0.421999	0.517373	-2.02145	0.879684	-1.59945	0.858224	Pavir.J07751	Pavir.J07751.1_dup1	contig111891:2684-3223	5.095	4.32563	4.71031	5.82721	5.59854	5.71288	2.4204	1.86735	2.14387	3.69175	1.60511	2.64843	0.278394	0.321069	-1.1356	0.696989	-1.414	0.766778	K03046|1|1e-50|198|sita:19526770|DNA-directed RNA polymerase subunit beta' [EC:2.7.7.6]	GO:0009507//chloroplast	GO:0003899//DNA-directed RNA polymerase activity;GO:0003677//DNA binding	GO:0006351//transcription, DNA-templated	NA	GRMZM2G469277_T01/2.15289e-94/[mRNA] locus=6:160780094:160780465:+	NA	gi|634743535|gb|AHZ60785.1|/4.80579e-50/RNA polymerase beta [Digitaria exilis]
XLOC_072233	contig11687:10991-11308	7.04405	0.529871	3.78696	0.602397	0	0.301199	0.780568	0.723144	0.751856	0.978263	0.969334	0.973799	-3.64986	0.802689	-2.33251	0.779748	1.31735	0.418114	Pavir.J08444
XLOC_072374	contig11779:9989-11878	16.0577	14.0667	15.0622	21.9753	22.5779	22.2766	31.5577	37.9484	34.753	24.5382	30.6181	27.5781	0.564601	0.584878	1.20621	0.804224	0.641609	0.667425	Pavir.J08562
XLOC_073298	contig123557:63-2090	11.8271	5.1676	8.49737	2.1579	2.83941	2.49865	3.15662	5.43511	4.29587	3.65631	8.39819	6.02725	-1.76587	0.808713	-0.984067	0.712077	0.781798	0.609976	Pavir.J09359	Pavir.J09359.2_dup1	contig123557:63-2090	0.01	0.43293	0.221465	0.458665	0.456202	0.457433	0.340046	0.439817	0.389931	0.01	0.83748	0.42374	1.0761	0.263116	0.845758	0.205486	-0.230341	0.113363	K13354|1|2e-10|67.8|mtr:MTR_1g105410|solute carrier family 25 (peroxisomal adenine nucleotide transporter), member 17;K15362|3|3e-10|52.4|bdi:100829852|fanconi anemia group J protein [EC:3.6.4.12]	GO:0005777//peroxisome;GO:0016021//integral component of membrane;GO:0005777//peroxisome;GO:0016021//integral component of membrane	GO:0015217//ADP transmembrane transporter activity;GO:0005347//ATP transmembrane transporter activity;GO:0015217//ADP transmembrane transporter activity;GO:0005347//ATP transmembrane transporter activity	GO:0090351//seedling development;GO:0015867//ATP transport;GO:0006635//fatty acid beta-oxidation;GO:0015866//ADP transport;GO:0080024//indolebutyric acid metabolic process;GO:0090351//seedling development;GO:0015867//ATP transport;GO:0006635//fatty acid beta-oxidation;GO:0015866//ADP transport;GO:0080024//indolebutyric acid metabolic process	NA	GRMZM2G149211_T01/2.20898e-41/[mRNA] locus=8:114426822:114430795:-	Os05t0392700-03/153.134/[mRNA] locus=chr05:19109172:19112486:-	gi|514750745|ref|XP_004962179.1|/6.87466e-15/PREDICTED: peroxisomal adenine nucleotide carrier 1-like [Setaria italica]
XLOC_075303	contig136501:2216-2997	7.84091	12.2988	10.0699	10.842	12.3848	11.6134	34.546	37.9966	36.2713	28.9971	35.1956	32.0964	0.205745	0.292199	1.84878	0.860587	1.64304	0.851042	Pavir.J11064
XLOC_075764	contig139839:2029-2986	0.661415	1.81054	1.23598	0.0880783	0	0.0440391	4.99048	1.86756	3.42902	5.52616	0.077258	2.80171	-4.79443	0.643375	1.47215	0.708896	6.26658	0.819297	Pavir.J11468
XLOC_078034	contig155281:4-565	1.26758	3.35307	2.31032	0	0.743452	0.371726	4.86009	7.25143	6.05576	1.83343	2.42099	2.12721	-2.63384	0.72378	1.39021	0.757162	4.02406	0.848986	Pavir.J13405
XLOC_079046	contig16239:5474-10002	10.9076	16.7363	13.8219	6.22322	7.78749	7.00536	6.64276	3.9881	5.31543	9.94039	8.36267	9.15153	-0.980429	0.724378	-1.3787	0.802074	-0.398273	0.462428	Pavir.J14256	Pavir.J14256.1_dup1,Pavir.J14256.2_dup1	contig16239:5474-10002	4.70376	5.00473	4.85425	4.09446	5.16603	4.63025	4.02019	4.75713	4.38866	4.10933	3.56341	3.83637	-0.0681579	0.121592	-0.145468	0.196264	-0.0773096	0.13031	K03231|1|8e-125|448|mtr:MTR_1g101870|elongation factor 1-alpha;K07767|2|5e-59|229|smo:SELMODRAFT_78692|katanin p60 ATPase-containing subunit A1 [EC:3.6.4.3]	-	GO:0017111//nucleoside-triphosphatase activity;GO:0005524//ATP binding;GO:0017111//nucleoside-triphosphatase activity;GO:0005524//ATP binding	-	AT4G28000.1/2.6863e-47/[mRNA] locus=Chr4:13925456:13929280:+	GRMZM2G128748_T02/0/[mRNA] locus=8:75007830:75012750:-	Os05t0584600-02/1296.95/[mRNA] locus=chr05:29093856:29098729:-	gi|514746237|ref|XP_004961073.1|/0/PREDICTED: putative cell division cycle ATPase-like [Setaria italica]
XLOC_081153	contig178317:22-2473	21.4495	18.6144	20.032	4.45703	6.79171	5.62437	5.51987	12.1229	8.82139	4.96655	13.3773	9.17192	-1.83254	0.841733	-1.18323	0.788427	0.649314	0.624033	Pavir.J15986
XLOC_082009	contig184566:1474-1885	17.9329	20.9805	19.4567	24.7441	30.1455	27.4448	4.40828	1.86971	3.139	16.159	12.643	14.401	0.496267	0.553874	-2.63189	0.874045	-3.12816	0.886212	Pavir.J16671
XLOC_082012	contig184566:1947-2390	12.8312	13.5818	13.2065	16.5288	13.4717	15.0003	4.17968	2.37107	3.27538	9.34834	7.53924	8.44379	0.18374	0.268054	-2.01151	0.846057	-2.19525	0.860555	Pavir.J16672	Pavir.J16672.1_dup1	contig184566:1947-2390	3.52323	7.47101	5.49712	2.52782	4.11732	3.32257	0.01	0.502854	0.256427	3.38455	1.34054	2.36255	-0.726376	0.583595	-4.4476	0.837961	-3.72122	0.802547	-	-	-	-	NA	GRMZM2G057495_T01/1.94496e-53/[mRNA] locus=5:46504238:46505056:+	NA	gi|414587507|tpg|DAA38078.1|/1.34969e-28/TPA: hypothetical protein ZEAMMB73_682433 [Zea mays]
XLOC_083210	contig193863:128-953	5.25728	4.1404	4.69884	9.44421	1.56102	5.50262	1.71086	1.57936	1.64511	1.28387	0	0.641935	0.227813	0.275582	-1.51412	0.748161	-1.74193	0.794278	Pavir.J17614
XLOC_085137	contig208986:671-1575	7.21506	5.16329	6.18918	1.50377	2.94434	2.22405	0.774647	0.778419	0.776533	1.58746	1.58189	1.58468	-1.47655	0.761265	-2.99463	0.835323	-1.51807	0.668016	Pavir.J19174
XLOC_085671	contig213236:3-2048	21.4391	18.1596	19.7993	35.7937	36.8346	36.3142	12.7945	13.6932	13.2439	17.3512	17.6632	17.5072	0.875079	0.720748	-0.580129	0.607637	-1.45521	0.836103	Pavir.J19581	Pavir.J19581.1_dup1	contig213236:3-2048	1281.29	940.604	1110.95	587.209	569.615	578.412	259.087	310.069	284.578	400.202	401.208	400.705	-0.941623	0.75024	-1.9649	0.877896	-1.02327	0.790852	K02948|1|1e-56|218|sita:19526821|small subunit ribosomal protein S11	GO:0022626//cytosolic ribosome;GO:0005618//cell wall;GO:0009507//chloroplast;GO:0016020//membrane	GO:0003735//structural constituent of ribosome;GO:0019843//rRNA binding	GO:0006412//translation	NA	GRMZM2G427564_T01/4.02318e-176/[mRNA] locus=5:209939841:209940272:+	NA	gi|62287413|sp|Q672I7.1|RR11_PENAM/5.90285e-56/RecName: Full=30S ribosomal protein S11, chloroplastic
XLOC_086214	contig217668:238-2097	23.7987	21.1956	22.4972	19.2695	16.0988	17.6842	8.74695	4.37592	6.56144	8.82281	5.09565	6.95923	-0.347283	0.442764	-1.77766	0.849404	-1.43038	0.820573	Pavir.J20012
XLOC_088797	contig239933:263-1920	1.13918	1.77953	1.45935	1.58102	1.73822	1.65962	2.65409	2.05051	2.3523	6.00445	7.43113	6.71779	0.185522	0.167953	0.688741	0.476067	0.503219	0.406853	Pavir.J22043
XLOC_088942	contig241098:0-584	5.71735	11.21	8.46367	14.9819	20.4995	17.7407	32.9762	45.3199	39.148	11.949	14.6423	13.2956	1.06771	0.754501	2.20958	0.875321	1.14188	0.800869	Pavir.J22147
XLOC_089728	contig24827:3017-8269	61.5087	42.3524	51.9305	51.8666	36.8341	44.3503	21.3253	12.9861	17.1557	35.964	34.4891	35.2266	-0.227637	0.339387	-1.59789	0.848829	-1.37026	0.829811	Pavir.J22774	Pavir.J22774.1_dup1,Pavir.J22774.2_dup1	contig24827:3017-8269	4.36732	4.56772	4.46752	2.97999	3.3422	3.16109	2.95435	3.88024	3.41729	4.33164	3.50984	3.92074	-0.49905	0.452387	-0.386621	0.394883	0.112429	0.153203	K18342|1|4e-167|588|sita:101769859|OTU domain-containing protein 6 [EC:3.4.19.12]	-	-	-	AT3G62940.2/7.02353e-07/[mRNA] locus=Chr3:23263106:23264245:-	GRMZM2G024657_T01/0/[mRNA] locus=5:3536399:3539001:+	Os04t0619500-01/593.217/[mRNA] locus=chr04:31474424:31477007:+	gi|514813128|ref|XP_004981349.1|/1.78294e-166/PREDICTED: OTU domain-containing protein 6B-like [Setaria italica]
XLOC_089825	contig24925:1195-2854	2.19257	1.31872	1.75564	0.685545	1.40868	1.04711	7.77576	8.00678	7.89127	3.64475	3.34585	3.4953	-0.745582	0.43696	2.16826	0.830102	2.91384	0.853184	Pavir.J22850
XLOC_090940	contig25902:0-443	6.73768	23.5697	15.1537	17.3893	31.5058	24.4475	13.6153	7.39518	10.5052	23.4012	15.5222	19.4617	0.690022	0.649068	-0.528561	0.570309	-1.21858	0.804618	Pavir.J23703
XLOC_091446	contig263426:719-963	45.0599	84.077	64.5685	44.9254	96.2114	70.5684	14.4061	17.4577	15.9319	31.3943	33.4839	32.4391	0.128192	0.226481	-2.01891	0.873321	-2.1471	0.878676	Pavir.J24074	Pavir.J24074.1_dup1	contig263426:719-963	13514.5	12658.7	13086.6	25444.5	9291.57	17368	3363.74	1951.87	2657.81	9650.58	7680.42	8665.5	0.408343	0.511104	-2.29978	0.889457	-2.70813	0.895127	K02713|1|2e-15|80.9|egu:12079403|photosystem II PsbL protein	GO:0009539//photosystem II reaction center;GO:0030096;GO:0042170//plastid membrane;GO:0016021//integral component of membrane;GO:0009535//chloroplast thylakoid membrane	GO:0046872//metal ion binding;GO:0020037//heme binding	GO:0009767//photosynthetic electron transport chain	NA	GRMZM5G877110_T01/1.33393e-06/[mRNA] locus=1:131349420:131349632:-	NA	gi|527209597|gb|EPS74274.1|/1.1302e-14/hypothetical protein M569_00484, partial [Genlisea aurea]
XLOC_091806	contig266856:25-1426	2.99787	1.56894	2.28341	3.14213	2.68341	2.91277	3.24396	7.32368	5.28382	8.46353	8.39428	8.42891	0.351204	0.316706	1.21039	0.720756	0.859189	0.656471	Pavir.J24330	Pavir.J24330.1_dup1	contig266856:25-1426	0.01	0.0822849	0.0461424	0.01	0.01	0.01	0.01	0.520988	0.265494	0.01	0.166991	0.0884955	-5.37998	0.0916665	2.64789	0.258769	8.02787	0.338379	-	-	-	-	NA	GRMZM2G037150_T01/1.13226e-06/[mRNA] locus=2:176024098:176027240:-	NA	-
XLOC_092246	contig27095:1778-7418	0	0	0	0	4.28804	2.14402	0	0	0	0	0	0	11.0664	0.84234	0	0.0271298	-11.0664	0.854554	Pavir.J24664
XLOC_092848	contig27655:6102-6636	0	0	0	1.8668	0.182452	1.02462	2.43058	5.14142	3.786	0.855926	0	0.427963	10.0009	0.694854	11.8865	0.906184	1.88558	0.769778	Pavir.J25114
XLOC_093173	contig27980:1506-5303	0	0	0	0	3.90792	1.95396	0	0	0	0	0	0	10.9326	0.827117	0	0.0271298	-10.9326	0.841009	Pavir.J25350
XLOC_093727	contig285134:0-1485	0.918885	0.482929	0.700907	5.50184	1.63453	3.56819	0.357996	0.3206	0.339298	2.24032	0	1.12016	2.3479	0.771164	-1.04667	0.34764	-3.39457	0.806721	Pavir.J25775	Pavir.J25775.2_dup1,Pavir.J25775.3_dup1	contig285134:0-1485	1.05221	1.51186	1.28204	1.09297	0.517101	0.805037	1.04604	0.840105	0.943071	1.35496	1.20905	1.28201	-0.67131	0.360264	-0.442998	0.279788	0.228312	0.160275	-	-	-	-	NA	NA	NA	-
XLOC_093916	contig28681:5-622	11.6579	12.8006	12.2293	3.55202	3.63066	3.59134	7.08297	4.12166	5.60231	6.50423	4.68719	5.59571	-1.76774	0.824133	-1.12624	0.762785	0.6415	0.582768	Pavir.J25914
XLOC_095245	contig301667:150-1478	2.42244	2.00818	2.21531	1.19826	1.09008	1.14417	5.57877	3.95518	4.76698	3.06152	5.71926	4.39039	-0.953202	0.535966	1.10557	0.692059	2.05877	0.800688	Pavir.J26944	Pavir.J26944.1_dup1	contig301789:42-1457	1.04828	0.51366	0.780971	1.14718	1.17888	1.16303	0.910817	0.752151	0.831484	0.697221	1.06679	0.882005	0.574547	0.310036	0.0904195	0.074105	-0.484128	0.296577	-	-	-	-	NA	AC214267.3_FGT004/1.60147e-11/[mRNA] locus=1:239433804:239434927:-	NA	gi|413918278|gb|AFW58210.1|/4.84622e-29/hypothetical protein ZEAMMB73_655484 [Zea mays]
XLOC_095484	contig304127:25-670	2.53402	7.09036	4.81219	7.58734	4.01758	5.80246	2.31316	3.35258	2.83287	1.23921	0.409517	0.824362	0.269971	0.314462	-0.764431	0.596675	-1.0344	0.709904	Pavir.J27116
XLOC_095758	contig30675:1571-2466	0.3993	0.420776	0.410038	1.32602	1.8746	1.60031	0	0	0	0.2023	0.203019	0.202659	1.96452	0.626199	-8.67961	0.444677	-10.6441	0.808524	Pavir.J27297	Pavir.J27297.1_dup1	contig30675:1571-2466	1.12321	1.77835	1.45078	0.672176	0.01	0.341088	0.433251	0.805197	0.619224	1.63157	0.538742	1.08515	-2.10777	0.616442	-1.2283	0.533115	0.879476	0.303067	-	-	-	-	NA	GRMZM2G504906_T01/8.679e-56/[mRNA] locus=2:167977910:167982718:-	Os07t0455100-00/125.381/[mRNA] locus=chr07:15769927:15787357:-	gi|514727031|ref|XP_004956125.1|/6.81957e-36/PREDICTED: tetratricopeptide repeat protein 27 homolog [Setaria italica]
XLOC_096979	contig319716:3-1413	10.7581	4.16964	7.46389	18.6749	7.9047	13.2898	14.6814	45.7993	30.2404	8.35734	7.35414	7.85574	0.832321	0.6799	2.01848	0.865666	1.18615	0.80461	Pavir.J28220	Pavir.J28220.1_dup1	contig319716:3-1413	0.457302	0.645282	0.551292	0.481289	0.298216	0.389752	1.69302	1.34388	1.51845	1.13575	0.739079	0.937416	-0.500259	0.188491	1.46171	0.576121	1.96197	0.640398	K13412|1|3e-12|73.6|dosa:Os05t0491900-00|calcium-dependent protein kinase [EC:2.7.11.1];K00430|4|5e-12|72.8|sbi:SORBI_06g021550|peroxidase [EC:1.11.1.7]	-	-	-	NA	GRMZM2G067626_T01/1.17766e-64/[mRNA] locus=1:222945939:222947120:-	Os10t0520100-00/170.975/[mRNA] locus=chr10:20108944:20110179:+	gi|242039077|ref|XP_002466933.1|/7.54952e-85/hypothetical protein SORBIDRAFT_01g016940 [Sorghum bicolor]
XLOC_097580	contig326233:15-635	2.49953	2.819	2.65927	1.56903	2.18252	1.87577	15.7297	27.1515	21.4406	3.84772	5.03075	4.43924	-0.503544	0.392079	3.01124	0.880936	3.51479	0.885062	Pavir.J28670
XLOC_098645	contig33817:1415-2119	9.20732	8.66565	8.93649	14.9452	6.42274	10.684	38.9854	46.29	42.6377	14.397	34.4184	24.4077	0.257671	0.338702	2.25435	0.877361	1.99668	0.869997	Pavir.J29416
XLOC_099131	contig34331:5083-6905	7.08809	6.30574	6.69692	3.49751	3.89967	3.69859	0.795502	1.13308	0.964289	3.08097	1.25498	2.16798	-0.85652	0.647005	-2.79596	0.837339	-1.93944	0.770267	Pavir.J29753
XLOC_100350	contig358226:180-1089	0	0	0	0	0	0	2.65415	0.542495	1.59832	1.47192	0	0.73596	0	0.0434786	10.6423	0.793246	10.6423	0.808524	Pavir.J30631
XLOC_100471	contig359509:3-1101	24.7713	32.5943	28.6828	10.1682	13.0257	11.5969	17.9123	8.827	13.3696	17.2426	13.4608	15.3517	-1.30644	0.802846	-1.10123	0.783702	0.205218	0.321439	Pavir.J30711	Pavir.J30711.1_dup1	contig359509:3-1101	26.0251	25.1756	25.6004	20.2576	28.5359	24.3968	2.59411	2.07767	2.33589	13.0183	7.9518	10.4851	-0.0694745	0.146926	-3.45412	0.886858	-3.38464	0.886236	K12603|1|2e-23|108|vcn:VOLCADRAFT_106614|CCR4-NOT transcription complex subunit 6 [EC:3.1.13.4]	GO:0009535//chloroplast thylakoid membrane	GO:0031072//heat shock protein binding;GO:0051082//unfolded protein binding	GO:0009561//megagametogenesis	NA	GRMZM2G021687_T01/8.50814e-61/[mRNA] locus=1:197846428:197848123:+	Os08t0463900-01/204.675/[mRNA] locus=chr08:22773041:22774889:+	gi|514796792|ref|XP_004973638.1|/7.87033e-39/PREDICTED: uncharacterized protein LOC101752898 isoform X1 [Setaria italica]
XLOC_104601	contig42014:5355-6280	0	0.265973	0.132987	0	5.70287	2.85143	0	0	0	0	0.25382	0.12691	4.41717	0.777402	-7.06055	0.19183	-11.4777	0.890953	Pavir.J33638
XLOC_105372	contig46161:5547-5949	0.195794	2.02518	1.11049	0.780253	2.89012	1.83518	0	0	0	0.440163	0.861356	0.65076	0.724735	0.434219	-10.117	0.719937	-10.8417	0.830905	Pavir.J34309	Pavir.J34309.1_dup1	contig46161:5547-5949	0.01	1.55588	0.782938	1.57669	4.33555	2.95612	0.308419	0.134177	0.221298	1.50604	0.178365	0.842201	1.92505	0.725095	-1.81459	0.465271	-3.73964	0.790057	-	-	-	-	NA	NA	NA	gi|514753379|ref|XP_004962782.1|/7.77074e-48/PREDICTED: uncharacterized protein LOC101776181 isoform X1 [Setaria italica]
XLOC_106518	contig52367:3609-5484	1.22947	0.257796	0.743633	2.63377	5.48832	4.06105	0.37629	0.157544	0.266917	0.27719	0.747606	0.512398	2.44919	0.788167	-1.4782	0.422729	-3.92739	0.82155	Pavir.J35298	Pavir.J35298.1_dup1	contig52367:3609-5484	0.01	0.514061	0.26203	0.01	0.01	0.01	0.01	0.01	0.01	0.01	0.0436888	0.0268444	-8.0086	0.315226	-8.0086	0.325141	0	0.0358319	K13171|1|8e-07|55.5|dosa:Os03t0270200-01|serine/arginine repetitive matrix protein 1	-	-	-	NA	NA	NA	gi|475597441|gb|EMT23623.1|/1.43618e-23/hypothetical protein F775_03099 [Aegilops tauschii]
XLOC_106590	contig52847:3347-5532	0.450679	2.84116	1.64592	0.539708	0	0.269854	0.336069	0.324019	0.330044	0	0	0	-2.60597	0.665307	-2.31816	0.65966	0.28781	0.105747	Pavir.J35363
XLOC_107594	contig58363:4616-5218	41.7493	37.7529	39.7511	57.5684	69.0441	63.3062	77.9192	88.1205	83.0199	105.981	124.871	115.426	0.671353	0.6554	1.06246	0.787812	0.391109	0.527972	Pavir.J36203
XLOC_108228	contig62562:47-1931	13.7237	6.99462	10.3592	7.6728	4.39348	6.03314	0.24232	0.665851	0.454085	10.5507	9.57517	10.0629	-0.779926	0.651147	-4.5118	0.869178	-3.73187	0.847427	Pavir.J36748
XLOC_108454	contig64076:456-2656	4.68531	0.513215	2.59926	0	0	0	0	0.33654	0.16827	0	0	0	-11.3439	0.869745	-3.94497	0.764423	7.39891	0.24687	Pavir.J36959
XLOC_109199	contig69114:547-3923	0	0.591407	0.295704	0	3.07442	1.53721	0	0	0	0	0	0	2.37612	0.642831	-8.21045	0.360846	-10.5866	0.802389	Pavir.J37591	Pavir.J37591.1_dup1	contig69114:547-3923	0.01	0.489851	0.249925	0.01	0.01	0.01	0.01	0.066679	0.0383395	0.01	0.01	0.01	-7.93914	0.298562	-2.8585	0.250012	5.08064	0.0789482	K13420|1|3e-21|103|tcc:TCM_031826|LRR receptor-like serine/threonine-protein kinase FLS2 [EC:2.7.11.1]	-	-	-	NA	GRMZM2G103033_T04/6.4812e-48/[mRNA] locus=6:80906919:80971924:+	Os06t0167500-01/168.993/[mRNA] locus=chr06:3408671:3418232:+	gi|242092138|ref|XP_002436559.1|/4.11987e-108/hypothetical protein SORBIDRAFT_10g004730 [Sorghum bicolor]
XLOC_109705	contig72740:10-4528	7.96693	4.54945	6.25819	5.56955	6.51912	6.04434	1.45668	0.960584	1.20863	2.20119	2.55594	2.37856	-0.0501618	0.106905	-2.37237	0.823266	-2.32221	0.82759	Pavir.J38031	Pavir.J38031.1_dup1	contig72740:10-4528	1.70708	0.354971	1.03102	2.04501	4.90304	3.47403	0.809611	3.46822	2.13892	0.336277	0.336975	0.336626	1.75253	0.732694	1.0528	0.571081	-0.699728	0.555102	-	-	-	-	NA	NA	NA	gi|514767237|ref|XP_004966192.1|/8.80622e-12/PREDICTED: uncharacterized protein LOC101759470 [Setaria italica]
XLOC_110011	contig74749:3254-4467	0	0	0	0	0	0	0	3.53611	1.76805	0	0	0	0	0.0434786	10.7884	0.810579	10.7884	0.825322	Pavir.J38291
XLOC_110202	contig76014:261-2936	1.08732	1.87746	1.48239	2.30747	2.1137	2.21059	6.29769	8.84324	7.57047	3.33867	4.79109	4.06488	0.576503	0.406128	2.35246	0.834126	1.77595	0.817092	Pavir.J38446
XLOC_111053	contig82011:2671-4249	5.53932	5.1839	5.36161	18.6283	11.2444	14.9364	9.62007	13.8439	11.732	5.95046	4.09969	5.02507	1.47809	0.805973	1.12971	0.760832	-0.348378	0.466357	Pavir.J39179
XLOC_111753	contig87004:102-1343	9.62052	9.86632	9.74342	13.6791	11.6117	12.6454	22.5264	30.424	26.4752	9.55002	9.76918	9.6596	0.376113	0.447449	1.44214	0.826298	1.06603	0.783607	Pavir.J39779
XLOC_112190	contig90656:583-3995	2.11046	0.597597	1.35403	11.8618	13.9439	12.9028	0.230512	0.761562	0.496037	0.278725	0.295006	0.286865	3.25236	0.867422	-1.44874	0.551724	-4.7011	0.878313	Pavir.J40155	Pavir.J40155.1_dup1	contig90656:583-3995	2.60606	2.92738	2.76672	2.30869	1.25896	1.78383	2.63599	2.41888	2.52743	3.00019	2.82027	2.91023	-0.633203	0.461624	-0.130503	0.148438	0.5027	0.416209	K10534|1|1e-14|80.9|ccp:CHC_T00003369001|nitrate reductase (NAD(P)H) [EC:1.7.1.1 1.7.1.2 1.7.1.3]	-	GO:0020037//heme binding;GO:0046872//metal ion binding;GO:0020037//heme binding;GO:0046872//metal ion binding	-	AT1G60660.1/1.94665e-18/[mRNA] locus=Chr1:22342589:22342954:-	GRMZM2G053507_T01/3.276e-120/[mRNA] locus=4:73367938:73369413:-	Os08t0386300-02/165.028/[mRNA] locus=chr08:18222058:18223637:-	gi|242081361|ref|XP_002445449.1|/7.07446e-59/hypothetical protein SORBIDRAFT_07g019410 [Sorghum bicolor]

## Sheet: Up & downstream diff lncRNAs
Log(base2)Treatment 1/Treatment 2			3	2	1	0	-1	-2	-3
gene_id	locus	C1_1	C1_2	C1	D1_1	D1_2	D1	D2_1	D2_2	D2	R1_1	R1_2	R1	(D1/C1)log2Ratio	probability	(D2/C1)log2Ratio	probability	(D2/D1)log2Ratio	probability	Up/downstream	Up/downstream gene	transcript_id	locus	C1_1	C1_2	C1	D1_1	D1_2	D1	D2_1	D2_2	D2	R1_1	R1_2	R1	(D1/C1)log2Ratio	(D1/C1)probability	(D2/C1)log2Ratio	(D2/C1)probability	(D2/D1)log2Ratio	(D2/D1)probability	KEGG Orthology	GO Component	GO Function	GO Process	Ath	Zma	Osa	Blast nr
XLOC_110035	contig74898:1-386	3.44066	9.4322	6.43643	10.4279	6.62402	8.52598	2.61675	2.38149	2.49912	8.49817	5.83461	7.16639	0.405605	0.448182	-1.36484	0.75843	-1.77045	0.822447	UPSTREAM_2K	Pavir.J38309	Pavir.J38309.1_dup1	contig74898:785-4474	0.914984	0.754122	0.834553	0.243714	0.34507	0.294392	0.892385	2.33207	1.61223	0.571742	0.570793	0.571267	-1.50327	0.437023	0.949978	0.495322	2.45324	0.677222	K08818|1|7e-15|83.2|obr:102701242|cell division cycle 2-like [EC:2.7.11.22];K13118|2|1e-07|58.9|cre:CHLREDRAFT_17930|protein DGCR14	GO:0005886//plasma membrane	-	-	AT2G02170.1/8.97086e-10/[mRNA] locus=Chr2:556595:558610:-	GRMZM2G119426_T01/8.62634e-104/[mRNA] locus=4:239933713:239936431:-	Os02t0116800-01/1100.7/[mRNA] locus=chr02:890391:894021:+	gi|514721559|ref|XP_004954767.1|/0/PREDICTED: uncharacterized protein LOC101765593 [Setaria italica]
XLOC_109886	contig73917:18-231	3.21232	6.82752	5.01992	1.91929	3.73625	2.82777	1.82593	1.10796	1.46694	0	0.724186	0.362093	-0.828001	0.610669	-1.77485	0.777551	-0.94685	0.605676	DOWNSTREAM_2K	Pavir.J38185	Pavir.J38185.1_dup1	contig73917:1034-4375	6.34454	4.54498	5.44476	3.906	4.73238	4.31919	2.96334	3.14356	3.05345	3.24222	2.91292	3.07757	-0.334109	0.359657	-0.834429	0.632294	-0.50032	0.484258	K14759|1|0.0|976|sita:101780975|isochorismate synthase / 2-succinyl-5-enolpyruvyl-6-hydroxy-3-cyclohexene-1-carboxylate synthase / 2-succinyl-6-hydroxy-2,4-cyclohexadiene-1-carboxylate synthase / O-succinylbenzoate synthase [EC:5.4.4.2 2.2.1.9 4.2.99.20 4.2.1.113]	-	GO:0030976//thiamine pyrophosphate binding;GO:0070204//2-succinyl-5-enolpyruvyl-6-hydroxy-3-cyclohexene-1-carboxylic-acid synthase activity;GO:0000287//magnesium ion binding;GO:0016836//hydro-lyase activity	GO:0042550//photosystem I stabilization;GO:0009234//menaquinone biosynthetic process;GO:0009063//cellular amino acid catabolic process;GO:0042372//phylloquinone biosynthetic process	AT1G68890.1/3.15623e-09/[mRNA] locus=Chr1:25896988:25906553:+	NA	NA	gi|514714042|ref|XP_004952910.1|/0/PREDICTED: protein PHYLLO, chloroplastic-like isoform X3 [Setaria italica]
XLOC_109682	contig72589:517-723	2.69328	1.02612	1.8597	3.21613	0	1.60807	8.79675	8.29269	8.54472	0	0	0	-0.209296	0.188696	2.19996	0.835496	2.40926	0.847616	UPSTREAM_2K	Pavir.J38011	Pavir.J38011.1_dup1	contig72589:788-3990	41.8412	50.7069	46.274	39.4467	49.4742	44.4604	36.421	35.5433	35.9821	41.0125	38.6254	39.819	-0.0576814	0.136271	-0.362923	0.472256	-0.305241	0.453072	K17469|1|0.0|1050|sita:101765017|sulfate transporter 2, low-affinity	GO:0016021//integral component of membrane	GO:0008271//secondary active sulfate transmembrane transporter activity	GO:0008272//sulfate transport;GO:0055085//transmembrane transport	NA	GRMZM2G042171_T01/0/[mRNA] locus=1:24583208:24587201:+	Os03t0195500-01/456.434/[mRNA] locus=chr03:4957712:4959080:-	gi|514821344|ref|XP_004985352.1|/0/PREDICTED: low affinity sulfate transporter 3-like [Setaria italica]
XLOC_109067	contig68266:865-1158	11.0071	10.7827	10.8949	6.18094	10.289	8.23497	0	0	0	8.12916	5.71291	6.92103	-0.403821	0.456277	-13.4114	0.966822	-13.0075	0.962837	DOWNSTREAM_2K	Pavir.J37476	Pavir.J37476.1_dup1	contig68266:2266-4251	2.10004	3.63036	2.8652	2.14998	2.2098	2.17989	0.655971	1.31305	0.984512	1.74054	0.979787	1.36016	-0.394382	0.341166	-1.54116	0.692996	-1.14677	0.612914	K15174|1|8e-07|55.5|mdm:103443769|RNA polymerase II-associated factor 1;K02184|3|1e-06|55.1|cam:101508170|formin 2;K05747|4|2e-06|54.3|mdm:103427897|Wiskott-Aldrich syndrome protein	-	-	-	NA	NA	NA	gi|568839925|ref|XP_006473926.1|/1.7044e-08/PREDICTED: leucine-rich repeat extensin-like protein 2-like [Citrus sinensis]
XLOC_108652	contig65385:3106-3392	1.08888	0	0.54444	4.78266	0	2.39133	0	0	0	0.672333	0	0.336166	2.13395	0.707707	-9.08995	0.525374	-11.2239	0.869777	UPSTREAM_2K	Pavir.J37125	Pavir.J37125.1_dup1	contig65385:3442-4886	4.74986	3.58349	4.16667	4.93336	3.10102	4.01719	3.38782	2.51412	2.95097	4.91351	4.36398	4.63874	-0.0527105	0.101471	-0.497707	0.459955	-0.444997	0.440149	-	GO:0005829//cytosol;GO:0009524//phragmoplast	-	-	NA	GRMZM2G040145_T01/6.06558e-99/[mRNA] locus=1:285211364:285218932:-	Os03t0785300-01/153.134/[mRNA] locus=chr03:32592158:32598947:-	gi|514813487|ref|XP_004981527.1|/4.60951e-55/PREDICTED: uncharacterized protein LOC101771200 [Setaria italica]
XLOC_106561	contig52671:130-633	0.132014	0.283464	0.207739	0.949202	0.331083	0.640143	6.05305	16.7459	11.3995	2.52968	0.928133	1.72891	1.62362	0.390284	5.77805	0.876668	4.15443	0.873848	DOWNSTREAM_2K	Pavir.J35339	Pavir.J35339.1_dup1	contig52671:1080-2800	2.98064	2.0846	2.53262	2.21154	3.02967	2.6206	43.8709	79.8693	61.8701	18.138	18.9168	18.5274	0.0492674	0.0924383	4.61054	0.898647	4.56127	0.896789	K14209|1|3e-129|462|egr:104451767|solute carrier family 36 (proton-coupled amino acid transporter)	GO:0016021//integral component of membrane	-	-	AT5G23810.1/4.94819e-07/[mRNA] locus=Chr5:8028461:8030730:+	GRMZM2G155491_T01/0/[mRNA] locus=2:39327548:39329815:+	Os04t0470700-01/1082.86/[mRNA] locus=chr04:23513158:23522864:-	gi|514802053|ref|XP_004975924.1|/0/PREDICTED: probable amino acid permease 7-like isoform X2 [Setaria italica]
XLOC_104414	contig41047:146-498	13.0737	14.5585	13.8161	10.8226	12.9215	11.8721	4.58159	4.3531	4.46734	8.99301	9.17133	9.08217	-0.218774	0.308138	-1.62886	0.825282	-1.41008	0.806673	DOWNSTREAM_2K	Pavir.J33481	Pavir.J33481.1_dup1	contig41047:1912-3609	0.668024	0.307733	0.487879	1.88162	0.865022	1.37332	0.696965	0.853218	0.775092	0.614116	1.70272	1.15842	1.49307	0.547715	0.667844	0.28556	-0.82523	0.44737	K05278|1|3e-46|187|aly:ARALYDRAFT_332580|flavonol synthase [EC:1.14.11.23]	-	GO:0016491//oxidoreductase activity	-	NA	GRMZM5G826389_T01/1.08534e-68/[mRNA] locus=1:79329074:79330383:+	Os09t0354100-00/69.8753/[mRNA] locus=chr09:11320444:11322989:+	gi|514818697|ref|XP_004984050.1|/1.04695e-133/PREDICTED: S-norcoclaurine synthase 1-like [Setaria italica]
XLOC_096938	contig319282:124-440	1.17272	2.13797	1.65534	3.16127	7.04675	5.10401	0.933454	1.06796	1.00071	0.870421	0.864145	0.867283	1.6245	0.761234	-0.72611	0.433046	-2.35061	0.817202	DOWNSTREAM_2K	Pavir.J28185	Pavir.J28185.1_dup1	contig319282:613-1411	0.468769	0.269411	0.36909	0.645057	0.423843	0.53445	0.643553	0.343018	0.493286	0.44609	0.787913	0.617001	0.534082	0.196713	0.418451	0.152604	-0.115632	0.0815864	K00430|1|8e-07|54.3|dosa:Os04t0498700-01|peroxidase [EC:1.11.1.7];K05747|3|2e-06|52.8|vvi:104882322|Wiskott-Aldrich syndrome protein;K02184|4|3e-06|52.4|sly:101262608|formin 2	-	-	-	NA	NA	NA	gi|413944447|gb|AFW77096.1|/3.36506e-08/putative prolin-rich extensin-like receptor protein kinase family protein [Zea mays]
XLOC_096794	contig31760:2850-3050	7.96441	12.7363	10.3503	3.56389	1.11637	2.34013	1.49318	0.727343	1.11026	3.77858	4.67579	4.22719	-2.14502	0.83704	-3.22071	0.863138	-1.07569	0.609338	DOWNSTREAM_2K	Pavir.J28064	Pavir.J28064.1_dup1	contig31760:6041-7292	12.1223	12.708	12.4152	11.1316	13.9533	12.5424	3.4853	1.75155	2.61842	5.5412	4.31701	4.9291	0.0147136	0.0585359	-2.24533	0.852593	-2.26005	0.857326	-	-	-	-	AT4G13040.3/7.16246e-06/[mRNA] locus=Chr4:7613720:7615310:+	GRMZM2G118479_T01/1.29486e-76/[mRNA] locus=5:162763151:162763339:+	Os02t0499000-01/343.44/[mRNA] locus=chr02:17576993:17581895:+	gi|514712512|ref|XP_004952530.1|/3.49854e-48/PREDICTED: ethylene-responsive transcription factor-like protein At4g13040-like isoform X2 [Setaria italica]
XLOC_095735	contig30646:808-1166	0	0	0	0	0	0	1.29689	2.53367	1.91528	0	0	0	0	0.0434786	10.9033	0.822526	10.9033	0.837977	DOWNSTREAM_2K	Pavir.J27281	Pavir.J27281.1_dup1	contig30646:1333-3924	0.113282	0.01	0.061641	0.01	0.01	0.01	0.353127	0.01	0.181564	0.568377	0.01	0.289188	-5.83645	0.11178	1.63167	0.164181	7.46812	0.257501	K05278|1|9e-33|141|vvi:100232938|flavonol synthase [EC:1.14.11.23];K18054|2|1e-32|140|bdi:100823703|2'-deoxymugineic-acid 2'-dioxygenase / mugineic-acid 3-dioxygenase [EC:1.14.11.24 1.14.11.25];K06892|4|3e-32|139|smo:SELMODRAFT_452904|feruloyl-CoA ortho-hydroxylase [EC:1.14.11.-]	-	GO:0016706//oxidoreductase activity, acting on paired donors, with incorporation or reduction of molecular oxygen, 2-oxoglutarate as one donor, and incorporation of one atom each of oxygen into both donors	GO:0055114//oxidation-reduction process	NA	GRMZM2G025536_T01/0/[mRNA] locus=2:3014724:3016296:+	Os04t0667400-01/256.217/[mRNA] locus=chr04:34067885:34069307:-	gi|514742705|ref|XP_004960209.1|/2.05254e-160/PREDICTED: hyoscyamine 6-dioxygenase-like [Setaria italica]
XLOC_092445	contig27272:10-324	6.53423	7.11822	6.82622	1.42336	1.42727	1.42531	3.54413	2.16309	2.85361	0.881447	0.583363	0.732405	-2.25981	0.820912	-1.2583	0.749311	1.00151	0.621049	DOWNSTREAM_2K	Pavir.J24812	Pavir.J24812.1_dup1	contig27272:4477-6899	22.2661	27.3145	24.7903	21.9141	17.3894	19.6518	30.2464	32.3088	31.2776	29.4742	30.8856	30.1799	-0.335117	0.4364	0.335354	0.449914	0.670471	0.677868	K11253|1|2e-70|266|zma:100381287|histone H3	GO:0000786//nucleosome;GO:0005634//nucleus	GO:0003677//DNA binding;GO:0046982//protein heterodimerization activity	GO:0006334//nucleosome assembly	AT4G40040.2/8.42354e-98/[mRNA] locus=Chr4:18557539:18558236:-	GRMZM2G145758_T01/1.58019e-171/[mRNA] locus=2:44168037:44168794:-	Os03t0390600-02/464.364/[mRNA] locus=chr03:15647132:15647815:+	gi|413953368|gb|AFW86017.1|/3.32696e-70/histone H3 [Zea mays]
XLOC_091986	contig26860:4016-4278	0.402672	1.40685	0.904763	6.41531	1.06085	3.73808	0	0.311725	0.155862	0.798619	0.846673	0.822646	2.04668	0.76158	-2.53264	0.543148	-4.57933	0.817478	DOWNSTREAM_2K	Pavir.J24469	Pavir.J24469.1_dup1	contig26860:4552-7623	2.19399	2.05926	2.12663	2.27907	1.6229	1.95098	2.86715	2.41661	2.64188	1.86677	2.31034	2.08856	-0.124367	0.140067	0.313	0.287946	0.437367	0.387897	K10357|1|7e-155|338|sita:101759119|myosin V	GO:0005777//peroxisome;GO:0016459//myosin complex	GO:0017137//Rab GTPase binding;GO:0005524//ATP binding;GO:0030742//GTP-dependent protein binding;GO:0003774//motor activity;GO:0003779//actin binding	GO:0048767//root hair elongation;GO:0060151//peroxisome localization;GO:0051646//mitochondrion localization;GO:0051645//Golgi localization	AT4G28710.1/5.78158e-38/[mRNA] locus=Chr4:14172280:14181771:+	GRMZM2G139712_T01/0/[mRNA] locus=7:36208584:36213235:+	Os03t0860700-00/718.105/[mRNA] locus=chr03:36323886:36333253:-	gi|242048304|ref|XP_002461898.1|/1.02801e-151/hypothetical protein SORBIDRAFT_02g010040 [Sorghum bicolor]
XLOC_091635	contig26521:970-1415	9.39572	18.9106	14.1532	14.503	31.6018	23.0524	13.7497	0.353182	7.05144	11.2038	32.337	21.7704	0.70379	0.65251	-1.00514	0.743798	-1.70893	0.848553	DOWNSTREAM_2K	Pavir.J24206	Pavir.J24206.1_dup1	contig26521:5811-6479	0.01	0.58783	0.298915	0.564731	0.01	0.287365	1.02646	1.72222	1.37434	0.301403	0.294866	0.298134	-0.0577349	0.0573782	2.22282	0.620041	2.28055	0.638059	K14325|1|7e-08|57.8|bdi:100845778|RNA-binding protein with serine-rich domain 1;K02184|2|1e-07|57.0|rcu:RCOM_1471040|formin 2	-	-	-	NA	GRMZM2G302171_T01/1.04027e-94/[mRNA] locus=3:181616660:181616929:+	Os01t0838200-00/192.781/[mRNA] locus=chr01:35953153:35953428:-	gi|514784112|ref|XP_004970510.1|/8.76012e-38/PREDICTED: uncharacterized protein LOC101784877 [Setaria italica]
XLOC_088523	contig23779:6-283	3.12412	2.04548	2.5848	0.467758	0	0.233879	2.45373	7.05929	4.75651	1.53181	0.78796	1.15988	-3.46314	0.757643	0.879851	0.634523	4.34299	0.835213	DOWNSTREAM_2K	Pavir.J21823	Pavir.J21823.1_dup1	contig23779:5825-6859	5.50027	7.19392	6.34709	5.95993	4.99604	5.47798	10.7283	15.1451	12.9367	10.4102	9.46474	9.93746	-0.212452	0.267345	1.0273	0.745098	1.23975	0.790222	K14950|1|1e-95|349|sita:101765377|cation-transporting ATPase 13A1 [EC:3.6.3.-]	GO:0016021//integral component of membrane;GO:0005783//endoplasmic reticulum;GO:0005886//plasma membrane	GO:0019829//cation-transporting ATPase activity;GO:0046872//metal ion binding;GO:0005524//ATP binding	GO:0016036//cellular response to phosphate starvation;GO:0048867//stem cell fate determination;GO:0009846//pollen germination;GO:0010152//pollen maturation;GO:0006812//cation transport;GO:0006200//ATP catabolic process;GO:0010073//meristem maintenance;GO:0006875//cellular metal ion homeostasis	NA	GRMZM2G060824_T01/0/[mRNA] locus=8:107214542:107231854:-	Os05t0402851-00/238.375/[mRNA] locus=chr05:19624016:19624379:+	gi|514750590|ref|XP_004962141.1|/5.81809e-95/PREDICTED: probable cation-transporting ATPase-like isoform X1 [Setaria italica]
XLOC_088462	contig23728:651-3875	42.1008	57.0784	49.5896	31.3859	28.6399	30.0129	25.3495	12.9417	19.1456	40.4932	33.0403	36.7667	-0.724454	0.673284	-1.37302	0.827818	-0.648568	0.669205	UPSTREAM_2K	Pavir.J21776	Pavir.J21776.1_dup1	contig23728:4233-8421	2.20161	2.30186	2.25173	1.42094	1.67242	1.54668	2.93335	3.51233	3.22284	2.82059	3.33472	3.07766	-0.54186	0.391181	0.517296	0.440448	1.05916	0.651888	K12841|1|9e-178|624|mdm:103428204|calcium homeostasis endoplasmic reticulum protein;K13123|2|1e-13|79.0|mis:MICPUN_60603|G patch domain-containing protein 1	-	GO:0003723//RNA binding	GO:0006396//RNA processing	AT4G31200.2/3.8517e-12/[mRNA] locus=Chr4:15162323:15164568:-	GRMZM2G082322_T01/0/[mRNA] locus=6:89823993:89828231:+	Os06t0682700-00/799.382/[mRNA] locus=chr06:28453316:28456743:-	gi|242096758|ref|XP_002438869.1|/0/hypothetical protein SORBIDRAFT_10g027510 [Sorghum bicolor]
XLOC_087264	contig22696:589-915	29361.3	19442.5	24401.9	38332.2	32658.6	35495.4	12968	10021.5	11494.7	19529.6	21003.2	20266.4	0.540641	0.597471	-1.08602	0.800696	-1.62666	0.861776	DOWNSTREAM_2K	Pavir.J20842	Pavir.J20842.1_dup1	contig22696:1589-1826	630.491	384.591	507.541	588.176	500.911	544.543	61.3649	39.5813	50.4731	292.528	149.335	220.932	0.101523	0.191484	-3.32994	0.900474	-3.43146	0.899033	K05577|1|1e-27|112|zma:845185|NAD(P)H-quinone oxidoreductase subunit 5 [EC:1.6.5.3]	-	-	-	NA	GRMZM2G405584_T01/8.59428e-93/[mRNA] locus=10:90141910:90144126:-	NA	gi|558854291|gb|AHA93112.1|/9.48111e-29/NADH dehydrogenase subunit F, partial (chloroplast) [Paspalum quadrifarium]
XLOC_085958	contig21563:148-384	0.637467	0	0.318734	0.747549	0.711014	0.729282	1.35905	6.32297	3.84101	0	5.63644	2.81822	1.19186	0.370493	3.5888	0.804594	2.39694	0.794995	DOWNSTREAM_2K	Pavir.J19801	Pavir.J19801.1_dup1	contig21563:4908-7166	0.01	0.167518	0.088759	0.01	0.397299	0.20365	0.01	0.641629	0.325814	0.01	0.306441	0.158221	1.24095	0.15614	1.93108	0.274803	0.690133	0.169701	K00863|1|9e-45|182|sita:101777421|dihydroxyacetone kinase [EC:2.7.1.29]	-	GO:0003676//nucleic acid binding	GO:0015074//DNA integration	NA	NA	NA	gi|514814386|ref|XP_004981964.1|/3.85865e-44/PREDICTED: putative 3,4-dihydroxy-2-butanone kinase-like isoform X1 [Setaria italica]
XLOC_081155	contig17832:107-420	11.6595	8.41209	10.0358	12.8944	13.6458	13.2701	2.13983	5.66	3.89991	1.47844	1.17413	1.32628	0.403022	0.465326	-1.36364	0.786048	-1.76667	0.839245	UPSTREAM_2K	Pavir.J15987	Pavir.J15987.1_dup1	contig17832:2453-8569	11.2316	9.48049	10.356	18.0061	15.2963	16.6512	25.6533	12.4736	19.0634	25.8532	22.7564	24.3048	0.685151	0.63761	0.880336	0.721449	0.195185	0.31962	K00688|1|0.0|1741|sita:101773221|starch phosphorylase [EC:2.4.1.1]	-	-	-	AT3G29320.1/3.08462e-63/[mRNA] locus=Chr3:11252871:11257587:+	GRMZM2G074158_T01/0/[mRNA] locus=1:278184334:278192788:-	Os03t0758100-01/1257.31/[mRNA] locus=chr03:31332396:31337808:-	gi|514813846|ref|XP_004981704.1|/0/PREDICTED: alpha-1,4 glucan phosphorylase L isozyme, chloroplastic/amyloplastic-like [Setaria italica]
XLOC_080981	contig17695:1-701	7.43138	10.9788	9.20509	3.30234	2.76599	3.03416	1.51828	1.30888	1.41358	3.98269	1.94309	2.96289	-1.60113	0.798869	-2.70308	0.851743	-1.10195	0.651833	UPSTREAM_2K	Pavir.J15838	Pavir.J15838.2_dup1,Pavir.J15838.3_dup1,Pavir.J15838.1_dup1	contig17695:3774-7699	30.7383	22.9548	26.8466	23.9381	24.7609	24.3495	11.7433	11.8502	11.7967	14.809	12.7326	13.7708	-0.140844	0.232813	-1.18635	0.797058	-1.0455	0.778654	K19043|1|9e-166|429|sita:101758899|E3 ubiquitin-protein ligase RHF [EC:2.3.2.27]	GO:0005886//plasma membrane;GO:0005886//plasma membrane;GO:0005886//plasma membrane	GO:0008270//zinc ion binding;GO:0008270//zinc ion binding;GO:0008270//zinc ion binding	GO:0055046//microgametogenesis;GO:0051726//regulation of cell cycle;GO:0009561//megagametogenesis;GO:0051603//proteolysis involved in cellular protein catabolic process;GO:0055046//microgametogenesis;GO:0051726//regulation of cell cycle;GO:0009561//megagametogenesis;GO:0051603//proteolysis involved in cellular protein catabolic process;GO:0055046//microgametogenesis;GO:0051726//regulation of cell…	AT5G22000.2/4.84668e-08/[mRNA] locus=Chr5:7277436:7279553:+	GRMZM2G027495_T04/0/[mRNA] locus=5:4657095:4659813:+	Os03t0788800-01/432.646/[mRNA] locus=chr03:32783997:32786767:-	gi|514813423|ref|XP_004981495.1|/1.12477e-167/PREDICTED: E3 ubiquitin-protein ligase RHF2A-like isoform X1 [Setaria italica]
XLOC_077634	contig15252:214-466	0.516925	0.540349	0.528637	0	0	0	3.82642	2.12577	2.97609	1.91763	2.85035	2.38399	-9.04613	0.506812	2.49307	0.757375	11.5392	0.896048	UPSTREAM_2K	Pavir.J13070	Pavir.J13070.1_dup1	contig15252:6459-10516	2.67329	3.93585	3.30457	2.96627	2.69899	2.83263	5.00316	3.76182	4.38249	6.56895	5.93489	6.25192	-0.22232	0.235372	0.407289	0.407381	0.629608	0.553346	K05389|1|9e-172|605|sita:101756603|potassium channel subfamily K, other eukaryote	GO:0016021//integral component of membrane;GO:0005774//vacuolar membrane	GO:0015269//calcium-activated potassium channel activity	GO:0010029//regulation of seed germination;GO:0051260//protein homooligomerization;GO:0010119//regulation of stomatal movement;GO:0071805//potassium ion transmembrane transport;GO:0030007//cellular potassium ion homeostasis	NA	GRMZM2G083677_T02/0/[mRNA] locus=1:277018344:277019496:-	Os03t0752300-01/454.452/[mRNA] locus=chr03:31015077:31016206:-	gi|514813932|ref|XP_004981746.1|/3.90518e-171/PREDICTED: two pore potassium channel a-like [Setaria italica]
XLOC_076474	contig144316:643-924	0.792601	1.97751	1.38506	0	1.35232	0.676162	5.34953	3.55425	4.45189	2.2253	2.9427	2.584	-1.03344	0.473099	1.68447	0.759572	2.71791	0.816053	UPSTREAM_2K	Pavir.J12094	Pavir.J12094.1_dup1	contig144316:1417-2443	0.01	0.638638	0.324319	0.01	0.01	0.01	0.01	0.116498	0.063249	0.01	0.258666	0.134333	-8.32111	0.36643	-2.44462	0.291514	5.87649	0.114654	K14325|1|6e-08|58.9|ath:AT1G16610|RNA-binding protein with serine-rich domain 1;K13171|2|1e-07|58.2|bdi:100836380|serine/arginine repetitive matrix protein 1;K12893|3|1e-07|52.4|gsl:Gasu_52230|splicing factor, arginine/serine-rich 4/5/6	-	-	-	NA	GRMZM2G374629_T01/2.41718e-53/[mRNA] locus=4:214505904:214507166:+	Os11t0163800-01/178.905/[mRNA] locus=chr11:3110678:3111937:+	gi|326506716|dbj|BAJ91399.1|/1.74927e-39/predicted protein [Hordeum vulgare subsp. vulgare]
XLOC_073432	contig124417:376-735	125.619	112.73	119.175	80.7504	88.6845	84.7174	29.3138	28.5724	28.9431	57.797	45.8616	51.8293	-0.492349	0.562119	-2.04179	0.877242	-1.54944	0.850215	UPSTREAM_2K	Pavir.J09463	Pavir.J09463.1_dup1	contig124417:1575-2172	2.37725	2.02004	2.19864	1.11481	3.41691	2.26586	3.31882	4.15558	3.7372	3.55725	2.60653	3.08189	0.0434462	0.0842324	0.765344	0.571388	0.721898	0.571632	K14325|1|5e-14|77.8|dosa:Os01t0959000-01|RNA-binding protein with serine-rich domain 1	-	-	-	NA	GRMZM2G175031_T01/3.27251e-85/[mRNA] locus=3:1571026:1571685:-	Os01t0236000-01/165.028/[mRNA] locus=chr01:7519784:7520392:+	gi|514771892|ref|XP_004967364.1|/2.55119e-101/PREDICTED: uncharacterized protein LOC101752710 isoform X1 [Setaria italica]
XLOC_072700	contig11980:11-1692	0.0387678	0.315366	0.177067	0	0	0	1.75744	2.9149	2.33617	0.942898	0.507807	0.725353	-7.46815	0.240144	3.72178	0.748445	11.1899	0.866918	DOWNSTREAM_2K	Pavir.J08833	Pavir.J08833.1_dup1	contig11980:5460-9960	1.32022	1.85404	1.58713	0.930841	1.18211	1.05648	2.51007	2.41402	2.46204	2.01154	1.92891	1.97022	-0.587159	0.36102	0.633435	0.4599	1.22059	0.64365	K12471|1|2e-40|168|brp:103847542|epsin;K05747|2|7e-09|63.2|vcn:VOLCADRAFT_88194|Wiskott-Aldrich syndrome protein	GO:0016020//membrane	GO:0008375//acetylglucosaminyltransferase activity	-	AT5G14550.1/5.44163e-08/[mRNA] locus=Chr5:4691321:4693732:-	GRMZM2G030165_T05/0/[mRNA] locus=8:80791837:80824954:+	Os05t0170000-01/1104.66/[mRNA] locus=chr05:4195928:4200306:-	gi|514745150|ref|XP_004960810.1|/0/PREDICTED: uncharacterized protein LOC101753214 [Setaria italica]
XLOC_072291	contig11719:1111-1429	2.31555	5.42632	3.87094	3.121	1.39186	2.25643	0.2204	0.204393	0.212396	0	0.54202	0.27101	-0.77864	0.564222	-4.18785	0.809367	-3.40921	0.752398	DOWNSTREAM_2K	Pavir.J08494	Pavir.J08494.1_dup1	contig11719:5615-10547	1.1897	1.46302	1.32636	0.713008	1.37049	1.04175	0.511659	0.714258	0.612958	0.954614	1.06829	1.01145	-0.348462	0.234726	-1.11361	0.493235	-0.765149	0.378235	K09553|1|1e-148|528|zma:103639761|stress-induced-phosphoprotein 1;K04730|3|3e-143|510|zma:103648456|interleukin-1 receptor-associated kinase 1 [EC:2.7.11.1];K04733|5|4e-105|383|mdm:103416216|interleukin-1 receptor-associated kinase 4 [EC:2.7.11.1]	GO:0000151//ubiquitin ligase complex	GO:0005524//ATP binding;GO:0004842//ubiquitin-protein transferase activity;GO:0004674//protein serine/threonine kinase activity	GO:0016567//protein ubiquitination;GO:0006468//protein phosphorylation	NA	GRMZM2G002227_T01/0/[mRNA] locus=9:16899733:16902473:+	Os06t0163000-03/757.752/[mRNA] locus=chr06:3177143:3181517:-	gi|514761355|ref|XP_004964767.1|/0/PREDICTED: U-box domain-containing protein 33-like [Setaria italica]
XLOC_070472	contig10597:6114-6703	0.372622	0.546994	0.459808	2.47518	1.00805	1.74161	0	0	0	0.254315	0.690912	0.472614	1.92132	0.638311	-8.84489	0.476571	-10.7662	0.822652	DOWNSTREAM_2K	Pavir.J06938	Pavir.J06938.2_dup1,Pavir.J06938.1_dup1,Pavir.J06938.3_dup1,Pavir.J06938.4_dup1	contig10597:7290-11504	31.745	35.518	33.6315	52.6084	35.9607	44.2846	15.1841	21.7098	18.447	9.90266	11.3627	10.6327	0.396992	0.493062	-0.866429	0.732025	-1.26342	0.817911	-	-	GO:0003824//catalytic activity;GO:0003824//catalytic activity;GO:0003824//catalytic activity;GO:0003824//catalytic activity	GO:0008152//metabolic process;GO:0008152//metabolic process;GO:0008152//metabolic process;GO:0008152//metabolic process	NA	GRMZM2G093441_T01/0/[mRNA] locus=6:161895026:161901198:-	Os05t0542200-01/761.717/[mRNA] locus=chr05:26913827:26917070:-	gi|194703938|gb|ACF86053.1|/0/unknown [Zea mays]
XLOC_070181	contig104331:532-1392	2.82941	1.97905	2.40423	5.31787	7.58889	6.45338	2.29397	1.53983	1.9169	3.72902	3.32791	3.52846	1.42448	0.757785	-0.326799	0.289954	-1.75128	0.805902	DOWNSTREAM_2K	Pavir.J06699	Pavir.J06699.1_dup1	contig104331:1440-2809	16.4172	10.7633	13.5903	15.0475	19.1396	17.0935	7.55888	5.18799	6.37343	13.6137	15.1391	14.3764	0.330877	0.418177	-1.09243	0.760171	-1.42331	0.818785	K09873|1|1e-61|238|sita:101770725|aquaporin TIP;K15078|2|1e-58|228|sot:102597618|structure-specific endonuclease subunit SLX1 [EC:3.6.1.-]	-	-	-	NA	GRMZM2G444543_T01/4.50399e-06/[mRNA] locus=2:232514252:232518042:-	Os11t0211300-01/59.9635/[mRNA] locus=chr11:5777640:5787794:-	gi|514809378|ref|XP_004979515.1|/4.52587e-173/PREDICTED: putative disease resistance protein RGA3-like [Setaria italica]
XLOC_068742	contig08331:2674-2992	4.34166	7.2351	5.78838	1.04033	0.338164	0.689249	0.461042	0.869066	0.665054	4.29831	2.27603	3.28717	-3.07006	0.830267	-3.12162	0.832661	-0.0515549	0.0598904	DOWNSTREAM_2K	Pavir.J05437	Pavir.J05437.1_dup1	contig08331:5954-9878	7.29046	6.1185	6.70448	5.17988	6.2075	5.69369	18.3028	25.5661	21.9345	14.617	9.91714	12.2671	-0.235762	0.296743	1.71	0.844702	1.94576	0.859271	K00365|1|7e-173|607|sita:101785812|urate oxidase [EC:1.7.3.3]	-	-	-	NA	GRMZM2G164141_T01/0/[mRNA] locus=3:176257683:176260719:+	Os01t0865100-01/961.935/[mRNA] locus=chr01:37440900:37444558:-	gi|514784828|ref|XP_004970689.1|/2.89725e-172/PREDICTED: uricase-2-like isoform X1 [Setaria italica]
XLOC_068678	contig08181:14-542	31.9667	169.824	100.895	116.104	71.5128	93.8083	49.5143	72.6833	61.0988	45.8085	46.8651	46.3368	-0.105071	0.202422	-0.723642	0.693327	-0.618571	0.668378	UPSTREAM_2K	Pavir.J05376	Pavir.J05376.2_dup1	contig08181:10449-13927	1.17117	1.55711	1.36414	1.19323	1.01248	1.10285	1.07822	1.24879	1.16351	1.27834	1.23651	1.25743	-0.306753	0.218188	-0.22951	0.17649	0.077243	0.0881149	K17964|1|3e-45|184|gmx:100815191|leucine-rich PPR motif-containing protein, mitochondrial	GO:0009536//plastid;GO:0009536//plastid	-	-	AT5G48730.1/8.15746e-14/[mRNA] locus=Chr5:19763152:19765136:+	GRMZM2G071162_T01/0/[mRNA] locus=6:122582468:122584543:+	Os06t0172000-01/1404/[mRNA] locus=chr06:3640875:3642725:+	gi|514769234|ref|XP_004966693.1|/0/PREDICTED: pentatricopeptide repeat-containing protein At5g48730, chloroplastic-like [Setaria italica]
XLOC_068534	contig07894:4263-4474	0	0.917375	0.458688	0	0	0	4.38752	10.019	7.20324	6.32892	3.9161	5.12251	-8.84294	0.46479	3.97149	0.851751	12.8144	0.957553	UPSTREAM_2K	Pavir.J05245	Pavir.J05245.1_dup1	contig07894:10756-14142	4.39127	4.32504	4.35816	6.47786	6.76318	6.62052	4.50322	6.40073	5.45198	4.60956	3.61128	4.11042	0.603227	0.543888	0.323061	0.359287	-0.280166	0.359271	K14432|1|6e-14|79.3|sita:101776070|ABA responsive element binding factor	-	GO:0003700//sequence-specific DNA binding transcription factor activity;GO:0043565//sequence-specific DNA binding	GO:0006355//regulation of transcription, DNA-templated	NA	GRMZM2G033413_T01/2.22524e-32/[mRNA] locus=9:8229133:8238996:-	Os06t0211200-02/57.9812/[mRNA] locus=chr06:5677360:5681667:+	gi|514761903|ref|XP_004964902.1|/2.38425e-13/PREDICTED: ABSCISIC ACID-INSENSITIVE 5-like protein 5-like [Setaria italica]
XLOC_067866	contig06559:458-2020	17.3204	15.599	16.4597	6.90727	8.60845	7.75786	4.49052	2.35767	3.4241	14.6205	11.3291	12.9748	-1.08521	0.756076	-2.26514	0.861673	-1.17993	0.757934	UPSTREAM_2K	Pavir.J04626	Pavir.J04626.1_dup1	contig06559:3179-5469	89.6705	30.6765	60.1735	14.5669	21.4609	18.0139	4.15709	12.6046	8.38083	4.57241	1.9047	3.23856	-1.74002	0.850451	-2.84396	0.89115	-1.10395	0.780126	K05933|1|1e-169|596|sita:101756803|aminocyclopropanecarboxylate oxidase [EC:1.14.17.4]	GO:0005886//plasma membrane;GO:0005618//cell wall	GO:0005507//copper ion binding;GO:0016706//oxidoreductase activity, acting on paired donors, with incorporation or reduction of molecular oxygen, 2-oxoglutarate as one donor, and incorporation of one atom each of oxygen into both donors	GO:0009727//detection of ethylene stimulus;GO:0009693//ethylene biosynthetic process;GO:0009651//response to salt stress;GO:0055114//oxidation-reduction process;GO:0009620//response to fungus	AT1G05010.1/6.32431e-13/[mRNA] locus=Chr1:1431419:1432695:-	GRMZM2G052422_T01/0/[mRNA] locus=5:210776637:210778717:+	Os02t0771600-01/1088.81/[mRNA] locus=chr02:32560397:32562275:+	gi|514718711|ref|XP_004954061.1|/4.92509e-169/PREDICTED: 1-aminocyclopropane-1-carboxylate oxidase 1-like [Setaria italica]
XLOC_067725	contig06302:4-659	4.28407	5.90192	5.093	0.405272	0.78221	0.593741	0.220004	1.2235	0.721754	0.447322	1.10541	0.776364	-3.10061	0.821731	-2.81894	0.81914	0.281673	0.161149	DOWNSTREAM_2K	Pavir.J04498	Pavir.J04498.1_dup1	contig06302:1537-12364	107.107	137.879	122.493	29.1802	51.3145	40.2474	47.1212	59.5157	53.3184	41.6815	62.9076	52.2945	-1.60573	0.844498	-1.19999	0.813462	0.40574	0.539935	K14306|1|3e-20|102|fve:101311423|nuclear pore complex protein Nup62	-	-	GO:0006875//cellular metal ion homeostasis;GO:0055085//transmembrane transport	AT4G16370.1/1.32404e-37/[mRNA] locus=Chr4:9247514:9250071:-	GRMZM2G421491_T01/0/[mRNA] locus=1:276816609:276820263:-	Os03t0751100-01/2676.67/[mRNA] locus=chr03:30960021:30963561:-	gi|514813940|ref|XP_004981750.1|/0/PREDICTED: LOW QUALITY PROTEIN: oligopeptide transporter 3-like [Setaria italica]
XLOC_066991	contig05134:2035-3432	0	0	0	0.6524	2.52893	1.59066	0	0	0	0	0	0	10.6354	0.791199	0	0.0271298	-10.6354	0.807626	UPSTREAM_2K	Pavir.J03815	Pavir.J03815.1_dup1	contig05134:8513-16861	14.7481	11.2486	12.9984	22.6958	31.727	27.2114	8.62644	11.4172	10.0218	6.21191	7.43479	6.82335	1.06588	0.76499	-0.375186	0.46053	-1.44107	0.830354	K18998|1|0.0|1270|sita:101764359|RNA polymerase II C-terminal domain phosphatase-like 1/2 [EC:3.1.3.16]	-	GO:0016791//phosphatase activity;GO:0003725//double-stranded RNA binding	GO:0016311//dephosphorylation;GO:0006970//response to osmotic stress;GO:0009733//response to auxin;GO:0048589//developmental growth	AT4G21670.1/1.50035e-09/[mRNA] locus=Chr4:11511511:11516922:+	GRMZM2G039650_T01/0/[mRNA] locus=3:177671051:177684501:+	Os01t0857000-01/1360.39/[mRNA] locus=chr01:37024196:37031460:-	gi|514784610|ref|XP_004970633.1|/0/PREDICTED: RNA polymerase II C-terminal domain phosphatase-like 2-like [Setaria italica]
XLOC_064900	contig02125:13679-14021	3.2621	0	1.63105	0.278849	0	0.139425	0	0	0	0	0	0	-3.54352	0.685325	-10.672	0.796546	-7.1285	0.213518	DOWNSTREAM_2K	Pavir.J01896	Pavir.J01896.1_dup1	contig02125:15513-21110	4.41064	6.2817	5.34617	5.04636	5.10379	5.07507	5.76161	6.46507	6.11334	6.50892	5.83301	6.17096	-0.0750775	0.133594	0.193455	0.247571	0.268533	0.343828	K12741|1|0.0|783|sita:101775949|heterogeneous nuclear ribonucleoprotein A1/A3	-	GO:0003676//nucleic acid binding;GO:0000166//nucleotide binding	-	NA	GRMZM2G064518_T01/0/[mRNA] locus=6:104270109:104275852:-	Os06t0566100-01/626.917/[mRNA] locus=chr06:21820174:21822059:+	gi|514766706|ref|XP_004966062.1|/0/PREDICTED: heterogeneous nuclear ribonucleoprotein A3 homolog 2-like [Setaria italica]
XLOC_064304	contig01486:735-1132	5.37599	4.96755	5.17177	1.84049	2.56275	2.20162	0.155441	0.141373	0.148407	3.45941	5.35201	4.40571	-1.23209	0.712345	-5.12302	0.836292	-3.89093	0.754044	DOWNSTREAM_2K	Pavir.J01355	Pavir.J01355.1_dup1	contig01486:15286-18394	4.74452	8.37583	6.56018	7.26614	7.98062	7.62338	7.36413	8.77069	8.06741	9.50717	8.4135	8.96034	0.216697	0.284631	0.298371	0.36869	0.0816745	0.147076	K12873|1|5e-85|315|pda:103703071|bud site selection protein 31	GO:0005634//nucleus	-	-	AT4G21110.1/4.19903e-38/[mRNA] locus=Chr4:11267673:11268774:+	GRMZM2G053801_T01/5.86013e-125/[mRNA] locus=3:177441530:177443210:+	Os05t0446300-01/444.54/[mRNA] locus=chr05:21876293:21878106:+	gi|514749274|ref|XP_004961818.1|/2.561e-84/PREDICTED: protein BUD31 homolog 2-like isoform X1 [Setaria italica]
XLOC_064281	contig01459:9357-9964	5.65745	3.53264	4.59504	2.90574	1.48471	2.19522	0.49929	0.437428	0.468359	1.22753	0.291327	0.759429	-1.06571	0.670126	-3.29439	0.817565	-2.22868	0.718464	UPSTREAM_2K	Pavir.J01336	Pavir.J01336.2_dup1,Pavir.J01336.1_dup1	contig01459:14613-25868	5.31745	4.89903	5.10824	4.86279	4.82143	4.84211	4.65109	5.49421	5.07265	4.33257	4.95457	4.64357	-0.0771905	0.133594	-0.0100867	0.0391237	0.0671038	0.121616	K09527|1|0.0|1976|sita:101777682|DnaJ homolog subfamily C member 7	-	-	-	AT5G12430.1/9.27968e-06/[mRNA] locus=Chr5:4028475:4034086:-	GRMZM2G348697_T02/0/[mRNA] locus=6:136006638:136017928:-	Os05t0374600-01/519.87/[mRNA] locus=chr05:18052646:18056038:+	gi|514751058|ref|XP_004962257.1|/0/PREDICTED: cell wall protein AWA1-like [Setaria italica]
XLOC_063865	contig01012:26029-26356	42.0548	31.1095	36.5821	23.1546	39.0802	31.1174	13.2748	8.58349	10.9291	23.7724	20.3598	22.0661	-0.233417	0.336796	-1.74296	0.854924	-1.50954	0.838418	UPSTREAM_2K	Pavir.J00953	Pavir.J00953.1_dup1	contig01012:26382-28179	19.5258	20.2743	19.9	17.3766	25.5818	21.4792	8.1282	7.5633	7.84575	14.0041	12.4935	13.2488	0.110172	0.195162	-1.34279	0.808839	-1.45296	0.826881	-	GO:0005634//nucleus;GO:0009507//chloroplast	GO:0008080//N-acetyltransferase activity	-	AT1G32070.2/1.22904e-15/[mRNA] locus=Chr1:11534851:11536289:-	GRMZM2G701207_T01/4.66694e-109/[mRNA] locus=6:154340042:154346425:+	Os05t0481000-01/648.723/[mRNA] locus=chr05:23642951:23646421:+	gi|514748893|ref|XP_004961729.1|/1.12398e-113/PREDICTED: probable acetyltransferase NSI-like isoform X2 [Setaria italica]
XLOC_063214	contig00299:26823-27047	22.6262	17.4379	20.032	26.2397	19.2489	22.7443	2.61861	3.42681	3.02271	11.208	16.3214	13.7647	0.183195	0.275645	-2.7284	0.876337	-2.91159	0.881897	DOWNSTREAM_2K	Pavir.J00345	Pavir.J00345.1_dup1,Pavir.J00345.2_dup1	contig00299:27373-34537	22.2364	18.275	20.2557	21.3192	21.3174	21.3183	13.3678	17.1277	15.2477	16.0456	17.9812	17.0134	0.0737691	0.146005	-0.409732	0.499756	-0.483501	0.57268	K00852|1|0.0|649|sita:101779497|ribokinase [EC:2.7.1.15]	GO:0009570//chloroplast stroma;GO:0009570//chloroplast stroma	GO:0004747//ribokinase activity;GO:0004747//ribokinase activity	GO:0006014//D-ribose metabolic process;GO:0016310//phosphorylation;GO:0006014//D-ribose metabolic process;GO:0016310//phosphorylation	AT1G17160.1/7.45731e-13/[mRNA] locus=Chr1:5867678:5869215:+	GRMZM2G007630_T01/0/[mRNA] locus=8:149039697:149041045:+	Os01t0665400-01/922.288/[mRNA] locus=chr01:27185694:27190465:+	gi|514779858|ref|XP_004969456.1|/0/PREDICTED: ribokinase-like [Setaria italica]
XLOC_062952	contig00090:42496-43422	0.123227	0	0.0616133	0	0	0	2.24392	3.73862	2.99127	0.657783	0	0.328891	-5.95683	0.112528	5.58971	0.790151	11.5465	0.896348	UPSTREAM_2K	Pavir.J00099	Pavir.J00099.1_dup1	contig00090:46398-48948	0.0976038	0.205372	0.151488	0.01	0.240938	0.125469	0.633328	2.636	1.63466	0.687805	0.01	0.348902	-0.324565	0.0803027	3.43172	0.688578	3.75628	0.707289	-	-	-	-	NA	NA	NA	-
XLOC_059991	Chr09b:61842516-61843879	65.0537	40.2496	52.6517	71.4783	77.7768	74.6275	13.7158	11.6539	12.6848	28.0159	43.154	35.585	0.503228	0.56634	-2.05338	0.872809	-2.55661	0.887866	DOWNSTREAM_2K	Pavir.Ib03852	Pavir.Ib03852.1_dup1	Chr09b:61844217-61847120	0.01	0.36761	0.188805	0.01	0.01	0.01	0.01	0.177769	0.0938845	0.01	0.494974	0.252487	-7.52595	0.24127	-1.044	0.131964	6.48195	0.152864	K11592|1|2e-95|350|sita:101756203|endoribonuclease Dicer [EC:3.1.26.-]	-	GO:0004525//ribonuclease III activity;GO:0008026//ATP-dependent helicase activity;GO:0003725//double-stranded RNA binding;GO:0005524//ATP binding	GO:0010216//maintenance of DNA methylation;GO:0010267//production of ta-siRNAs involved in RNA interference;GO:0051607//defense response to virus	NA	GRMZM2G301405_T01/4.1574e-109/[mRNA] locus=5:19895812:19905991:-	Os03t0583900-01/236.393/[mRNA] locus=chr03:21501153:21515270:-	gi|514815519|ref|XP_004982513.1|/8.882e-95/PREDICTED: endoribonuclease Dicer homolog 2a-like isoform X1 [Setaria italica]
XLOC_059688	Chr09b:53960574-53960971	1.728	1.58962	1.65881	1.84049	2.32978	2.08514	11.6581	7.77552	9.71681	19.4111	5.35201	12.3816	0.329995	0.271448	2.55034	0.85105	2.22034	0.847569	UPSTREAM_2K	Pavir.Ib03321	Pavir.Ib03321.1_dup1	Chr09b:53961340-53963864	2.77721	2.30845	2.54283	2.50859	1.48806	1.99832	13.3191	10.7256	12.0223	17.293	6.35399	11.8235	-0.347646	0.30072	2.24121	0.851097	2.58886	0.863784	K13172|1|7e-12|72.4|vcn:VOLCADRAFT_117048|serine/arginine repetitive matrix protein 2;K13412|3|2e-09|60.8|dosa:Os05t0491900-00|calcium-dependent protein kinase [EC:2.7.11.1]	-	GO:0008270//zinc ion binding	-	NA	GRMZM2G148908_T04/0/[mRNA] locus=1:236572177:236574397:+	Os10t0445400-01/618.987/[mRNA] locus=chr10:16084637:16086398:-	gi|514816522|ref|XP_004982999.1|/1.25549e-129/PREDICTED: uncharacterized protein LOC101779187 [Setaria italica]
XLOC_061726	Chr09b:31596912-31597213	8.11218	6.09622	7.1042	4.27612	1.55555	2.91584	3.34226	3.77223	3.55725	1.28048	1.90607	1.59327	-1.28476	0.746145	-0.997911	0.703029	0.286852	0.315627	DOWNSTREAM_2K	Pavir.Ib02504	Pavir.Ib02504.1_dup1	Chr09b:31600845-31603160	4.00955	2.25873	3.13414	9.38816	10.8503	10.1192	1.29772	2.14903	1.72338	0.476369	0.602318	0.539343	1.69096	0.811367	-0.86283	0.577688	-2.55379	0.857389	K13172|1|4e-13|77.0|cvr:CHLNCDRAFT_140537|serine/arginine repetitive matrix protein 2	-	GO:0016787//hydrolase activity	-	NA	GRMZM2G434161_T01/0/[mRNA] locus=9:155681458:155682701:+	Os10t0521400-01/950.04/[mRNA] locus=chr10:20175758:20178955:+	gi|514824414|ref|XP_004986865.1|/0/PREDICTED: uncharacterized protein LOC101782439 [Setaria italica]
XLOC_061627	Chr09b:29459890-29460099	9.40405	4.54719	6.97562	2.0424	2.9762	2.5093	1.29186	1.82388	1.55787	6.52499	5.65226	6.08863	-1.47504	0.769771	-2.16275	0.822699	-0.68771	0.503418	UPSTREAM_2K	Pavir.Ib02339	Pavir.Ib02339.2_dup1	Chr09b:29461994-29464267	1.02143	1.61658	1.31901	1.33554	1.94413	1.63983	2.31917	2.4028	2.36099	2.55658	2.3621	2.45934	0.314099	0.23801	0.839938	0.528193	0.52584	0.421028	K12616|1|2e-35|150|gmx:100797699|enhancer of mRNA-decapping protein 4	-	-	-	NA	GRMZM2G407361_T01/9.1227e-115/[mRNA] locus=7:166959005:166960743:+	Os10t0566900-01/295.864/[mRNA] locus=chr10:22464509:22466232:+	gi|514817788|ref|XP_004983608.1|/3.70755e-79/PREDICTED: uncharacterized protein At5g43822-like [Setaria italica]
XLOC_058894	Chr09b:20815637-20816025	21.3669	12.8197	17.0933	14.3565	6.29524	10.3259	34.8716	36.5788	35.7252	39.9404	20.2555	30.0979	-0.727166	0.654612	1.06351	0.779481	1.79068	0.859279	UPSTREAM_2K	Pavir.Ib01883	Pavir.Ib01883.1_dup1	Chr09b:20816267-20817572	4.74386	3.9716	4.35773	3.36208	2.69404	3.02806	11.8602	15.5732	13.7167	7.66087	5.54494	6.6029	-0.525182	0.46483	1.65429	0.82681	2.17947	0.857515	K16286|1|2e-27|124|sita:101759943|E3 ubiquitin-protein ligase EL5 [EC:2.3.2.27]	-	GO:0008270//zinc ion binding	-	NA	GRMZM2G049070_T01/3.18145e-59/[mRNA] locus=1:69288258:69289010:+	Os03t0398600-00/244.322/[mRNA] locus=chr03:16136127:16136969:+	gi|514818787|ref|XP_004984095.1|/1.74404e-51/PREDICTED: E3 ubiquitin-protein ligase EL5-like [Setaria italica]
XLOC_058747	Chr09b:17386108-17387807	164.744	110.648	137.696	133.751	105.945	119.848	36.1221	40.4185	38.2703	56.3815	55.7177	56.0496	-0.200283	0.309674	-1.84719	0.869982	-1.64691	0.859279	UPSTREAM_2K	Pavir.Ib01608	Pavir.Ib01608.2_dup1,Pavir.Ib01608.1_dup1	Chr09b:17387957-17392678	34.8873	38.3911	36.6392	32.3344	32.1679	32.2511	33.6891	31.853	32.7711	33.9922	36.0032	34.9977	-0.18404	0.280859	-0.160967	0.257344	0.0230735	0.0722465	K12890|1|7e-134|478|sita:101777438|splicing factor, arginine/serine-rich 1/9	GO:0035061//interchromatin granule;GO:0016607//nuclear speck;GO:0035061//interchromatin granule;GO:0016607//nuclear speck	GO:0003676//nucleic acid binding;GO:0000166//nucleotide binding;GO:0003676//nucleic acid binding;GO:0000166//nucleotide binding	-	AT1G09140.1/2.72261e-21/[mRNA] locus=Chr1:2942887:2945818:-	GRMZM2G436092_T03/0/[mRNA] locus=9:130484897:130489119:-	Os03t0344100-02/735.946/[mRNA] locus=chr03:12814995:12819000:+	gi|448878356|gb|AGE46141.1|/1.26539e-144/arginine/serine-rich splicing factor SR32 transcript II [Sorghum bicolor]
XLOC_057413	Chr09a:77509372-77510989	10.6017	5.20125	7.90146	8.76973	22.7517	15.7607	23.4687	16.2518	19.8602	13.2489	23.1474	18.1981	0.996144	0.733482	1.32969	0.807508	0.333548	0.457892	UPSTREAM_2K	Pavir.Ia04137	Pavir.Ia04137.1_dup1	Chr09a:77511468-77511929	1.30722	1.70572	1.50647	1.95757	1.17476	1.56617	1.55309	1.89923	1.72616	0.322335	1.27947	0.800901	0.0560611	0.0876266	0.196392	0.174355	0.140331	0.144272	-	-	-	-	NA	NA	NA	-
XLOC_054674	Chr09a:77408278-77408585	0	3.24573	1.62287	0	0	0	0	0	0	0	0	0	-10.6648	0.794711	-10.6648	0.795451	0	0.0358319	UPSTREAM_2K	Pavir.Ia04130	Pavir.Ia04130.1_dup1	Chr09a:77408842-77411616	3.06803	3.60548	3.33676	4.48838	3.94575	4.21706	2.96815	2.74153	2.85484	4.37148	4.04077	4.20613	0.337793	0.344332	-0.225035	0.243491	-0.562829	0.514774	-	-	GO:0008080//N-acetyltransferase activity	-	NA	GRMZM2G096352_T03/2.0454e-140/[mRNA] locus=9:149045094:149048855:-	Os03t0194400-01/418.77/[mRNA] locus=chr03:4906304:4908348:+	gi|514821362|ref|XP_004985361.1|/2.8955e-106/PREDICTED: N-acetyltransferase 9-like protein-like isoform X3 [Setaria italica]
XLOC_053303	Chr09a:20051617-20051831	0.71347	6.72288	3.71818	2.83577	1.84098	2.33838	0	0.545778	0.272889	0.693372	0.713665	0.703519	-0.669086	0.516609	-3.76557	0.803004	-3.09648	0.7525	UPSTREAM_2K	Pavir.Ia01665	Pavir.Ia01665.1_dup1	Chr09a:20052719-20053878	1.06404	1.70582	1.38493	1.35497	0.15459	0.75478	0.386033	0.297862	0.341948	0.811654	0.330565	0.571109	-0.875685	0.432849	-2.01797	0.608598	-1.14228	0.392851	K13172|1|1e-11|70.9|cvr:CHLNCDRAFT_140537|serine/arginine repetitive matrix protein 2;K05747|3|2e-10|66.6|dosa:Os12t0165300-01|Wiskott-Aldrich syndrome protein;K02184|4|9e-08|38.1|cam:101505448|formin 2	-	-	-	NA	GRMZM2G156606_T02/2.83456e-09/[mRNA] locus=8:66988297:66991709:+	NA	gi|514747020|ref|XP_004961268.1|/3.09975e-18/PREDICTED: myosin-1-like [Setaria italica]
XLOC_055888	Chr09a:15207397-15208576	19.1092	27.5843	23.3467	27.3558	24.8578	26.1068	43.7704	67.3708	55.5706	29.121	36.5323	32.8267	0.161205	0.25528	1.2511	0.814879	1.0899	0.796215	UPSTREAM_2K	Pavir.Ia01401	Pavir.Ia01401.1_dup1,Pavir.Ia01401.2_dup1	Chr09a:15209567-15227384	5.62731	5.39696	5.51213	4.5927	4.10083	4.34677	5.29579	4.88548	5.09063	5.23397	5.51172	5.37285	-0.342668	0.368422	-0.114766	0.157747	0.227902	0.292175	-	-	-	-	NA	GRMZM2G312974_T01/0/[mRNA] locus=5:21301970:21314199:+	Os03t0554950-00/331.546/[mRNA] locus=chr03:19596232:19599523:-	gi|514815651|ref|XP_004982577.1|/0/PREDICTED: uncharacterized protein LOC101784167 [Setaria italica]
XLOC_053020	Chr09a:12617312-12617631	2.01327	3.89374	2.95351	33.7691	37.0026	35.3859	8.70675	33.9619	21.3343	0.284793	0.282763	0.283778	3.58267	0.886354	2.85267	0.879195	-0.729997	0.702037	UPSTREAM_2K	Pavir.Ia01153	Pavir.Ia01153.1_dup1	Chr09a:12618860-12620233	4.33136	5.07951	4.70544	67.4009	76.1235	71.7622	21.7067	56.5742	39.1405	2.30558	0.45268	1.37913	3.93082	0.89226	3.05626	0.889685	-0.874564	0.750728	K09840|1|4e-121|435|sita:101778945|9-cis-epoxycarotenoid dioxygenase [EC:1.13.11.51]	-	-	-	NA	GRMZM2G014392_T01/0/[mRNA] locus=1:250893146:250894960:-	Os03t0645900-00/743.876/[mRNA] locus=chr03:24959371:24961197:+	gi|514823384|ref|XP_004986352.1|/1.53722e-120/PREDICTED: 9-cis-epoxycarotenoid dioxygenase 1, chloroplastic-like [Setaria italica]
XLOC_052851	Chr09a:8829196-8829419	8.34033	13.2609	10.8006	12.4674	11.3768	11.9221	0	0	0	0	3.96875	1.98437	0.142525	0.220204	-13.3988	0.966562	-13.5414	0.974642	DOWNSTREAM_2K	Pavir.Ia00855	Pavir.Ia00855.1_dup1	Chr09a:8830024-8841834	8.43058	9.44174	8.93616	8.59871	8.33744	8.46807	8.36271	8.46311	8.41291	6.3969	8.14517	7.27104	-0.0776207	0.146446	-0.0870498	0.145706	-0.00942914	0.05159	K00888|1|0.0|2654|sita:101759858|phosphatidylinositol 4-kinase [EC:2.7.1.67]	GO:0005886//plasma membrane	GO:0004430//1-phosphatidylinositol 4-kinase activity	GO:0046854//phosphatidylinositol phosphorylation;GO:0006468//protein phosphorylation;GO:0048015//phosphatidylinositol-mediated signaling	AT1G49340.2/9.76191e-21/[mRNA] locus=Chr1:18252355:18263967:+	GRMZM2G114162_T01/0/[mRNA] locus=5:11344621:11371473:+	Os03t0711200-01/1844.08/[mRNA] locus=chr03:28690617:28695609:-	gi|514814468|ref|XP_004982005.1|/0/PREDICTED: phosphatidylinositol 4-kinase alpha-like [Setaria italica]
XLOC_052328	Chr08b:52833965-52834177	5.7086	12.1363	8.92243	22.4115	16.1158	19.2637	6.79355	4.64338	5.71847	10.9108	17.7463	14.3286	1.11037	0.764463	-0.641809	0.601463	-1.75218	0.847545	DOWNSTREAM_2K	Pavir.Hb01939	Pavir.Hb01939.2_dup1	Chr08b:52837907-52839482	0.731446	0.425843	0.578644	1.12719	1.58908	1.35814	0.43596	0.523277	0.479618	0.675852	0.502023	0.588937	1.23088	0.506899	-0.27079	0.128877	-1.50167	0.573585	K13171|1|2e-18|94.7|brp:103868054|serine/arginine repetitive matrix protein 1	-	-	-	NA	GRMZM2G348855_T01/1.95639e-84/[mRNA] locus=2:143043939:143044895:+	Os11t0155100-01/256.217/[mRNA] locus=chr11:2569185:2570246:-	gi|514807722|ref|XP_004978713.1|/2.83473e-121/PREDICTED: probable F-box protein At1g60180-like [Setaria italica]
XLOC_052170	Chr08b:46686583-46687746	10.178	7.14039	8.6592	3.03291	4.06104	3.54698	12.2455	9.44618	10.8459	10.4639	9.3999	9.93189	-1.28764	0.760171	0.324838	0.402679	1.61248	0.821392	DOWNSTREAM_2K	Pavir.Hb01621	Pavir.Hb01621.1_dup1	Chr08b:46687811-46688629	0.821211	0.983142	0.902176	0.738172	1.42956	1.08386	2.6095	3.17331	2.8914	1.25254	3.12298	2.18776	0.264703	0.176812	1.68029	0.708502	1.41558	0.694406	K13171|1|3e-06|52.8|egr:104432692|serine/arginine repetitive matrix protein 1;K13172|2|4e-06|52.4|vcn:VOLCADRAFT_117048|serine/arginine repetitive matrix protein 2;K13095|4|5e-06|52.0|pda:103723737|splicing factor 1	-	GO:0016787//hydrolase activity	GO:0050896//response to stimulus;GO:0008152//metabolic process	NA	GRMZM2G141735_T01/4.32303e-08/[mRNA] locus=8:99200926:99207191:+	Os05t0443300-01/59.9635/[mRNA] locus=chr05:21692794:21697727:-	gi|514749734|ref|XP_004961931.1|/2.87911e-10/PREDICTED: uncharacterized protein C4.03c-like [Setaria italica]
XLOC_051061	Chr08b:46476250-46476745	55.8393	61.3274	58.5834	53.7914	64.8473	59.3193	27.9904	24.1615	26.0759	35.0298	31.082	33.0559	0.0180109	0.0745224	-1.16777	0.804516	-1.18578	0.811729	DOWNSTREAM_2K	Pavir.Hb01614	Pavir.Hb01614.1_dup1,Pavir.Hb01614.3_dup1,Pavir.Hb01614.2_dup1	Chr08b:46476815-46480324	16.2859	15.9061	16.096	16.9943	14.4038	15.699	28.6854	30.64	29.6627	33.1897	32.4533	32.8215	-0.036028	0.105952	0.881947	0.732324	0.917975	0.75328	K01363|1|0.0|716|sita:101783940|cathepsin B [EC:3.4.22.1]	-	-	-	AT1G02305.1/2.24581e-19/[mRNA] locus=Chr1:455816:457974:+	GRMZM2G108849_T04/0/[mRNA] locus=7:152772443:152776020:+	Os05t0310500-02/178.905/[mRNA] locus=chr05:14161689:14163787:+	gi|514781650|ref|XP_004969895.1|/0/PREDICTED: cathepsin B-like isoform X1 [Setaria italica]
XLOC_050297	Chr08b:4903281-4903683	3534.13	2749.24	3141.68	5427.42	4363.62	4895.52	1534.99	1203.5	1369.24	3231.2	2796.32	3013.76	0.639924	0.650494	-1.19816	0.817825	-1.83808	0.872494	DOWNSTREAM_2K	Pavir.Hb00361	Pavir.Hb00361.1_dup1	Chr08b:6992045-6997626	1.1379	0.776638	0.957271	0.413298	0.637794	0.525546	0.863236	0.854799	0.859017	0.774763	0.843612	0.809188	-0.86511	0.361138	-0.156239	0.115796	0.70887	0.324117	K04482|1|2e-176|568|sita:101763885|DNA repair protein RAD51	GO:0005634//nucleus;GO:0005634//nucleus	GO:0003684//damaged DNA binding;GO:0005524//ATP binding;GO:0008094//DNA-dependent ATPase activity;GO:0003684//damaged DNA binding;GO:0005524//ATP binding;GO:0008094//DNA-dependent ATPase activity	GO:0010332//response to gamma radiation;GO:0006310//DNA recombination;GO:0006302//double-strand break repair;GO:0010332//response to gamma radiation;GO:0006310//DNA recombination;GO:0006302//double-strand break repair	AT5G20850.1/8.25266e-99/[mRNA] locus=Chr5:7070758:7072860:-	GRMZM2G121543_T02/0/[mRNA] locus=7:160139440:160143029:-	Os11t0615800-00/1225.59/[mRNA] locus=chr11:23942773:23946305:+	gi|514809818|ref|XP_004979726.1|/0/PREDICTED: DNA repair protein RAD51 homolog A-like [Setaria italica]
XLOC_048919	Chr08a:45986588-45986918	83.073	181.21	132.141	199.063	343.888	271.475	130.387	100.512	115.449	194.987	136.166	165.577	1.03874	0.775614	-0.194822	0.29842	-1.23356	0.822306	UPSTREAM_2K	Pavir.Ha01583	Pavir.Ha01583.1_dup1	Chr08a:45988299-45994213	2.74591	3.38697	3.06644	2.2628	2.12002	2.19141	2.62976	2.8685	2.74913	3.0918	2.78907	2.94044	-0.484705	0.400198	-0.157588	0.18201	0.327117	0.320715	K02184|1|6e-08|60.8|zma:103647807|formin 2;K14415|3|2e-07|58.9|ccp:CHC_T00005284001|tRNA-splicing ligase RtcB [EC:6.5.1.3]	-	-	GO:0046686//response to cadmium ion	AT4G09630.1/4.41841e-34/[mRNA] locus=Chr4:6083860:6087802:+	GRMZM2G139621_T01/0/[mRNA] locus=4:14812846:14817243:+	Os11t0198100-01/392.999/[mRNA] locus=chr11:4918941:4920982:+	gi|514808166|ref|XP_004978927.1|/0/PREDICTED: uncharacterized protein LOC101779824 [Setaria italica]
XLOC_048851	Chr08a:42966454-42967244	2452.13	1538.28	1995.2	2952.51	2614.37	2783.44	1228.31	970.125	1099.22	1427.58	1699.49	1563.53	0.480333	0.559402	-0.86006	0.744468	-1.34039	0.836221	DOWNSTREAM_2K	Pavir.Ha01459	Pavir.Ha01459.1_dup1	Chr08a:42967736-42968158	16.8227	22.4071	19.6149	17.4566	19.1862	18.3214	4.22668	3.19965	3.71316	13.3979	16.7926	15.0952	-0.0984215	0.182506	-2.40123	0.869706	-2.30281	0.867903	K02886|1|2e-17|88.2|sita:19526873|large subunit ribosomal protein L2	GO:0015934//large ribosomal subunit;GO:0009507//chloroplast	GO:0003735//structural constituent of ribosome;GO:0016740//transferase activity;GO:0019843//rRNA binding	GO:0006412//translation	NA	GRMZM5G892472_T01/2.45178e-54/[mRNA] locus=3:116480073:116480387:-	Os10t0214132-00/212.605/[mRNA] locus=chr10:7969321:7969587:+	gi|631793358|gb|AHZ18257.1|/6.94464e-17/ribosomal protein L2 [Cenchrus americanus]
XLOC_046565	Chr07b:46320541-46320805	28.915	18.4018	23.6584	19.4131	17.1713	18.2922	8.21214	8.84442	8.52828	21.8258	13.151	17.4884	-0.371125	0.459947	-1.47203	0.82696	-1.1009	0.780465	DOWNSTREAM_2K	Pavir.Gb02483	Pavir.Gb02483.1_dup1	Chr07b:46322345-46333206	8.5748	9.52638	9.05059	11.5532	8.15555	9.85437	5.07053	4.64121	4.85587	5.43996	6.49286	5.96641	0.122753	0.193019	-0.898282	0.693586	-1.02103	0.742507	K05665|1|0.0|2217|sbi:SORBI_06g002070|ATP-binding cassette, subfamily C (CFTR/MRP), member 1	GO:0016021//integral component of membrane;GO:0009536//plastid	GO:0042626//ATPase activity, coupled to transmembrane movement of substances;GO:0005524//ATP binding	GO:0055085//transmembrane transport;GO:0006200//ATP catabolic process	AT3G62700.1/3.76519e-11/[mRNA] locus=Chr3:23190428:23195727:-	GRMZM2G076938_T01/7.63725e-128/[mRNA] locus=10:100701883:100703280:-	Os04t0209300-01/1176.03/[mRNA] locus=chr04:7317551:7325672:-	gi|514805960|ref|XP_004977838.1|/0/PREDICTED: ABC transporter C family member 4-like [Setaria italica]
XLOC_046157	Chr07b:23594803-23595122	0	0	0	4.47957	0	2.23979	0	0	0	0	0	0	11.1295	0.84912	0	0.0271298	-11.1295	0.860925	DOWNSTREAM_2K	Pavir.Gb01785	Pavir.Gb01785.1_dup1	Chr07b:23595784-23598901	22.1244	36.007	29.0657	26.9971	40.1755	33.5863	24.0924	21.6363	22.8644	38.5408	28.8039	33.6724	0.208554	0.313753	-0.346219	0.457498	-0.554773	0.622994	K04708|1|1e-09|62.0|mtr:MTR_6g009130|3-dehydrosphinganine reductase [EC:1.1.1.102];K14325|3|2e-06|54.7|cmo:103503047|RNA-binding protein with serine-rich domain 1	GO:0010287//plastoglobule;GO:0009579//thylakoid	GO:0000166//nucleotide binding	GO:0006979//response to oxidative stress	AT1G32220.1/6.48235e-10/[mRNA] locus=Chr1:11608038:11609591:+	GRMZM2G069708_T01/0/[mRNA] locus=2:60655584:60659195:-	Os04t0403500-02/771.629/[mRNA] locus=chr04:20015927:20019331:+	gi|514801181|ref|XP_004975504.1|/1.2336e-157/PREDICTED: uncharacterized protein At1g32220, chloroplastic-like [Setaria italica]
XLOC_046021	Chr07b:21070858-21071297	1.62721	1.00839	1.3178	0.974939	2.37639	1.67566	5.16575	6.13233	5.64904	1.7982	2.92832	2.36326	0.346604	0.260667	2.09988	0.806004	1.75327	0.796743	UPSTREAM_2K	Pavir.Gb01586	Pavir.Gb01586.1_dup1	Chr07b:21071721-21072275	0.01	0.171583	0.0907915	0.01	0.01	0.01	0.01	0.645435	0.327717	0.01	0.822168	0.416084	-6.43115	0.145028	1.90521	0.274755	8.33636	0.391591	K01674|1|3e-22|103|ath:AT5G56330|carbonic anhydrase [EC:4.2.1.1]	-	-	-	NA	GRMZM2G168651_T01/3.61953e-07/[mRNA] locus=2:54763855:54764745:-	Os04t0418800-02/59.9635/[mRNA] locus=chr04:20708107:20709195:+	gi|357163425|ref|XP_003579727.1|/1.44319e-38/PREDICTED: uncharacterized protein LOC100846053 [Brachypodium distachyon]
XLOC_043044	Chr07a:21645407-21645673	19.3538	9.93184	14.6428	6.69614	4.08893	5.39254	0	0.300598	0.150299	2.10193	0.396981	1.24946	-1.44116	0.801476	-6.60142	0.890882	-5.16027	0.845899	UPSTREAM_2K	Pavir.Ga01711	Pavir.Ga01711.1_dup1	Chr07a:21645845-21648594	8.32231	4.15967	6.24099	2.05226	3.72966	2.89096	0.298745	0.0868917	0.192818	0.568957	0.193174	0.381066	-1.11023	0.707636	-5.01646	0.847569	-3.90623	0.789159	K09458|1|0.0|721|sita:101768198|3-oxoacyl-[acyl-carrier-protein] synthase II [EC:2.3.1.179]	-	-	-	AT5G46290.3/8.39939e-74/[mRNA] locus=Chr5:18774439:18776629:-	GRMZM2G012863_T01/0/[mRNA] locus=9:11217168:11220784:+	Os04t0445700-01/1219.64/[mRNA] locus=chr04:22217218:22221108:-	gi|514801682|ref|XP_004975742.1|/0/PREDICTED: 3-oxoacyl-[acyl-carrier-protein] synthase I, chloroplastic-like isoform X1 [Setaria italica]
XLOC_044093	Chr07a:9885220-9885533	0	0	0	0	5.38652	2.69326	0	0.204639	0.102319	0	0.271552	0.135776	11.3954	0.874061	6.68397	0.155739	-4.71144	0.785103	DOWNSTREAM_2K	Pavir.Ga00822	Pavir.Ga00822.1_dup1	Chr07a:9887649-9889560	1.1529	2.20189	1.67739	0.859834	1.92887	1.39435	0.342666	0.308287	0.325477	0.497721	0.496892	0.497306	-0.266628	0.215172	-2.36559	0.664425	-2.09897	0.631656	K13496|1|6e-113|409|egu:105055415|UDP-glucosyl transferase 73C [EC:2.4.1.-]	-	GO:0016758//transferase activity, transferring hexosyl groups	GO:0008152//metabolic process	NA	GRMZM2G035755_T01/3.94488e-152/[mRNA] locus=2:27501023:27502522:+	Os04t0523812-00/438.593/[mRNA] locus=chr04:26214149:26214946:+	gi|514802772|ref|XP_004976278.1|/0/PREDICTED: UDP-glycosyltransferase 73D1-like [Setaria italica]
XLOC_040652	Chr06b:55231684-55231915	7.50999	11.9164	9.71321	9.73385	11.751	10.7424	6.24267	0.447635	3.34515	10.8673	7.17512	9.02118	0.145299	0.227142	-1.53788	0.803114	-1.68318	0.82633	UPSTREAM_2K	Pavir.Fb02303	Pavir.Fb02303.1_dup1	Chr06b:55232337-55234638	21.0699	33.7369	27.4034	29.7549	34.453	32.1039	17.1207	6.00102	11.5608	39.6569	42.744	41.2004	0.228396	0.335189	-1.24511	0.805461	-1.4735	0.835591	K03327|1|0.0|867|sbi:SORBI_07g024780|multidrug resistance protein, MATE family	GO:0005886//plasma membrane	GO:0015297//antiporter activity;GO:0015238//drug transmembrane transporter activity	GO:0006855//drug transmembrane transport	NA	GRMZM2G481440_T02/0/[mRNA] locus=4:217095963:217098070:-	Os08t0550200-01/1239.46/[mRNA] locus=chr08:27593136:27598633:-	gi|242081919|ref|XP_002445728.1|/0/hypothetical protein SORBIDRAFT_07g024780 [Sorghum bicolor]
XLOC_040563	Chr06b:52746463-52746750	50.4177	21.0922	35.7549	13.8047	25.3883	19.5965	53.9496	36.5318	45.2407	20.1835	67.4401	43.8118	-0.867547	0.718267	0.33948	0.454214	1.20703	0.812021	UPSTREAM_2K	Pavir.Fb02129	Pavir.Fb02129.1_dup1	Chr06b:52747393-52755897	24.6092	17.7141	21.1617	21.4509	24.0013	22.7261	13.0774	15.4591	14.2682	14.0019	14.7852	14.3935	0.102898	0.184325	-0.568648	0.604117	-0.671546	0.671386	K11592|1|0.0|2917|sita:101767224|endoribonuclease Dicer [EC:3.1.26.-]	GO:0005634//nucleus	GO:0004525//ribonuclease III activity;GO:0003723//RNA binding;GO:0046872//metal ion binding;GO:0008026//ATP-dependent helicase activity;GO:0005524//ATP binding	GO:0090305//nucleic acid phosphodiester bond hydrolysis;GO:0006396//RNA processing;GO:0031047//gene silencing by RNA	NA	GRMZM5G814985_T01/0/[mRNA] locus=3:164372632:164375259:+	Os01t0909200-01/876.693/[mRNA] locus=chr01:39596086:39605705:-	gi|514786072|ref|XP_004970995.1|/0/PREDICTED: LOW QUALITY PROTEIN: endoribonuclease Dicer homolog 3a-like [Setaria italica]
XLOC_041696	Chr06b:45783158-45783525	1.32152	1.37025	1.34588	2.90297	2.93168	2.91732	7.09671	8.56742	7.83207	4.39455	3.49454	3.94455	1.11609	0.622387	2.54084	0.840867	1.42475	0.788521	UPSTREAM_2K	Pavir.Fb01688	Pavir.Fb01688.1_dup1	Chr06b:45783716-45786583	19.6927	13.6427	16.6677	12.4907	15.5632	14.027	2.70541	3.49283	3.09912	5.0089	6.42351	5.71621	-0.24885	0.34423	-2.42713	0.866233	-2.17828	0.858153	K17508|1|2e-140|498|sita:101778675|	GO:0009507//chloroplast	GO:0003824//catalytic activity	GO:0008152//metabolic process	NA	GRMZM2G003096_T01/1.31398e-165/[mRNA] locus=3:14335795:14338979:+	Os01t0164600-01/389.034/[mRNA] locus=chr01:3333238:3335958:-	gi|514775679|ref|XP_004968290.1|/7.46932e-140/PREDICTED: LOW QUALITY PROTEIN: probable protein phosphatase 2C 1-like [Setaria italica]
XLOC_039058	Chr06a:41911095-41911302	0	0	0	0	0	0	0	6.27635	3.13818	0	1.8242	0.9121	0	0.0434786	11.6159	0.887653	11.6159	0.901514	UPSTREAM_2K	Pavir.Fa01749	Pavir.Fa01749.1_dup1	Chr06a:41912970-41913934	0.0567828	0.01	0.0333914	0.135612	0.01	0.072806	0.303429	0.01	0.156715	0.683745	0.01	0.346872	1.24137	0.0902805	2.39739	0.164811	1.15602	0.132806	-	-	-	-	NA	NA	NA	gi|303286069|ref|XP_003062324.1|/1.99732e-06/predicted protein [Micromonas pusilla CCMP1545]
XLOC_038597	Chr06a:13078620-13078838	7.45604	3.16538	5.31071	0	0.869561	0.434781	2.83583	5.84683	4.34133	3.57409	2.12327	2.84868	-3.60889	0.830094	-0.290767	0.331307	3.31812	0.82266	DOWNSTREAM_2K	Pavir.Fa00912	Pavir.Fa00912.1_dup1	Chr06a:13082831-13084369	0.01	0.0476534	0.0288267	0.01	0.0563849	0.0331924	0.01	0.682717	0.346359	0.01	0.0482913	0.0291457	0.238131	0.0471248	3.81279	0.338142	3.57466	0.343466	K14638|1|2e-15|84.3|sita:101780374|solute carrier family 15 (peptide/histidine transporter), member 3/4	GO:0016020//membrane	GO:0005215//transporter activity	GO:0006810//transport	NA	GRMZM2G322220_T01/1.07208e-12/[mRNA] locus=6:146812984:146815808:+	Os05t0410750-00/123.399/[mRNA] locus=chr05:20085283:20086457:-	gi|514750398|ref|XP_004962096.1|/7.22513e-15/PREDICTED: probable nitrite transporter At1g68570-like [Setaria italica]
XLOC_037153	Chr06a:12228438-12228736	3.97847	0	1.98924	2.38308	0	1.19154	0	0	0	0.615923	0	0.307961	-0.739145	0.454371	-10.9584	0.828897	-10.2192	0.752099	UPSTREAM_2K	Pavir.Fa00841	Pavir.Fa00841.1_dup1	Chr06a:12229162-12229938	0.01	0.379518	0.194759	0.01	0.01	0.01	0.01	0.613551	0.311775	0.01	0.01	0.01	-7.57182	0.250185	0.691568	0.158652	8.26339	0.382157	-	-	-	-	NA	NA	NA	gi|573958951|ref|XP_006661677.1|/1.65086e-08/PREDICTED: uncharacterized protein LOC102710240 [Oryza brachyantha]
XLOC_038307	Chr06a:6633345-6633637	4.85195	13.7632	9.30757	2.49101	1.6583	2.07466	1.64251	0.75411	1.19831	5.11782	4.73895	4.92839	-2.16553	0.833291	-2.95741	0.855901	-0.791873	0.51123	UPSTREAM_2K	Pavir.Fa00455	Pavir.Fa00455.1_dup1	Chr06a:6991676-6995753	3.66765	3.43582	3.55173	3.83722	3.06722	3.45222	5.52831	5.76969	5.649	4.85896	5.48426	5.17161	-0.0409982	0.0898868	0.669471	0.577712	0.71047	0.612512	K19023|1|1e-23|111|mdm:103425689|AP-5 complex subunit mu-1;K11593|2|4e-08|60.5|tcc:TCM_013468|eukaryotic translation initiation factor 2C;K12823|3|5e-08|60.1|sbi:SORBI_03g043450|ATP-dependent RNA helicase DDX5/DBP2 [EC:3.6.4.13];K03514|4|7e-08|59.7|cre:CHLREDRAFT_17066|non-canonical poly(A) RNA polymerase PAPD5/7 [EC:2.7.7.19]	-	-	-	NA	GRMZM2G150834_T01/0/[mRNA] locus=9:129074847:129079172:-	Os03t0352200-01/168.993/[mRNA] locus=chr03:13218125:13218844:+	gi|514819327|ref|XP_004984361.1|/0/PREDICTED: 80 kDa MCM3-associated protein-like [Setaria italica]
XLOC_034041	Chr05b:65899637-65899890	0.990092	0	0.495046	0	0	0	0.824396	4.20912	2.51676	2.3734	0	1.1867	-8.95288	0.484132	2.34447	0.729639	11.2973	0.876345	UPSTREAM_2K	Pavir.Eb03187	Pavir.Eb03187.1_dup1	Chr05b:65900166-65900682	0.533474	1.17895	0.85621	0.31577	0.776457	0.546114	5.83502	16.7039	11.2695	3.33593	1.27788	2.3069	-0.648764	0.288049	3.71831	0.86947	4.36707	0.873974	K13171|1|8e-11|66.6|sita:101767855|serine/arginine repetitive matrix protein 1	-	-	-	NA	GRMZM2G127695_T02/1.8576e-15/[mRNA] locus=3:196149932:196150648:+	Os01t0756300-01/77.8047/[mRNA] locus=chr01:31732300:31732851:-	gi|514782061|ref|XP_004969998.1|/1.85503e-66/PREDICTED: uncharacterized protein LOC101756372 [Setaria italica]
XLOC_036182	Chr05b:65600465-65600685	0.72461	0.740356	0.732483	1.73272	8.45947	5.0961	4.41581	1.03477	2.72529	2.78159	2.75421	2.7679	2.79853	0.816439	1.89554	0.71711	-0.902982	0.664606	DOWNSTREAM_2K	Pavir.Eb03178	Pavir.Eb03178.1_dup1	Chr05b:65603276-65608613	26.919	22.2194	24.5692	21.176	17.3899	19.283	23.6235	21.0099	22.3167	21.1382	24.3297	22.734	-0.349526	0.444803	-0.138729	0.225953	0.210797	0.335504	K15078|1|2e-102|375|pop:POPTR_0005s14950g|structure-specific endonuclease subunit SLX1 [EC:3.6.1.-]	GO:0016023//cytoplasmic membrane-bounded vesicle	-	-	NA	GRMZM5G879178_T01/1.00394e-37/[mRNA] locus=10:3442495:3446665:-	Os01t0781200-01/220.534/[mRNA] locus=chr01:33099877:33103743:+	gi|304325110|gb|ADM24949.1|/0/Rp1-like protein [Brachypodium distachyon]
XLOC_033952	Chr05b:64172831-64173151	15.1474	13.0944	14.1209	41.4321	32.3076	36.8698	52.8371	63.5486	58.1928	27.1731	13.49	20.3316	1.38461	0.815084	2.04301	0.873179	0.658401	0.681734	UPSTREAM_2K	Pavir.Eb03033	Pavir.Eb03033.1_dup1	Chr05b:64173704-64174443	4.74798	4.0761	4.41204	6.52996	5.44645	5.9882	9.20965	9.01218	9.11092	6.00771	4.17749	5.0926	0.440678	0.442858	1.04615	0.731797	0.605473	0.607354	-	-	-	-	NA	NA	NA	-
XLOC_033252	Chr05b:35873833-35874453	5.20174	8.57816	6.88995	18.7019	15.0292	16.8656	18.9278	28.1524	23.5401	8.15204	8.81823	8.48513	1.29152	0.788143	1.77256	0.849727	0.481041	0.574971	UPSTREAM_2K	Pavir.Eb01847	Pavir.Eb01847.1_dup1	Chr05b:35874603-35880670	7.40228	11.7128	9.55755	22.6179	17.7186	20.1683	21.5715	28.464	25.0177	10.714	9.18089	9.94743	1.07737	0.76021	1.38824	0.820321	0.310865	0.444661	K14497|1|0.0|834|sita:101763688|protein phosphatase 2C [EC:3.1.3.16]	GO:0005634//nucleus;GO:0005634//nucleus;GO:0005634//nucleus	GO:0046872//metal ion binding;GO:0004722//protein serine/threonine phosphatase activity;GO:0046872//metal ion binding;GO:0004722//protein serine/threonine phosphatase activity;GO:0046872//metal ion binding;GO:0004722//protein serine/threonine phosphatase activity	GO:0009788//negative regulation of abscisic acid-activated signaling pathway;GO:0006470//protein dephosphorylation;GO:0009414//response to water deprivation;GO:0009409//response to cold;GO:0010119//regulation of stomatal movement;GO:0009408//response to heat;GO:0006970//response to osmotic stress;GO:0010205//photoinhibition;GO:0009788//negative regulation of abscisic acid-activated signaling path…	AT1G72770.3/3.67587e-06/[mRNA] locus=Chr1:27390998:27392851:+	GRMZM2G134628_T01/0/[mRNA] locus=3:220844909:220849500:+	Os01t0583100-01/452.47/[mRNA] locus=chr01:22618200:22623724:+	gi|514779689|ref|XP_004969414.1|/0/PREDICTED: probable protein phosphatase 2C 6-like [Setaria italica]
XLOC_035238	Chr05b:25357705-25358884	2.73393	2.34902	2.54148	2.74829	3.2049	2.97659	11.2019	10.7191	10.9605	6.29704	8.12409	7.21057	0.227995	0.235695	2.10857	0.843033	1.88058	0.837938	DOWNSTREAM_2K	Pavir.Eb01374	Pavir.Eb01374.1_dup1	Chr05b:25360911-25363837	4.31719	4.9384	4.6278	4.81919	5.50703	5.16311	23.7112	25.8628	24.787	12.4581	14.5649	13.5115	0.157915	0.209353	2.42119	0.874439	2.26327	0.871895	K14325|1|3e-07|53.9|cmo:103503047|RNA-binding protein with serine-rich domain 1;K14415|5|3e-06|53.9|ccp:CHC_T00005284001|tRNA-splicing ligase RtcB [EC:6.5.1.3]	GO:0016020//membrane;GO:0016020//membrane	-	-	NA	GRMZM2G104639_T01/2.07563e-51/[mRNA] locus=3:66943893:66949536:-	Os01t0363300-01/81.7694/[mRNA] locus=chr01:14793267:14796934:+	gi|514777330|ref|XP_004968732.1|/1.14052e-49/PREDICTED: CASP-like protein Sb03g014480-like [Setaria italica]
XLOC_032731	Chr05b:14874077-14874423	1.96376	1.78463	1.87419	4.99987	4.44462	4.72225	8.26895	13.2953	10.7821	4.15099	3.88159	4.01629	1.3332	0.718874	2.5243	0.854916	1.1911	0.776709	UPSTREAM_2K	Pavir.Eb00943	Pavir.Eb00943.1_dup1	Chr05b:14874588-14880405	2.76285	2.03481	2.39883	4.42431	4.85757	4.64094	6.85956	11.8575	9.35853	3.09757	4.13108	3.61433	0.952088	0.637626	1.96395	0.829874	1.01186	0.737522	K03260|1|3e-29|131|dosa:Os06t0520600-01|translation initiation factor 4G	-	GO:0008270//zinc ion binding;GO:0003676//nucleic acid binding	-	NA	GRMZM2G069009_T01/0/[mRNA] locus=3:36833810:36837965:-	Os01t0257400-01/402.911/[mRNA] locus=chr01:8594414:8599152:-	gi|514773741|ref|XP_004967812.1|/0/PREDICTED: zinc finger CCCH domain-containing protein 5-like isoform X1 [Setaria italica]
XLOC_029559	Chr05a:58699537-58700396	11.012	13.477	12.2445	2.46981	3.16656	2.81818	2.29723	2.40941	2.35332	3.01368	3.00592	3.0098	-2.11929	0.842379	-2.37936	0.85598	-0.260065	0.270534	DOWNSTREAM_2K	Pavir.Ea03560	Pavir.Ea03560.1_dup1,Pavir.Ea03560.7_dup1,Pavir.Ea03560.8_dup1,Pavir.Ea03560.2_dup1	Chr05a:58701398-58705441	2.41614	2.66372	2.53993	1.70558	2.21941	1.9625	2.51264	2.45294	2.48279	2.33457	2.81253	2.57355	-0.372101	0.314879	-0.0328274	0.0563544	0.339273	0.316895	-	-	-	-	NA	GRMZM2G041847_T01/0/[mRNA] locus=3:167806438:167809260:-	Os01t0897100-01/712.158/[mRNA] locus=chr01:38987451:38989858:+	gi|514785668|ref|XP_004970895.1|/0/PREDICTED: uncharacterized protein LOC101764908 isoform X1 [Setaria italica]
XLOC_031168	Chr05a:43775299-43778761	0	0.133198	0.066599	0.300469	0.23571	0.268089	2.86219	4.98092	3.92156	0.923432	0.201703	0.562567	1.99835	0.236553	5.86899	0.818266	3.87064	0.818234	DOWNSTREAM_2K	Pavir.Ea02315	Pavir.Ea02315.1_dup1	Chr05a:43778876-43784121	0.177142	0.815808	0.496475	2.08784	0.80133	1.44458	10.5056	14.6693	12.5874	3.62063	1.38547	2.50305	1.54086	0.563954	4.66412	0.875384	3.12326	0.871722	K09060|1|0.0|644|sita:101779496|plant G-box-binding factor	GO:0005634//nucleus	GO:0003700//sequence-specific DNA binding transcription factor activity;GO:0043565//sequence-specific DNA binding	GO:0006355//regulation of transcription, DNA-templated	NA	GRMZM2G117851_T01/1.31817e-148/[mRNA] locus=3:212182556:212194532:+	Os01t0658900-01/276.04/[mRNA] locus=chr01:26800434:26803593:-	gi|514779502|ref|XP_004969366.1|/0/PREDICTED: G-box-binding factor 3-like [Setaria italica]
XLOC_030733	Chr05a:25375691-25376040	0	0	0	3.18324	1.45828	2.32076	0.181694	0.332495	0.257095	0	0	0	11.1804	0.854381	8.00615	0.325141	-3.17422	0.752878	UPSTREAM_2K	Pavir.Ea01533	Pavir.Ea01533.1_dup1	Chr05a:25376835-25379059	74.1286	64.5185	69.3235	107.292	145.336	126.314	93.6993	146.378	120.039	58.4142	69.5574	63.9858	0.865598	0.728607	0.792084	0.719126	-0.0735141	0.154132	K10457|1|7e-22|105|vvi:100267149|kelch-like protein 20;K10442|2|3e-21|103|sly:101268156|kelch-like protein 1/4/5;K15292|3|2e-17|91.3|gsl:Gasu_61540|syntaxin-binding protein 1	-	-	-	NA	AC207342.3_FGT008/0/[mRNA] locus=8:136412826:136414876:+	Os01t0550300-02/515.905/[mRNA] locus=chr01:20599809:20602191:-	gi|514777798|ref|XP_004968944.1|/2.51597e-153/PREDICTED: B2 protein-like [Setaria italica]
XLOC_028197	Chr05a:15302559-15302786	0.691079	0.726675	0.708877	0	1.58539	0.792695	3.02531	6.59037	4.80784	3.17193	3.76936	3.47065	0.16214	0.11463	2.76178	0.813257	2.59964	0.819124	UPSTREAM_2K	Pavir.Ea01129	Pavir.Ea01129.1_dup1	Chr05a:15303014-15306526	4.96371	4.86702	4.91536	4.2585	3.92687	4.09268	4.95353	4.262	4.60777	5.84661	5.64694	5.74677	-0.264251	0.295672	-0.0932314	0.132869	0.17102	0.228528	K17604|1|0.0|659|vvi:100251030|zinc finger SWIM domain-containing protein 3	-	GO:0008270//zinc ion binding;GO:0003676//nucleic acid binding	-	NA	GRMZM2G130905_T01/0/[mRNA] locus=9:98280091:98282337:+	Os06t0632700-01/1477.35/[mRNA] locus=chr06:25641859:25644097:-	gi|514765707|ref|XP_004965817.1|/0/PREDICTED: uncharacterized protein LOC101783633 [Setaria italica]
XLOC_030369	Chr05a:12304194-12304668	220.582	191.055	205.819	366.742	433.526	400.134	307.533	602.387	454.96	131.699	111.725	121.712	0.959108	0.755406	1.14437	0.807469	0.185257	0.32592	DOWNSTREAM_2K	Pavir.Ea00912	Pavir.Ea00912.1_dup1	Chr05a:12307375-12311012	1.9871	0.727185	1.35714	1.92801	2.09747	2.01274	0.630103	0.745116	0.687609	0.72359	0.625747	0.674669	0.568588	0.389795	-0.98091	0.470602	-1.5495	0.655597	K18408|1|1e-107|390|pxb:103928429|ATP-dependent RNA helicase TDRD9 [EC:3.6.4.13];K18995|2|7e-101|367|atr:18430359|ATP-dependent RNA helicase DHX29 [EC:3.6.4.13];K13026|5|7e-32|138|ccp:CHC_T00010330001|ATP-dependent RNA helicase DHX57 [EC:3.6.4.13]	GO:0009507//chloroplast	GO:0008026//ATP-dependent helicase activity;GO:0003676//nucleic acid binding;GO:0005524//ATP binding;GO:0008270//zinc ion binding	-	AT2G47680.1/2.18763e-15/[mRNA] locus=Chr2:19545828:19550871:-	GRMZM2G146047_T02/0/[mRNA] locus=8:5119944:5136265:+	Os01t0256800-01/686.387/[mRNA] locus=chr01:8561008:8569537:-	gi|514773784|ref|XP_004967823.1|/1.20552e-170/PREDICTED: zinc finger CCCH domain-containing protein 4-like isoform X1 [Setaria italica]
XLOC_027871	Chr05a:7424071-7424840	3.03303	2.12633	2.57968	5.14231	3.4523	4.2973	3.73662	1.99036	2.86349	8.49386	7.12087	7.80736	0.736238	0.561654	0.150581	0.170678	-0.585658	0.530437	UPSTREAM_2K	Pavir.Ea00580	Pavir.Ea00580.1_dup1	Chr05a:7424902-7427467	4.10312	3.91435	4.00873	2.9394	5.22717	4.08328	1.60958	1.90999	1.75978	4.95304	3.21489	4.08396	0.0265832	0.0737742	-1.18775	0.688909	-1.21433	0.708526	K15414|1|2e-127|456|sita:101767210|complement component 1 Q subcomponent-binding protein, mitochondrial	GO:0005759//mitochondrial matrix	-	-	NA	GRMZM2G011213_T01/4.81575e-175/[mRNA] locus=8:14068710:14071069:-	Os01t0143800-03/545.64/[mRNA] locus=chr01:2374764:2376710:-	gi|514775215|ref|XP_004968175.1|/4.63439e-130/PREDICTED: uncharacterized protein At2g39795, mitochondrial-like [Setaria italica]
XLOC_026099	Chr04b:49607882-49608114	6.79855	4.5754	5.68697	2.95793	7.25622	5.10707	1.42359	0.884359	1.15397	2.98246	2.95383	2.96815	-0.155164	0.212794	-2.30105	0.814604	-2.14589	0.810091	UPSTREAM_2K	Pavir.Db02396	Pavir.Db02396.1_dup1	Chr04b:49608304-49615565	66.0202	82.55	74.2851	69.5887	79.5996	74.5941	51.6087	52.6472	52.1279	73.3905	56.8565	65.1235	0.00598898	0.0598668	-0.511016	0.587674	-0.517005	0.615087	K08762|1|1e-40|167|bdi:100841971|diazepam-binding inhibitor (GABA receptor modulator, acyl-CoA-binding protein)	GO:0005886//plasma membrane;GO:0005829//cytosol	GO:0000062//fatty-acyl-CoA binding;GO:0031210//phosphatidylcholine binding	GO:0050826//response to freezing;GO:0006869//lipid transport	AT1G31812.1/6.00658e-06/[mRNA] locus=Chr1:11411132:11412099:-	GRMZM2G344634_T01/4.78066e-48/[mRNA] locus=9:25818820:25819568:+	Os06t0115300-01/180.887/[mRNA] locus=chr06:861079:862491:-	gi|357110730|ref|XP_003557169.1|/3.94439e-40/PREDICTED: acyl-CoA-binding protein-like [Brachypodium distachyon]
XLOC_026070	Chr04b:49187189-49187402	8.03079	5.97409	7.00244	2.87893	10.2746	6.57679	2.43457	1.14346	1.78902	5.37518	8.36266	6.86892	-0.0904745	0.152817	-1.96869	0.814785	-1.87822	0.814123	DOWNSTREAM_2K	Pavir.Db02335	Pavir.Db02335.1_dup1	Chr04b:49188301-49189582	2.64457	2.4212	2.53289	2.44933	2.37028	2.4098	0.734807	0.571488	0.653147	1.7993	1.22433	1.51182	-0.0718662	0.106818	-1.9553	0.710825	-1.88344	0.712558	K02184|1|8e-11|68.9|csl:COCSUDRAFT_55185|formin 2	-	-	-	NA	GRMZM2G017031_T01/6.59878e-42/[mRNA] locus=4:240712989:240713537:-	Os06t0132300-01/71.8576/[mRNA] locus=chr06:1731939:1732565:-	gi|514760013|ref|XP_004964438.1|/3.85932e-78/PREDICTED: uncharacterized protein LOC101759865 [Setaria italica]
XLOC_027053	Chr04b:36495536-36495847	2.12059	0.304153	1.21237	5.44413	2.91002	4.17708	0.48156	0.441497	0.461528	0.898511	4.45955	2.67903	1.78466	0.755879	-1.39334	0.520129	-3.178	0.817738	DOWNSTREAM_2K	Pavir.Db01625	Pavir.Db01625.1_dup1	Chr04b:36498333-36499703	4.00879	4.49425	4.25152	4.74826	4.76253	4.75539	4.47542	3.39554	3.93548	4.23173	5.85397	5.04285	0.161585	0.205919	-0.111439	0.148556	-0.273024	0.32592	-	-	-	-	NA	GRMZM2G042806_T02/0/[mRNA] locus=6:102746225:102747597:+	Os06t0600700-02/262.164/[mRNA] locus=chr06:23724360:23725777:-	gi|212722928|ref|NP_001132464.1|/5.25093e-174/hypothetical protein [Zea mays]
XLOC_022646	Chr04a:21796601-21796810	17.9532	10.9132	14.4332	9.19079	4.96033	7.07556	6.45928	4.25572	5.3575	4.07812	2.4224	3.25026	-1.02848	0.738672	-1.42976	0.808997	-0.401284	0.46379	DOWNSTREAM_2K	Pavir.Da01124	Pavir.Da01124.1_dup1	Chr04a:21798251-21802017	0.643963	0.909365	0.776664	0.289416	0.395159	0.342288	1.06511	1.20219	1.13365	0.735497	1.05925	0.897376	-1.18208	0.379684	0.545609	0.307485	1.72769	0.558536	K01183|1|5e-15|81.6|bvg:104883960|chitinase [EC:3.2.1.14];K13912|4|3e-12|72.4|vcn:VOLCADRAFT_107987|deleted in malignant brain tumors 1 protein	GO:0009507//chloroplast	-	-	NA	GRMZM5G887716_T01/1.82788e-133/[mRNA] locus=9:8035186:8039836:+	Os06t0213200-01/157.099/[mRNA] locus=chr06:5773905:5774236:-	gi|514761883|ref|XP_004964897.1|/1.59506e-115/PREDICTED: protein TIC 22, chloroplastic-like [Setaria italica]
XLOC_020702	Chr03b:47112570-47112779	9.40405	3.63775	6.5209	5.10599	2.9762	4.0411	3.22964	2.43184	2.83074	19.575	40.3733	29.9742	-0.690326	0.583532	-1.20389	0.737104	-0.513568	0.483116	UPSTREAM_2K	Pavir.Cb02107	Pavir.Cb02107.1_dup1	Chr03b:47113161-47114504	181.621	107.031	144.326	153.698	149.593	151.646	67.5365	85.1899	76.3632	116.347	139.071	127.709	0.0713713	0.151021	-0.918385	0.757848	-0.989756	0.782741	K01953|1|2e-09|62.0|ppp:PHYPADRAFT_173106|asparagine synthase (glutamine-hydrolysing) [EC:6.3.5.4]	GO:0005886//plasma membrane	-	-	AT5G19140.1/5.62375e-08/[mRNA] locus=Chr5:6423398:6425785:+	GRMZM2G003762_T03/4.66819e-127/[mRNA] locus=10:4673972:4675859:-	Os11t0147800-01/470.311/[mRNA] locus=chr11:2204509:2207566:-	gi|514807608|ref|XP_004978657.1|/2.50951e-89/PREDICTED: stem-specific protein TSJT1-like isoform X2 [Setaria italica]
XLOC_019836	Chr03b:8867204-8867414	0.88264	0	0.44132	0	1.95396	0.976978	3.81737	4.78822	4.3028	4.01602	7.15661	5.58631	1.14561	0.425415	3.28374	0.811595	2.13814	0.796231	DOWNSTREAM_2K	Pavir.Cb00540	Pavir.Cb00540.1_dup1	Chr03b:8867986-8870634	2.28635	2.75441	2.52038	2.74049	3.54158	3.14104	4.41102	6.63565	5.52334	3.11292	3.78131	3.44712	0.317598	0.30261	1.1319	0.710723	0.8143	0.645619	K01180|1|2e-10|54.3|vcn:VOLCADRAFT_88258|endo-1,3(4)-beta-glucanase [EC:3.2.1.6]	-	-	-	AT3G62580.1/7.39973e-11/[mRNA] locus=Chr3:23146931:23147735:+	GRMZM2G158911_T01/7.14301e-142/[mRNA] locus=1:146822575:146823218:+	Os12t0557400-01/404.893/[mRNA] locus=chr12:22711059:22713214:-	gi|514753359|ref|XP_004962777.1|/5.50941e-72/PREDICTED: transmembrane protein 205-like [Setaria italica]
XLOC_019298	Chr03a:41765366-41765606	23.0258	14.8196	18.9227	22.1818	27.123	24.6524	9.96479	6.44157	8.20318	17.4034	19.9334	18.6684	0.381608	0.468893	-1.20586	0.791096	-1.58747	0.841741	DOWNSTREAM_2K	Pavir.Ca02490	Pavir.Ca02490.1_dup1	Chr03a:41767688-41771452	3.67102	5.48749	4.57925	5.27055	7.47267	6.37161	8.11898	5.84444	6.98171	8.33795	8.24271	8.29033	0.476545	0.47228	0.608468	0.56823	0.131922	0.203076	-	-	GO:0046872//metal ion binding;GO:0003993//acid phosphatase activity;GO:0046872//metal ion binding;GO:0003993//acid phosphatase activity	-	AT4G24890.1/1.19904e-15/[mRNA] locus=Chr4:12811510:12814440:-	GRMZM2G315848_T01/0/[mRNA] locus=1:157065051:157068451:+	Os12t0576600-01/1439.68/[mRNA] locus=chr12:23805450:23808673:-	gi|514754184|ref|XP_004962978.1|/0/PREDICTED: probable inactive purple acid phosphatase 1-like isoform X1 [Setaria italica]
XLOC_016016	Chr02b:69148851-69149074	9.03536	2.21015	5.62275	1.66232	1.62525	1.64379	0.507242	0.496118	0.50168	0	1.32291	0.661457	-1.77425	0.781969	-3.48644	0.834252	-1.71218	0.635374	UPSTREAM_2K	Pavir.Bb03275	Pavir.Bb03275.1_dup1	Chr02b:69150100-69164397	1.62043	1.8981	1.75927	1.52745	1.98258	1.75501	2.70128	3.0447	2.87299	2.6415	2.58946	2.61548	-0.00348945	0.0434786	0.707579	0.513207	0.711069	0.533383	K11407|1|0.0|1348|sita:101767795|histone deacetylase 6 [EC:3.5.1.98]	GO:0005634//nucleus;GO:0005737//cytoplasm	GO:0016787//hydrolase activity	-	AT5G61060.2/3.55674e-10/[mRNA] locus=Chr5:24567137:24570917:-	GRMZM2G457889_T01/0/[mRNA] locus=2:209634889:209645888:+	Os07t0602200-01/1072.95/[mRNA] locus=chr07:24592102:24597911:+	gi|514735709|ref|XP_004958225.1|/0/PREDICTED: histone deacetylase 5-like [Setaria italica]
XLOC_016009	Chr02b:69085659-69085900	0.582408	1.25809	0.920249	1.37728	0.691109	1.03419	7.71407	46.5789	27.1465	4.84089	0.583374	2.71213	0.168408	0.130074	4.8826	0.89167	4.71419	0.890843	UPSTREAM_2K	Pavir.Bb03267	Pavir.Bb03267.1_dup1	Chr02b:69086839-69088311	0.01	0.01	0.01	0.01	0.284939	0.14747	0.01	0.655997	0.332999	0.01	0.608071	0.309036	7.15956	0.200005	8.35974	0.385314	1.20018	0.240365	-	-	-	-	NA	NA	NA	-
XLOC_015634	Chr02b:59341878-59342551	0.439637	2.07802	1.25883	5.05814	2.48006	3.7691	5.80884	13.1192	9.46404	1.51609	1.95587	1.73598	1.58214	0.726064	2.91038	0.856027	1.32824	0.788395	DOWNSTREAM_2K	Pavir.Bb02574	Pavir.Bb02574.9_dup1,Pavir.Bb02574.11_dup1,Pavir.Bb02574.10_dup1,Pavir.Bb02574.14_dup1	Chr02b:59345101-59350851	1.87897	1.64146	1.76022	0.721351	1.33774	1.02954	0.467567	0.292946	0.380256	0.764974	0.712643	0.738808	-0.773747	0.444874	-2.21071	0.66589	-1.43696	0.505418	K00889|1|1e-20|102|crb:CARUB_v10019843mg|1-phosphatidylinositol-4-phosphate 5-kinase [EC:2.7.1.68]	GO:0009536//plastid;GO:0009536//plastid;GO:0009536//plastid;GO:0009536//plastid;GO:0009536//plastid;GO:0009536//plastid;GO:0009536//plastid;GO:0009536//plastid;GO:0009536//plastid;GO:0009536//plastid;GO:0009536//plastid;GO:0009536//plastid	-	-	NA	NA	Os09t0555600-01/472.293/[mRNA] locus=chr09:22049175:22056973:-	gi|514733107|ref|XP_004957596.1|/2.29804e-164/PREDICTED: LOW QUALITY PROTEIN: protein ACCUMULATION AND REPLICATION OF CHLOROPLASTS 3-like [Setaria italica]
XLOC_015544	Chr02b:56965553-56966181	11.0922	6.04926	8.57074	1.50273	0.472727	0.987728	0.318079	2.22822	1.27315	1.27039	0.779185	1.02479	-3.11723	0.851499	-2.75102	0.84942	0.366218	0.258556	DOWNSTREAM_2K	Pavir.Bb02391	Pavir.Bb02391.1_dup1,Pavir.Bb02391.2_dup1	Chr02b:56969953-56985266	6.27451	8.50254	7.38852	9.15633	8.30406	8.7302	12.6622	11.3491	12.0057	11.6478	12.4694	12.0586	0.240728	0.311225	0.700357	0.64365	0.459629	0.539628	K01214|1|0.0|1310|sita:101785182|isoamylase [EC:3.2.1.68]	GO:0009570//chloroplast stroma;GO:0009569//chloroplast starch grain	GO:0043169//cation binding;GO:0019156//isoamylase activity	GO:0005983//starch catabolic process	AT4G09020.1/1.70436e-24/[mRNA] locus=Chr4:5784099:5788839:+	GRMZM2G150796_T01/0/[mRNA] locus=7:129101976:129112957:-	Os09t0469400-01/815.24/[mRNA] locus=chr09:17864746:17867948:-	gi|514730990|ref|XP_004957074.1|/0/PREDICTED: isoamylase 3, chloroplastic-like [Setaria italica]
XLOC_015024	Chr02b:31741759-31741990	0	4.63417	2.31708	0	0	0	0	0	0	0	1.24063	0.620313	-11.1784	0.854381	-11.1784	0.851018	0	0.0358319	DOWNSTREAM_2K	Pavir.Bb01429	Pavir.Bb01429.4_dup1,Pavir.Bb01429.3_dup1,Pavir.Bb01429.1_dup1,Pavir.Bb01429.2_dup1	Chr02b:31744918-31749507	1.48577	0.833415	1.15959	0.776051	1.28917	1.03261	1.38927	0.930766	1.16002	1.42205	1.58005	1.50105	-0.167324	0.138366	0.000529076	0.0271298	0.167853	0.143587	K13291|1|9e-27|122|fve:101298367|terminal uridylyltransferase [EC:2.7.7.52];K18060|4|1e-14|82.4|mpp:MICPUCDRAFT_25497|poly(A) RNA polymerase, mitochondrial [EC:2.7.7.19]	-	-	-	NA	GRMZM2G058484_T01/0/[mRNA] locus=7:55632278:55634262:-	Os09t0570600-01/476.258/[mRNA] locus=chr09:22779080:22782448:+	gi|514727525|ref|XP_004956242.1|/0/PREDICTED: terminal uridylyltransferase 4-like [Setaria italica]
XLOC_012611	Chr02b:12872413-12872644	1.2423	1.31764	1.27997	2.99503	7.34438	5.16971	1.92082	0	0.96041	0	0	0	2.01397	0.790435	-0.413637	0.265668	-2.42761	0.820282	UPSTREAM_2K	Pavir.Bb00796	Pavir.Bb00796.2_dup1	Chr02b:12873512-12879359	2.52063	3.10944	2.81504	4.45438	4.46404	4.45921	5.58455	4.46801	5.02628	4.42382	4.21804	4.32093	0.663634	0.534154	0.836338	0.626711	0.172703	0.234002	K08869|1|0.0|891|sita:101775599|aarF domain-containing kinase	GO:0010287//plastoglobule;GO:0010287//plastoglobule	GO:0016772//transferase activity, transferring phosphorus-containing groups;GO:0016772//transferase activity, transferring phosphorus-containing groups	-	AT5G05200.1/3.30557e-21/[mRNA] locus=Chr5:1544206:1547082:-	GRMZM2G031780_T02/0/[mRNA] locus=7:21189382:21198252:-	Os07t0227800-00/1080.88/[mRNA] locus=chr07:7153067:7158005:-	gi|514725832|ref|XP_004955830.1|/0/PREDICTED: uncharacterized aarF domain-containing protein kinase At5g05200, chloroplastic-like [Setaria italica]
XLOC_012570	Chr02b:12336417-12336903	0.972874	0.138034	0.555454	5.163	6.9516	6.0573	1.13643	0.412467	0.774448	0	1.39443	0.697213	3.44694	0.83715	0.479502	0.227016	-2.96743	0.840993	UPSTREAM_2K	Pavir.Bb00736	Pavir.Bb00736.1_dup1	Chr02b:12337823-12338307	25.3158	33.5978	29.4568	60.9391	61.4958	61.2174	18.3466	15.5535	16.9501	14.3211	19.2034	16.7623	1.05534	0.773299	-0.797313	0.707777	-1.85265	0.866186	K06890|1|3e-59|226|sita:101752909|uncharacterized protein	GO:0016021//integral component of membrane	-	GO:0009826//unidimensional cell growth;GO:0009742//brassinosteroid mediated signaling pathway	NA	GRMZM2G132568_T03/1.50481e-138/[mRNA] locus=7:9542805:9546369:-	Os07t0177300-01/400.928/[mRNA] locus=chr07:4089540:4091930:-	gi|514724940|ref|XP_004955618.1|/1.25332e-58/PREDICTED: BI1-like protein-like [Setaria italica]
XLOC_014542	Chr02b:7888867-7889781	9.59898	5.81264	7.70581	4.91995	4.0102	4.46507	12.5693	10.77	11.6697	11.8673	7.18139	9.52434	-0.787264	0.635263	0.598742	0.597392	1.38601	0.803775	DOWNSTREAM_2K	Pavir.Bb00493	Pavir.Bb00493.1_dup1	Chr02b:7889992-7891645	0.734395	0.752177	0.743286	0.831327	1.00554	0.918435	0.918117	0.643099	0.780608	1.24904	0.789459	1.01925	0.305262	0.184916	0.0706812	0.064458	-0.23458	0.160275	K12153|1|1e-24|115|mdm:103422772|phenylalanine N-monooxygenase [EC:1.14.13.124];K11323|2|2e-08|61.2|vcn:VOLCADRAFT_121342|histone arginine demethylase JMJD6 [EC:1.14.11.-]	-	-	-	NA	GRMZM2G098603_T01/1.06452e-154/[mRNA] locus=10:1537335:1540934:-	Os11t0110066-01/414.805/[mRNA] locus=chr11:481424:484644:-	gi|514807410|ref|XP_004978560.1|/2.27784e-99/PREDICTED: probable RNA polymerase II nuclear localization protein SLC7A6OS-like [Setaria italica]
XLOC_010953	Chr02a:24419089-24419370	0	0.36254	0.18127	0	4.50774	2.25387	0	0	0	0	0.340293	0.170147	3.63254	0.73953	-7.50597	0.246295	-11.1385	0.861539	DOWNSTREAM_2K	Pavir.Ba01913	Pavir.Ba01913.1_dup1	Chr02a:24421371-24424364	0.335014	0.552059	0.443537	0.34821	0.237438	0.292824	1.06369	0.71869	0.891191	0.581712	0.508331	0.545021	-0.599019	0.184514	1.00668	0.391134	1.6057	0.49218	K02184|1|1e-08|61.2|ppp:PHYPADRAFT_172341|formin 2;K01728|3|1e-08|61.2|dosa:Os01t0837100-00|pectate lyase [EC:4.2.2.2];K12826|4|6e-08|59.3|rcu:RCOM_1353370|splicing factor 3A subunit 2;K05747|5|7e-08|58.9|vcn:VOLCADRAFT_88194|Wiskott-Aldrich syndrome protein	-	-	-	AT1G67770.1/3.27078e-08/[mRNA] locus=Chr1:25408043:25410153:+	GRMZM2G076017_T01/6.39364e-122/[mRNA] locus=2:187368197:187375383:+	Os09t0465800-01/240.358/[mRNA] locus=chr09:17660056:17662161:-	gi|514730951|ref|XP_004957065.1|/7.84646e-80/PREDICTED: uncharacterized protein At4g01150, chloroplastic-like [Setaria italica]
XLOC_008303	Chr02a:13099516-13099726	42.0709	26.8458	34.4583	13.0673	5.86187	9.46458	13.3608	12.5691	12.965	8.03204	3.97589	6.00397	-1.86424	0.851995	-1.41023	0.827653	0.454008	0.53647	UPSTREAM_2K	Pavir.Ba01046	Pavir.Ba01046.1_dup1	Chr02a:13100740-13102344	3.54985	2.78583	3.16784	0.580677	0.3235	0.452088	0.165459	0.259695	0.212577	0.411045	0.138329	0.274687	-2.80882	0.771519	-3.89744	0.787938	-1.08862	0.279977	K01183|1|8e-20|97.8|bvg:104883960|chitinase [EC:3.2.1.14]	-	-	-	NA	GRMZM2G092752_T01/1.97155e-93/[mRNA] locus=7:162322373:162324346:-	Os07t0590700-01/59.9635/[mRNA] locus=chr07:24078596:24079597:-	gi|414887395|tpg|DAA63409.1|/2.78021e-45/TPA: hypothetical protein ZEAMMB73_784009, partial [Zea mays]
XLOC_010291	Chr02a:8497473-8497720	1.12519	8.75875	4.94197	0.660004	2.45409	1.55705	1.60922	0.361448	0.985332	1.1255	0.476081	0.800791	-1.66628	0.762911	-2.3264	0.804264	-0.660129	0.414523	UPSTREAM_2K	Pavir.Ba00684	Pavir.Ba00684.1_dup1	Chr02a:8498748-8501621	8.99986	13.6372	11.3185	12.3758	10.2247	11.3002	10.5905	10.1574	10.3739	13.7391	13.1737	13.4564	-0.00232957	0.0458254	-0.12572	0.199579	-0.12339	0.20688	K04733|1|1e-171|604|obr:102714662|interleukin-1 receptor-associated kinase 4 [EC:2.7.11.1]	-	GO:0005524//ATP binding;GO:0004674//protein serine/threonine kinase activity	GO:0048544//recognition of pollen;GO:0006468//protein phosphorylation	NA	GRMZM2G309025_T01/0/[mRNA] locus=7:156474722:156477202:-	Os07t0553633-01/1631.97/[mRNA] locus=chr07:22037160:22039634:-	gi|514734684|ref|XP_004957975.1|/0/PREDICTED: G-type lectin S-receptor-like serine/threonine-protein kinase At2g19130-like [Setaria italica]
XLOC_007656	Chr01b:54623999-54624361	31.6094	35.8317	33.7206	50.8593	37.4091	44.1342	16.716	9.77074	13.2434	39.167	25.5045	32.3357	0.388267	0.485203	-1.34836	0.820738	-1.73662	0.858878	UPSTREAM_2K	Pavir.Ab03254	Pavir.Ab03254.1_dup1	Chr01b:54624650-54625643	813.016	623.861	718.438	612.331	577.494	594.912	132.891	144.704	138.798	329.557	287.855	308.706	-0.272187	0.387197	-2.37188	0.88974	-2.0997	0.881755	K02913|1|5e-33|142|sita:19526809|large subunit ribosomal protein L33	GO:0005840//ribosome;GO:0009507//chloroplast	GO:0003735//structural constituent of ribosome	GO:0006412//translation	NA	GRMZM5G805293_T01/6.89868e-103/[mRNA] locus=5:209950319:209950519:-	NA	gi|345895237|ref|YP_004841969.1|/2.21798e-32/ribosomal protein L33 [Panicum virgatum]
XLOC_005809	Chr01b:53462348-53462624	3.15059	1.2379	2.19424	8.01918	6.57033	7.29476	5.56541	23.061	14.3132	1.93044	0.76572	1.34808	1.73314	0.797215	2.70555	0.867343	0.972413	0.747303	UPSTREAM_2K	Pavir.Ab03141	Pavir.Ab03141.1_dup1	Chr01b:53463052-53466417	28.7828	16.2394	22.5111	49.4113	39.9851	44.6982	43.4116	122.31	82.8608	11.4258	6.13846	8.78211	0.989579	0.753942	1.88005	0.868981	0.890472	0.756525	K16055|1|0.0|1598|sita:101768584|trehalose 6-phosphate synthase/phosphatase [EC:2.4.1.15 3.1.3.12]	GO:0005739//mitochondrion	GO:0003824//catalytic activity	GO:0005992//trehalose biosynthetic process	NA	GRMZM2G122231_T01/0/[mRNA] locus=5:213055307:213058682:+	Os02t0790500-02/585.287/[mRNA] locus=chr02:33570286:33572170:+	gi|514719216|ref|XP_004954182.1|/0/PREDICTED: probable alpha,alpha-trehalose-phosphate synthase [UDP-forming] 11-like [Setaria italica]
XLOC_005558	Chr01b:48605418-48605917	3.47335	4.26874	3.87104	0.960533	1.63063	1.29558	1.96825	2.7742	2.37123	0.269407	0.536566	0.402986	-1.57912	0.729214	-0.707089	0.553015	0.872034	0.558213	UPSTREAM_2K	Pavir.Ab02683	Pavir.Ab02683.1_dup1,Pavir.Ab02683.2_dup1	Chr01b:48605975-48609748	1.19056	1.28298	1.23677	0.534423	0.467497	0.50096	0.901242	1.65369	1.27747	0.270516	0.140019	0.205267	-1.30381	0.500032	0.0467117	0.0602605	1.35052	0.541667	K09286|1|4e-29|130|egr:104436580|EREBP-like factor	-	-	GO:0006351//transcription, DNA-templated;GO:0006351//transcription, DNA-templated	NA	GRMZM5G834873_T01/9.21553e-130/[mRNA] locus=5:195677758:195678378:-	Os02t0676800-01/305.775/[mRNA] locus=chr02:27621488:27622273:+	gi|514716197|ref|XP_004953436.1|/6.3421e-107/PREDICTED: ethylene-responsive transcription factor ERF025-like [Setaria italica]
XLOC_007208	Chr01b:44566830-44567090	2.73012	4.30366	3.51689	5.44898	4.85794	5.15346	8.51329	16.3883	12.4508	1.3317	3.07983	2.20577	0.551242	0.494976	1.82386	0.834559	1.27262	0.792585	UPSTREAM_2K	Pavir.Ab02398	Pavir.Ab02398.1_dup1,Pavir.Ab02398.2_dup1	Chr01b:44568873-44573928	3.84381	3.42943	3.63662	2.84046	3.09704	2.96875	3.26207	4.36291	3.81249	3.40837	3.15053	3.27945	-0.292744	0.295703	0.0681347	0.103141	0.360879	0.37803	K14963|1|4e-20|100|mus:103990889|COMPASS component SWD3	-	-	-	AT3G15470.1/6.69419e-21/[mRNA] locus=Chr3:5216630:5219868:-	GRMZM2G071448_T01/0/[mRNA] locus=4:146531871:146536681:+	Os02t0638900-01/357.317/[mRNA] locus=chr02:25619123:25623699:+	gi|514715391|ref|XP_004953234.1|/0/PREDICTED: WD repeat-containing protein 44-like [Setaria italica]
XLOC_001047	Chr01a:28574243-28574459	2.3031	2.44565	2.37437	0.917598	1.78876	1.35318	11.6626	13.1278	12.3952	3.67617	2.9118	3.29399	-0.811193	0.506481	2.38416	0.856365	3.19536	0.871982	UPSTREAM_2K	Pavir.Aa01889	Pavir.Aa01889.1_dup1	Chr01a:28574499-28575473	0.01	0.358257	0.184129	0.01	0.01	0.01	0.01	0.716351	0.363175	0.01	0.01	0.01	-7.48887	0.240522	0.997662	0.216779	8.48653	0.423627	K02184|1|1e-12|72.0|zma:103647807|formin 2	-	-	-	NA	NA	NA	gi|6523547|emb|CAB62280.1|/6.63128e-14/hydroxyproline-rich glycoprotein DZ-HRGP [Volvox carteri f. nagariensis]
XLOC_000874	Chr01a:20529653-20529925	88.451	82.9114	85.6812	72.7428	58.2266	65.4847	3.51427	3.82735	3.67081	27.9399	12.6642	20.3021	-0.387821	0.490069	-4.54481	0.900135	-4.15699	0.896544	DOWNSTREAM_2K	Pavir.Aa01548	Pavir.Aa01548.1_dup1	Chr01a:20531843-20533972	0.32762	0.902447	0.615034	1.48014	2.05298	1.76656	1.83298	1.97125	1.90212	2.62849	1.80088	2.21469	1.5222	0.60214	1.62887	0.637791	0.106663	0.126727	K13030|1|3e-106|292|sbi:SORBI_01g001220|cyanohydrin beta-glucosyltransferase [EC:2.4.1.85]	-	GO:0050502//cis-zeatin O-beta-D-glucosyltransferase activity;GO:0050403//trans-zeatin O-beta-D-glucosyltransferase activity	GO:0008152//metabolic process	AT1G78270.1/1.01162e-18/[mRNA] locus=Chr1:29450691:29452223:-	GRMZM2G132706_T01/0/[mRNA] locus=5:176610101:176611732:+	Os02t0578300-01/755.77/[mRNA] locus=chr02:22229715:22231281:+	gi|242062094|ref|XP_002452336.1|/0/hypothetical protein SORBIDRAFT_04g023930 [Sorghum bicolor]
XLOC_000869	Chr01a:20427491-20427819	7.07398	4.24597	5.65998	8.80141	11.7938	10.2976	3.6937	5.56105	4.62737	0.809561	1.33996	1.07476	0.863443	0.676245	-0.290602	0.335827	-1.15405	0.769267	UPSTREAM_2K	Pavir.Aa01539	Pavir.Aa01539.1_dup1	Chr01a:20429101-20429885	0.01	0.109703	0.0598515	0.01	0.710703	0.360352	0.01	0.487344	0.248672	0.01	0.01	0.01	2.68458	0.314115	2.1412	0.231946	-0.543378	0.157999	K14006|1|2e-18|92.4|tcc:TCM_045610|protein transport protein SEC23;K13412|2|1e-08|59.7|dosa:Os05t0491900-00|calcium-dependent protein kinase [EC:2.7.11.1];K13171|5|1e-07|56.6|bvg:104900057|serine/arginine repetitive matrix protein 1	-	-	-	NA	GRMZM2G151230_T01/3.88592e-69/[mRNA] locus=4:126083485:126084223:-	Os02t0579800-01/252.252/[mRNA] locus=chr02:22312229:22312913:-	gi|242065548|ref|XP_002454063.1|/3.86865e-71/hypothetical protein SORBIDRAFT_04g024020 [Sorghum bicolor]
XLOC_000592	Chr01a:12341496-12341701	11.8675	16.5251	14.1963	16.3497	6.34059	11.3451	5.50005	4.53922	5.01963	11.2956	2.58053	6.93808	-0.323439	0.404262	-1.49986	0.815281	-1.17642	0.77715	DOWNSTREAM_2K	Pavir.Aa01029	Pavir.Aa01029.2_dup1,Pavir.Aa01029.1_dup1	Chr01a:12341789-12345309	19.9155	6.28445	13.1	11.3645	8.74718	10.0558	32.1583	32.8569	32.5076	20.6081	25.0489	22.8285	-0.381535	0.449599	1.31121	0.815627	1.69275	0.852743	K14638|1|0.0|690|pda:103714069|solute carrier family 15 (peptide/histidine transporter), member 3/4	GO:0005886//plasma membrane;GO:0005886//plasma membrane	GO:0015112//nitrate transmembrane transporter activity;GO:0015112//nitrate transmembrane transporter activity	GO:0046686//response to cadmium ion;GO:0010167//response to nitrate;GO:0015706//nitrate transport;GO:0046686//response to cadmium ion;GO:0010167//response to nitrate;GO:0015706//nitrate transport	AT1G32450.1/2.44606e-07/[mRNA] locus=Chr1:11715337:11719807:-	GRMZM2G044851_T01/0/[mRNA] locus=5:198194321:198198164:-	Os02t0689900-01/872.729/[mRNA] locus=chr02:28312986:28316081:-	gi|514716469|ref|XP_004953502.1|/0/PREDICTED: nitrate transporter 1.5-like isoform X1 [Setaria italica]
XLOC_002408	Chr01a:8164651-8164898	4.67521	4.37937	4.52729	1.86566	3.06761	2.46663	9.65529	8.57969	9.11749	7.56649	3.99828	5.78238	-0.876104	0.614308	1.00999	0.722433	1.88609	0.831283	DOWNSTREAM_2K	Pavir.Aa00727	Pavir.Aa00727.1_dup1	Chr01a:8167080-8170905	0.76434	0.452226	0.608283	0.681796	0.680654	0.681225	0.491109	0.789535	0.640322	0.36387	0.348612	0.356241	0.163388	0.108748	0.0740552	0.0583075	-0.0893323	0.0785072	K00430|1|0.0|641|sita:101760193|peroxidase [EC:1.11.1.7]	GO:0009505//plant-type cell wall	GO:0020037//heme binding;GO:0046872//metal ion binding;GO:0004601//peroxidase activity	GO:0055114//oxidation-reduction process;GO:0006979//response to oxidative stress	NA	GRMZM2G439422_T01/0/[mRNA] locus=4:182611850:182612923:-	Os02t0741200-01/484.187/[mRNA] locus=chr02:30999987:31001339:+	gi|514718049|ref|XP_004953894.1|/0/PREDICTED: peroxidase 65-like [Setaria italica]
XLOC_007770	Chr02a:1075457-1075937	0	0	0	0.351724	0.709654	0.530689	2.19909	3.35766	2.77838	1.99716	3.4088	2.70298	9.05172	0.506812	11.44	0.873966	2.3883	0.75806	DOWNSTREAM_2K	Pavir.Ba00572
XLOC_083596	contig19688:1522-1828	0	0	0	5.63118	1.87956	3.75537	0	0.228132	0.114066	0.943241	1.84296	1.3931	11.8747	0.909688	6.84004	0.168024	-5.0347	0.819589	DOWNSTREAM_2K	Pavir.J17921
XLOC_027328	Chr04b:46117241-46117482	0	0	0	0.688638	1.38222	1.03543	3.85704	3.9811	3.91907	1.61363	1.16675	1.39019	10.016	0.697477	11.9363	0.909428	1.92028	0.775039	UPSTREAM_2K	Pavir.Db02104
XLOC_098643	contig33817:74-374	0	0	0	0	0.402222	0.201111	4.91812	9.02137	6.96975	0.3596	2.23907	1.29933	7.65543	0.260541	12.7669	0.948591	5.11146	0.858775	DOWNSTREAM_2K	Pavir.J29416
XLOC_102014	contig37845:2781-3116	0	0	0	0	0	0	5.43052	21.3686	13.3996	1.03704	1.03007	1.03356	0	0.0434786	13.7099	0.972941	13.7099	0.977264	DOWNSTREAM_2K	Pavir.J31804
XLOC_062944	contig00090:33603-34039	0	0	0	0	0	0	2.81126	6.80622	4.80874	1.15666	0.720124	0.938392	0	0.0434786	12.2314	0.92599	12.2314	0.936259	UPSTREAM_2K	Pavir.J00099
XLOC_096260	contig31198:2589-2975	0	0	0	0	0.501775	0.250887	3.09395	4.29753	3.69574	0.224741	1.40221	0.813477	7.97377	0.306965	11.8516	0.903971	3.87788	0.813525	DOWNSTREAM_2K	Pavir.J27671
XLOC_062948	contig00090:39352-39569	0	0	0	1.80859	0	0.904295	12.076	12.4007	12.2384	0	1.57161	0.785805	9.82145	0.662369	13.5791	0.970224	3.75768	0.874793	UPSTREAM_2K	Pavir.J00099
XLOC_010582	Chr02a:15279773-15279991	0	0	0	0	0	0	0	4.78377	2.39188	0	1.54978	0.77489	0	0.0434786	11.2242	0.854979	11.2242	0.869777	UPSTREAM_2K	Pavir.Ba01207
XLOC_063905	contig01082:1-423	0	0	0	0	0	0	0.986224	3.7116	2.34891	0.776459	0.568621	0.67254	0	0.0434786	11.1978	0.852617	11.1978	0.867438	DOWNSTREAM_2K	Pavir.J00990
XLOC_062946	contig00090:37470-37837	0	0	0	0	0	0	2.30643	6.46598	4.38621	0.735392	0.478252	0.606822	0	0.0434786	12.0988	0.919162	12.0988	0.929935	UPSTREAM_2K	Pavir.J00099
XLOC_101629	contig373526:285-584	0	0	0	0	3.94326	1.97163	0	0.239322	0.119661	0	0.975905	0.487953	10.9455	0.828747	6.90882	0.179537	-4.03671	0.739711	DOWNSTREAM_2K	Pavir.J31519
XLOC_062947	contig00090:37906-38644	0	0	0	0	0.101109	0.0505545	1.61284	3.0869	2.34987	0.659996	0.259337	0.459666	5.67397	0.101794	11.1984	0.852617	5.5244	0.772487	UPSTREAM_2K	Pavir.J00099
XLOC_044854	Chr07a:36288464-36288780	0	0	0	0	3.87571	1.93786	0	0.21382	0.10691	0	0.872775	0.436387	10.9206	0.826212	6.74699	0.166929	-4.17363	0.738002	DOWNSTREAM_2K	Pavir.Ga02297
XLOC_090426	contig25475:2577-2909	0	0	0	0	0	0	0.876185	2.52286	1.69952	0	0.573498	0.286749	0	0.0434786	10.7309	0.803712	10.7309	0.818636	DOWNSTREAM_2K	Pavir.J23300
XLOC_065515	contig02886:8996-9745	0	0	0	0.291933	0.657519	0.474726	1.58297	2.11489	1.84893	0.173391	0.234789	0.20409	8.89095	0.471807	10.8525	0.817486	1.96152	0.6753	UPSTREAM_2K	Pavir.J02476
XLOC_062941	contig00090:23043-23456	0	0	0	0	0	0	0.751865	3.04758	1.89972	0.401928	0	0.200964	0	0.0434786	10.8916	0.821652	10.8916	0.837142	UPSTREAM_2K	Pavir.J00099
XLOC_065514	contig02886:632-968	0	0	0	0	0	0	1.03859	2.84586	1.94222	0.287619	0	0.14381	0	0.0434786	10.9235	0.824818	10.9235	0.840206	UPSTREAM_2K	Pavir.J02476
XLOC_062951	contig00090:40838-41176	0	0	0	0	0	0	1.23274	7.12971	4.18122	0.284444	0	0.142222	0	0.0434786	12.0297	0.915177	12.0297	0.92636	UPSTREAM_2K	Pavir.J00099
XLOC_101167	contig368179:100-479	0	0	0	2.24325	2.77215	2.5077	0.157399	0.764407	0.460903	0.190425	0	0.0952125	11.2921	0.865075	8.84832	0.476918	-2.44383	0.746247	DOWNSTREAM_2K	Pavir.J31195
XLOC_090427	contig25475:3834-4424	0	0	0	0	0	0	1.12408	2.42428	1.77418	0	0.115996	0.057998	0	0.0434786	10.7929	0.810579	10.7929	0.825322	DOWNSTREAM_2K	Pavir.J23300
XLOC_010007	Chr02a:1734142-1734677	0.126539	0	0.0632695	0	0.454325	0.227162	2.96957	5.55611	4.26284	1.46204	1.94183	1.70193	1.83596	0.202289	6.06281	0.827133	4.22685	0.826779	UPSTREAM_2K	Pavir.Ba00576
XLOC_048086	Chr08a:2697587-2698407	0.0715681	0.0729266	0.0722474	0.338936	0.0861136	0.212525	8.65331	8.36855	8.51093	1.59563	1.52218	1.5589	1.55661	0.183995	6.88023	0.876715	5.32361	0.867509	DOWNSTREAM_2K	Pavir.Ha00359
XLOC_027103	Chr04b:37714859-37715067	0	0.992525	0.496262	2.07534	1.06433	1.56984	0.664136	1.85298	1.25856	8.2839	0.897885	4.59089	1.65999	0.595801	1.34114	0.520782	-0.318845	0.253304	UPSTREAM_2K	Pavir.Db01699
XLOC_098644	contig33817:834-1350	0.137695	0.272906	0.2053	0	0.159508	0.0797542	4.16787	4.62424	4.39606	0.715691	2.1724	1.44405	-1.35509	0.174442	4.4204	0.821518	5.77549	0.835402	DOWNSTREAM_2K	Pavir.J29416
XLOC_032226	Chr05b:1896623-1896867	1.61038	1.69818	1.65428	8.35334	6.96608	7.65971	25.7326	56.2375	40.9851	7.28915	13.4112	10.3502	2.21109	0.825739	4.63082	0.895631	2.41974	0.881361	DOWNSTREAM_2K	Pavir.Eb00461
XLOC_014464	Chr02b:5305357-5305754	0.604218	0.206982	0.4056	0.715211	0.239304	0.477258	9.79282	16.8234	13.3081	3.26722	1.338	2.30261	0.23471	0.112772	5.0361	0.877967	4.80139	0.879164	UPSTREAM_2K	Pavir.Bb00450
XLOC_049546	Chr08a:22594466-22594697	0	1.37922	0.689612	2.99503	0.754382	1.8747	3.84164	5.37162	4.60663	2.41494	4.78341	3.59918	1.44176	0.602786	2.73881	0.809264	1.29705	0.733907	DOWNSTREAM_2K	Pavir.Ha00807
XLOC_011698	Chr02a:64892450-64893004	0.114753	0.708787	0.41177	2.75041	2.66646	2.70843	2.9224	6.39853	4.66047	1.27588	2.77333	2.0246	2.71755	0.749657	3.50056	0.820754	0.783015	0.618875	DOWNSTREAM_2K	Pavir.Ba03205
XLOC_053094	Chr09a:14513421-14513851	0.517641	0	0.258821	0	0	0	1.85848	2.40719	2.13284	1.0386	1.3839	1.21125	-8.01859	0.315423	3.03997	0.72515	11.0586	0.853845	UPSTREAM_2K	Pavir.Ia01312
XLOC_034636	Chr05b:3703081-3703486	1.29949	1.53631	1.4179	1.55711	2.25406	1.90559	7.97485	17.6466	12.8107	6.50893	4.43955	5.47424	0.42648	0.314777	3.17552	0.8698	2.74904	0.868383	UPSTREAM_2K	Pavir.Eb00460
XLOC_017321	Chr03a:27127146-27127438	3.46568	2.17314	2.81941	6.22754	7.04777	6.63766	13.6875	12.3171	13.0023	7.84733	13.2014	10.5243	1.23528	0.734687	2.20531	0.852948	0.970025	0.743649	UPSTREAM_2K	Pavir.Ca01910
XLOC_112514	contig93300:414-735	0.297925	0.616052	0.456989	0.705219	0.350878	0.528049	2.94298	5.59133	4.26716	1.12534	2.23475	1.68005	0.208513	0.111977	3.22305	0.810359	3.01453	0.817195	DOWNSTREAM_2K	Pavir.J40427
XLOC_025707	Chr04b:37715160-37715623	0	0.645421	0.32271	0	1.43399	0.716997	5.6277	2.62107	4.12439	0.589407	1.75129	1.17035	1.1505	0.358862	3.67363	0.811737	2.52313	0.805169	UPSTREAM_2K	Pavir.Db01699
XLOC_086831	contig22291:77-791	0.857399	0.297599	0.577499	2.3969	2.06219	2.22954	5.01041	5.00055	5.00548	2.26443	1.68626	1.97534	1.94886	0.683506	3.11562	0.822502	1.16676	0.722772	UPSTREAM_2K	Pavir.J20497
XLOC_045127	Chr07b:538006-538425	0.380069	0	0.190034	0	0	0	1.4249	2.7186	2.07175	0.196346	1.05061	0.623475	-7.57391	0.250185	3.44273	0.727379	11.0166	0.849616	DOWNSTREAM_2K	Pavir.Gb00612
XLOC_000067	Chr01a:1026318-1027133	4.59231	3.51663	4.05447	4.66426	3.82207	4.24316	15.7144	25.8737	20.794	13.9916	11.5078	12.7497	0.0656257	0.117985	2.35858	0.869982	2.29296	0.869879	DOWNSTREAM_2K	Pavir.Aa00580
XLOC_086823	contig222847:159-638	0.710348	1.02569	0.868018	5.7884	9.18295	7.48567	0.928793	0.736778	0.832785	2.43268	2.84949	2.64108	3.10833	0.845419	-0.0597806	0.0624025	-3.16812	0.85379	DOWNSTREAM_2K	Pavir.J20492
XLOC_069130	contig09280:24-579	3.77718	1.64958	2.71338	7.54428	8.81908	8.18168	15.6099	22.1257	18.8678	7.86739	8.18381	8.0256	1.59231	0.791703	2.79776	0.876148	1.20546	0.797759	DOWNSTREAM_2K	Pavir.J05792
XLOC_026704	Chr04b:16872161-16872419	1.39184	0	0.695918	3.33339	0	1.6667	5.41995	4.34249	4.88122	2.26151	1.79311	2.02731	1.2594	0.552937	2.80922	0.815509	1.54982	0.768692	UPSTREAM_2K	Pavir.Db00991
XLOC_027585	Chr05a:1865614-1865972	5.52973	3.10783	4.31878	3.58887	7.52021	5.55454	18.7122	23.9854	21.3488	13.5455	11.18	12.3628	0.363042	0.383543	2.30546	0.869399	1.94242	0.858397	DOWNSTREAM_2K	Pavir.Ea00570
XLOC_086362	contig21890:34-297	0	0.483813	0.241906	0	0	0	2.4166	3.18767	2.80214	0	1.33227	0.666133	-7.92128	0.2982	3.53103	0.769747	11.4523	0.889008	DOWNSTREAM_2K	Pavir.J20133
XLOC_009981	Chr02a:1192689-1193320	9.77513	9.36006	9.56759	13.6674	17.1448	15.4061	31.3703	24.2121	27.7912	22.6249	29.5184	26.0716	0.687276	0.63494	1.5384	0.836339	0.851126	0.734395	UPSTREAM_2K	Pavir.Ba00576
XLOC_110897	contig80923:1404-1611	0.956383	0.979018	0.967701	1.11926	1.05131	1.08528	8.65981	4.39345	6.52663	0.938803	4.1654	2.5521	0.165441	0.13435	2.75371	0.834914	2.58826	0.83908	UPSTREAM_2K	Pavir.J39050
XLOC_020701	Chr03b:47111144-47111993	4.57362	7.37355	5.97359	1.80108	2.81091	2.306	3.5226	2.88427	3.20343	13.9572	17.4344	15.6958	-1.37321	0.745791	-0.898978	0.661905	0.474228	0.432108	UPSTREAM_2K	Pavir.Cb02107
XLOC_033965	Chr05b:64335121-64335330	3.41966	0.909438	2.16455	1.0212	6.94446	3.98283	19.3778	13.3751	16.3765	2.44687	8.88212	5.6645	0.879729	0.600046	2.91949	0.874069	2.03976	0.857499	DOWNSTREAM_2K	Pavir.Eb03050
XLOC_012341	Chr02b:5058347-5058696	7.24574	7.52353	7.38464	13.6011	9.33298	11.4671	19.3844	19.4538	19.4191	13.9408	22.6882	18.3145	0.634896	0.596447	1.39488	0.813942	0.75998	0.699524	DOWNSTREAM_2K	Pavir.Bb00455
XLOC_062949	contig00090:39755-40416	0	0.29808	0.14904	0	0	0	1.48666	6.24601	3.86633	0.730478	0	0.365239	-7.22439	0.209691	4.69236	0.811422	11.9168	0.920272	UPSTREAM_2K	Pavir.J00099
XLOC_024804	Chr04b:1067324-1067539	114.54	135.73	125.135	113.612	111.594	112.603	254.901	239.77	247.335	249.855	360.357	305.106	-0.15224	0.252044	0.982982	0.774944	1.13522	0.810304	DOWNSTREAM_2K	Pavir.Db00593
XLOC_026265	Chr04b:3141231-3141687	2.60532	2.21458	2.40995	0.734587	2.0536	1.3941	7.49837	14.0592	10.7788	5.70341	5.52366	5.61353	-0.789676	0.502922	2.16112	0.84423	2.95079	0.865682	UPSTREAM_2K	Pavir.Db00590
XLOC_025489	Chr04b:25809331-25809742	0.724562	0.390263	0.557413	1.30232	0.678046	0.990185	4.26134	7.61241	5.93687	1.63405	0.90307	1.26856	0.828952	0.358452	3.41289	0.837205	2.58393	0.833102	DOWNSTREAM_2K	Pavir.Db01316
XLOC_013953	Chr02b:67324776-67327522	4.2992	5.79024	5.04472	4.23437	3.12394	3.67916	11.8013	11.4732	11.6372	10.786	11.7762	11.2811	-0.455401	0.440086	1.2059	0.77348	1.6613	0.827834	DOWNSTREAM_2K	Pavir.Bb03180
XLOC_058009	Chr09b:2032580-2032978	24.0888	32.2486	28.1687	111.563	81.6652	96.614	108.052	133.182	120.617	65.2638	55.5824	60.4231	1.77814	0.855507	2.09826	0.879503	0.320126	0.46887	DOWNSTREAM_2K	Pavir.Ib00635
XLOC_006133	Chr01b:4211162-4211486	3.90282	8.99481	6.44882	8.68397	8.72203	8.703	19.3479	32.9455	26.1467	13.5386	12.8951	13.2169	0.432479	0.464105	2.01952	0.863422	1.58704	0.842749	UPSTREAM_2K	Pavir.Ab00602
XLOC_064278	contig01455:14625-14885	0.492797	0	0.246398	0	0	0	1.7736	3.60542	2.68951	0.990438	0	0.495219	-7.94777	0.306673	3.44535	0.763683	11.3931	0.884558	UPSTREAM_2K	Pavir.J01334
XLOC_036828	Chr06a:3402872-3403294	1.7343	2.33034	2.03232	4.15633	6.74679	5.45156	7.46713	10.8788	9.17298	3.82797	4.15486	3.99142	1.42354	0.744263	2.17426	0.837591	0.750721	0.664504	DOWNSTREAM_2K	Pavir.Fa00454
XLOC_065892	contig03389:277-627	1.68166	3.24255	2.4621	2.30274	3.77178	3.03726	8.0998	10.0282	9.064	3.8258	5.70217	4.76398	0.302878	0.288372	1.88026	0.82407	1.57738	0.811698	UPSTREAM_2K	Pavir.J02814
XLOC_042166	Chr07a:1682696-1682905	4.27457	15.4605	9.86752	3.0636	0	1.5318	56.1957	79.0348	67.6153	26.9156	9.6896	18.3026	-2.68699	0.850719	2.77659	0.891071	5.46358	0.899372	DOWNSTREAM_2K	Pavir.Ga00592
XLOC_023554	Chr04a:4949606-4949991	17.0009	7.33615	12.1685	8.73038	17.6641	13.1972	28.6207	29.9175	29.2691	21.4478	23.3384	22.3931	0.11708	0.199288	1.26622	0.809012	1.14914	0.79879	UPSTREAM_2K	Pavir.Da00435
XLOC_022221	Chr04a:5813011-5814192	1.21276	1.48043	1.34659	2.28412	3.19685	2.74049	4.2695	8.95307	6.61129	1.58768	3.285	2.43634	1.02512	0.591572	2.29562	0.824644	1.2705	0.760092	DOWNSTREAM_2K	Pavir.Da00430
XLOC_012345	Chr02b:5074618-5075162	2.00214	1.94024	1.97119	0.846828	1.87185	1.35934	4.73806	7.17702	5.95754	4.16482	2.96354	3.56418	-0.536159	0.370344	1.59565	0.777543	2.13181	0.820037	DOWNSTREAM_2K	Pavir.Bb00455
XLOC_022135	Chr04a:3807201-3807479	2.32355	3.24492	2.78423	6.49406	11.0814	8.78771	1.82569	1.96054	1.89311	4.55838	5.27396	4.91617	1.65821	0.802295	-0.55652	0.443417	-2.21473	0.843119	DOWNSTREAM_2K	Pavir.Da00430
XLOC_045129	Chr07b:599413-600413	0.749514	0.658571	0.704042	0.641662	0.527091	0.584377	2.626	5.77695	4.20148	1.52718	0.925065	1.22612	-0.268764	0.147895	2.57716	0.797231	2.84593	0.813674	DOWNSTREAM_2K	Pavir.Gb00612
XLOC_031301	Chr05a:47089166-47089432	18.0636	26.6355	22.3496	35.5411	14.3113	24.9262	49.0872	50.5676	49.8274	44.561	32.9229	38.742	0.157415	0.254509	1.15669	0.801358	0.999277	0.778496	UPSTREAM_2K	Pavir.Ea02550
XLOC_023585	Chr04a:5729179-5729627	2.67866	4.06714	3.3729	2.83222	6.52332	4.67777	11.5547	15.2627	13.4087	5.70237	5.99083	5.8466	0.471831	0.439054	1.99111	0.845868	1.51928	0.821116	UPSTREAM_2K	Pavir.Da00435
XLOC_019640	Chr03b:2635688-2635954	153.971	264.097	209.034	172.554	159.979	166.267	400.094	448.283	424.188	390.119	327.98	359.049	-0.330235	0.443307	1.02097	0.783843	1.35121	0.836142	DOWNSTREAM_2K	Pavir.Cb00410
XLOC_108271	contig62888:44-265	5.71603	2.27325	3.99464	2.56301	1.66914	2.11607	7.08052	9.17563	8.12807	6.17437	7.47229	6.82333	-0.916674	0.611386	1.02485	0.717724	1.94152	0.82874	DOWNSTREAM_2K	Pavir.J36790
XLOC_075015	contig13475:264-499	1.19144	7.55458	4.37301	3.56432	1.4006	2.48246	16.9542	5.54482	11.2495	8.05968	6.84247	7.45108	-0.816857	0.592147	1.36316	0.791278	2.18002	0.851711	UPSTREAM_2K	Pavir.J10819
XLOC_080891	contig176245:10-483	3.1862	3.28679	3.23649	1.38841	4.41442	2.90141	10.7644	13.622	12.1932	4.52058	6.38792	5.45425	-0.157677	0.187428	1.91357	0.83878	2.07125	0.850624	DOWNSTREAM_2K	Pavir.J15765
XLOC_066431	contig04243:5725-5948	2.08508	1.47343	1.77926	17.4544	12.1893	14.8219	7.42748	6.94565	7.18656	1.33599	4.63021	2.9831	3.05838	0.869084	2.01403	0.81814	-1.04435	0.76399	UPSTREAM_2K	Pavir.J03307
XLOC_106370	contig51515:118-521	8.46062	6.21004	7.33533	9.00988	11.2774	10.1436	19.6454	19.3705	19.508	8.97482	14.7437	11.8592	0.467639	0.498732	1.41113	0.816155	0.94349	0.749177	UPSTREAM_2K	Pavir.J35165
XLOC_039436	Chr06b:1576512-1576870	6.22095	5.73753	5.97924	4.9692	5.01347	4.99133	10.7456	18.5803	14.663	8.03547	11.18	9.60773	-0.260536	0.30854	1.29414	0.793522	1.55468	0.826834	DOWNSTREAM_2K	Pavir.Fb00320
XLOC_043665	Chr07a:1415253-1415562	0.276943	0.29344	0.285191	2.207	3.68523	2.94611	0	0	0	0	0.912533	0.456267	3.36881	0.772692	-8.15579	0.344521	-11.5246	0.894906	UPSTREAM_2K	Pavir.Ga00586
XLOC_021652	Chr03b:40015233-40015697	1.79004	0.923553	1.35679	7.50764	3.9994	5.75352	2.06952	1.98747	2.0285	2.25173	2.09211	2.17192	2.08424	0.802712	0.580209	0.408011	-1.50403	0.776543	UPSTREAM_2K	Pavir.Cb01583
XLOC_041698	Chr06b:45840402-45840700	0.994617	2.76946	1.88204	6.75206	6.3536	6.55283	10.7594	34.1867	22.473	3.92226	1.29734	2.6098	1.79982	0.794995	3.57783	0.885543	1.778	0.852184	UPSTREAM_2K	Pavir.Fb01692
XLOC_064274	contig01455:10584-11623	0.110794	0.0562881	0.0835411	0	0	0	0.850895	2.76059	1.80574	0.174462	0.0569427	0.115702	-6.38441	0.135122	4.43396	0.715267	10.8184	0.828259	UPSTREAM_2K	Pavir.J01334
XLOC_080402	contig17281:817-1069	2.46391	14.0058	8.23484	5.9002	2.91518	4.40769	35.203	38.9725	37.0878	12.4646	9.50116	10.9829	-0.901718	0.6733	2.17113	0.873573	3.07285	0.88878	UPSTREAM_2K	Pavir.J15374
XLOC_043972	Chr07a:6904313-6904518	3.65153	1.04366	2.34759	2.17996	0	1.08998	4.12504	5.83615	4.98059	4.34447	1.88353	3.114	-1.10622	0.587438	1.08514	0.6925	2.19135	0.809784	DOWNSTREAM_2K	Pavir.Ga00589
XLOC_033964	Chr05b:64334398-64334882	4.19551	3.31698	3.75624	3.85454	2.21774	3.03614	9.0324	9.43115	9.23178	2.95897	6.73419	4.84658	-0.307054	0.311965	1.29732	0.774062	1.60437	0.814139	DOWNSTREAM_2K	Pavir.Eb03050
XLOC_030145	Chr05a:5925040-5925245	1.82576	7.77649	4.80113	4.35992	7.39735	5.87863	2.06252	0.64846	1.35549	4.34447	6.88141	5.61294	0.292107	0.332842	-1.82456	0.777079	-2.11667	0.818581	UPSTREAM_2K	Pavir.Ea00569
XLOC_006636	Chr01b:20902484-20902793	1.2281	0.96036	1.09423	2.94266	2.21114	2.5769	3.90206	10.0533	6.97767	1.21367	1.20468	1.20917	1.23572	0.625719	2.67283	0.837127	1.43711	0.783599	UPSTREAM_2K	Pavir.Ab01310
XLOC_052678	Chr09a:5317189-5317584	2.13023	1.40308	1.76666	0.461491	0.23495	0.348221	3.44819	9.40934	6.42877	0.807688	3.08397	1.94583	-2.34295	0.666961	1.86352	0.802948	4.20647	0.85257	DOWNSTREAM_2K	Pavir.Ia00753
XLOC_033319	Chr05b:38106595-38106795	362228	525002	443615	638084	633214	635649	259223	236974	248098	484337	476619	480478	0.518922	0.585933	-0.838395	0.738506	-1.35732	0.838851	UPSTREAM_2K	Pavir.Eb01952
XLOC_042164	Chr07a:1644229-1644511	0	0	0	0	0	0	2.35924	4.33996	3.3496	0	0	0	0	0.0434786	11.7098	0.894898	11.7098	0.908105	DOWNSTREAM_2K	Pavir.Ga00592
XLOC_045136	Chr07b:672349-672569	0	0	0	1.73272	4.22974	2.98123	1.65593	0	0.827963	0	0	0	11.5417	0.886472	9.69429	0.648541	-1.8474	0.739546	DOWNSTREAM_2K	Pavir.Gb00612
XLOC_050296	Chr08b:4901219-4901496	0	0	0	4.67758	0	2.33879	0	0	0	0	0	0	11.1919	0.855672	0	0.0271298	-11.1919	0.866918	DOWNSTREAM_2K	Pavir.Hb00361
XLOC_062950	contig00090:40511-40770	0	0	0	0	0	0	2.50597	3.30873	2.90735	0	0	0	0	0.0434786	11.5055	0.879353	11.5055	0.8933	UPSTREAM_2K	Pavir.J00099
XLOC_065273	contig02561:149-415	0	0	0	0	0	0	0	3.1023	1.55115	0	0	0	0	0.0434786	10.5996	0.78808	10.5996	0.803634	DOWNSTREAM_2K	Pavir.J02244
XLOC_103353	contig39557:2267-2564	0	0	0	2.80051	4.79895	3.79973	0.49537	0.969839	0.732604	0	0	0	11.8917	0.910909	9.51689	0.614276	-2.37479	0.793207	DOWNSTREAM_2K	Pavir.J32744
XLOC_032869	Chr05b:17494910-17496448	4.20214	3.40115	3.80165	9.99524	7.95479	8.97501	2.20265	2.44763	2.32514	3.92667	3.58733	3.757	1.23929	0.75469	-0.709306	0.551432	-1.9486	0.83352	UPSTREAM_2K	Pavir.Eb01188
XLOC_021313	Chr03b:21357028-21357255	22097.6	15548.9	18823.2	28939.8	20248.1	24593.9	8530.87	4849.1	6689.99	19966.7	16698.3	18332.5	0.385787	0.495716	-1.49244	0.849546	-1.87823	0.874376	UPSTREAM_2K	Pavir.Cb01004
XLOC_064303	contig01486:177-517	1.77626	1.84584	1.81105	2.12821	1.22426	1.67624	0	0	0	1.76527	1.75362	1.75945	-0.111601	0.123482	-10.8226	0.813989	-10.711	0.81658	DOWNSTREAM_2K	Pavir.J01355
XLOC_064277	contig01455:14171-14422	0	0.562863	0.281432	0	0	0	0	3.57899	1.78949	0	0.525329	0.262665	-8.1392	0.333787	2.66654	0.688617	10.8057	0.827346	UPSTREAM_2K	Pavir.J01334
XLOC_060477	Chr09b:2206481-2206839	228.793	105.427	167.11	219.197	176.028	197.613	61.8801	24.3233	43.1017	191.703	103.358	147.531	0.241877	0.354806	-1.95498	0.874856	-2.19686	0.883251	UPSTREAM_2K	Pavir.Ib00636
XLOC_064897	contig02125:14529-15072	3205.73	2197.57	2701.65	4636.73	3643.74	4140.23	1206.86	851.897	1029.38	2411.49	2338.11	2374.8	0.615872	0.641532	-1.39207	0.840064	-2.00794	0.87955	DOWNSTREAM_2K	Pavir.J01896
XLOC_031716	Chr05a:55483294-55489959	1.25288	1.17769	1.21528	3.32001	7.65485	5.48743	1.64247	2.31939	1.98093	0.871163	1.25091	1.06104	2.17484	0.802618	0.704883	0.455403	-1.46996	0.770046	UPSTREAM_2K	Pavir.Ea03324
XLOC_107541	contig58030:479-1596	1.74537	0.398536	1.07195	1.22904	6.74104	3.98504	0.536511	0.105583	0.321047	0.574185	1.25152	0.912854	1.89435	0.758493	-1.73939	0.532383	-3.63374	0.817951	DOWNSTREAM_2K	Pavir.J36158
XLOC_024870	Chr04b:3160163-3162351	2.32194	1.53817	1.93006	10.8675	14.1977	12.5326	3.95867	6.68873	5.3237	2.01328	1.26478	1.63903	2.69897	0.859508	1.46379	0.754343	-1.23518	0.788931	DOWNSTREAM_2K	Pavir.Db00593
XLOC_006114	Chr01b:3955909-3956330	0.518404	0.537272	0.527837	3.12936	12.9102	8.01976	1.13135	6.29517	3.71326	0.532338	0.351021	0.441679	3.92539	0.85468	2.81452	0.790679	-1.11087	0.748413	UPSTREAM_2K	Pavir.Ab00602
XLOC_006214	Chr01b:5327480-5329879	1.3818	1.04457	1.21319	6.43301	6.65263	6.54282	3.11718	3.78306	3.45012	1.53684	0.450114	0.993475	2.43111	0.824487	1.50785	0.714337	-0.923266	0.692169	UPSTREAM_2K	Pavir.Ab00602
XLOC_058526	Chr09b:12542729-12543041	535.07	335.613	435.342	812.306	530.915	671.611	181.837	114.367	148.102	370.194	337.354	353.774	0.625477	0.644981	-1.55556	0.854255	-2.18103	0.884149	UPSTREAM_2K	Pavir.Ib01197
XLOC_055163	Chr09a:280378-280700	3.38692	7.63962	5.51327	2.36709	6.45109	4.40909	11.7019	14.2024	12.9521	5.31309	3.60964	4.46136	-0.322427	0.352129	1.23221	0.780977	1.55464	0.82288	UPSTREAM_2K	Pavir.Ia00754
XLOC_026203	Chr04b:928535-928829	16.0465	18.5484	17.2974	21.6771	26.1496	23.9133	5.93715	5.20234	5.56974	15.1324	12.6785	13.9055	0.467257	0.531335	-1.63488	0.83226	-2.10213	0.866926	UPSTREAM_2K	Pavir.Db00590
XLOC_084367	contig202933:0-458	1.2177	3.92745	2.57257	5.10716	3.70883	4.40799	0.744886	0.900995	0.822941	1.99054	2.13382	2.06218	0.77691	0.579964	-1.64435	0.6882	-2.42126	0.807721	DOWNSTREAM_2K	Pavir.J18555
XLOC_055515	Chr09a:6247814-6248216	9.02284	7.77939	8.40111	5.4058	9.12748	7.26664	2.89362	1.38477	2.13919	9.22446	4.11939	6.67192	-0.209292	0.280268	-1.97351	0.825093	-1.76422	0.813556	UPSTREAM_2K	Pavir.Ia00754
XLOC_049317	Chr08a:7465286-7466510	16.028	14.1804	15.1042	12.4626	11.967	12.2148	5.45662	5.46233	5.45948	11.2138	12.2594	11.7366	-0.306319	0.397111	-1.46812	0.814533	-1.1618	0.777417	DOWNSTREAM_2K	Pavir.Ha00373
XLOC_002645	Chr01a:15754745-15755877	151.471	202.428	176.95	84.2346	79.6663	81.9504	94.2732	42.4832	68.3782	150.03	118.609	134.319	-1.11051	0.78745	-1.37173	0.835095	-0.261215	0.405876	UPSTREAM_2K	Pavir.Aa01191
XLOC_008357	Chr02a:14412957-14413282	10.2515	10.0922	10.1719	9.62676	6.00235	7.81456	1.54762	2.83019	2.18891	7.4158	7.09135	7.25357	-0.380351	0.437731	-2.2163	0.843852	-1.83595	0.821943	DOWNSTREAM_2K	Pavir.Ba01152
XLOC_000087	Chr01a:1302887-1303131	3.75754	6.79275	5.27515	8.35334	12.0323	10.1928	3.73537	2.69632	3.21584	3.64458	3.61069	3.62764	0.950271	0.700225	-0.714014	0.587335	-1.66428	0.822841	DOWNSTREAM_2K	Pavir.Aa00580
XLOC_023494	Chr04a:3377286-3378427	4.34397	1.84886	3.09642	2.07534	2.01515	2.04524	7.87073	8.02957	7.95015	2.48517	1.64019	2.06268	-0.598325	0.461774	1.36038	0.772921	1.95871	0.82874	UPSTREAM_2K	Pavir.Da00435
XLOC_024823	Chr04b:1796609-1796990	47.9595	63.1962	55.5779	71.0651	62.4425	66.7538	12.2655	8.71805	10.4918	41.4361	31.8485	36.6423	0.264339	0.372722	-2.40525	0.883424	-2.66959	0.888866	DOWNSTREAM_2K	Pavir.Db00593
XLOC_000611	Chr01a:12861930-12862217	0	1.17702	0.588512	0	0	0	1.13578	2.60941	1.8726	0.395033	0.364402	0.379718	-9.20215	0.540722	1.66867	0.638303	10.8708	0.834614	DOWNSTREAM_2K	Pavir.Aa01058
XLOC_063212	contig00299:25756-26194	26.6202	26.1461	26.3832	15.6559	22.4579	19.0569	5.05108	6.87827	5.96467	16.4057	17.4692	16.9374	-0.469303	0.533706	-2.1451	0.868273	-1.6758	0.842986	DOWNSTREAM_2K	Pavir.J00345
XLOC_042652	Chr07a:12255166-12255366	60.7287	71.1107	65.9197	49.8944	36.7592	43.3268	24.6374	21.8913	23.2643	37.7858	45.8228	41.8043	-0.60545	0.627176	-1.50259	0.8426	-0.897139	0.753871	DOWNSTREAM_2K	Pavir.Ga01027
XLOC_049227	Chr08a:4418686-4419107	8.2036	4.93721	6.5704	5.67009	7.56879	6.61944	2.00253	1.83538	1.91896	2.4924	5.25655	3.87447	0.0107272	0.0552283	-1.77566	0.799444	-1.78639	0.809634	UPSTREAM_2K	Pavir.Ha00356
XLOC_039547	Chr06b:4999496-4999791	13.5558	15.9306	14.7432	11.3675	14.6036	12.9856	3.21564	5.65683	4.43623	9.6823	7.61916	8.65073	-0.183137	0.267628	-1.73264	0.835236	-1.5495	0.822912	DOWNSTREAM_2K	Pavir.Fb00320
XLOC_063678	contig00805:57-551	15.0532	17.7555	16.4043	15.2762	15.7224	15.4993	5.10419	2.61439	3.85929	8.74935	10.2099	9.47962	-0.0818724	0.156298	-2.08767	0.855657	-2.0058	0.854735	UPSTREAM_2K	Pavir.J00777
XLOC_007872	Chr02a:3478474-3478730	16.0889	10.9494	13.5191	2.83314	1.68186	2.2575	2.20907	4.42704	3.31806	8.75918	6.85321	7.80619	-2.5822	0.859397	-2.02659	0.847719	0.555614	0.484407	DOWNSTREAM_2K	Pavir.Ba00572
XLOC_068587	contig08011:5-634	17.9981	12.666	15.3321	17.3019	22.1709	19.7364	7.53843	7.53118	7.53481	9.65399	7.58096	8.61747	0.364305	0.447938	-1.02491	0.749508	-1.38922	0.819581	DOWNSTREAM_2K	Pavir.J05296
XLOC_000222	Chr01a:3850800-3851094	72.0386	72.4099	72.2242	50.7162	53.9334	52.3248	23.4787	14.8638	19.1713	39.6807	41.0382	40.3594	-0.464988	0.540368	-1.91354	0.869777	-1.44855	0.838457	DOWNSTREAM_2K	Pavir.Aa00580
XLOC_057569	Chr09a:81288203-81288697	9.35735	11.7438	10.5506	5.36293	3.14448	4.25371	3.32882	2.8155	3.07216	6.15188	5.58141	5.86665	-1.31053	0.773377	-1.78	0.8257	-0.469468	0.464145	UPSTREAM_2K	Pavir.Ia04433
XLOC_034725	Chr05b:5870707-5871470	7.65181	9.94997	8.80089	12.6787	6.92217	9.80045	2.26508	4.63685	3.45096	6.25958	2.81822	4.5389	0.155199	0.234427	-1.35065	0.777787	-1.50585	0.808264	UPSTREAM_2K	Pavir.Eb00460
XLOC_047754	Chr07b:34671362-34671619	5.62237	1.47805	3.55021	5.04941	7.21848	6.13394	1.09417	1.01178	1.05298	1.82646	1.81016	1.81831	0.788909	0.616505	-1.75343	0.740672	-2.54234	0.834158	DOWNSTREAM_2K	Pavir.Gb02137
XLOC_046418	Chr07b:39179294-39179547	17.0712	11.8064	14.4388	18.1042	20.782	19.4431	0.757851	0	0.378926	9.49361	5.17425	7.33393	0.429305	0.499701	-5.24999	0.881109	-5.6793	0.889347	DOWNSTREAM_2K	Pavir.Gb02252
XLOC_063213	contig00299:26469-26737	5.49039	5.31777	5.40408	5.05823	2.00879	3.53351	0.660902	0.609559	0.63523	2.89148	2.4571	2.67429	-0.612948	0.530579	-3.0887	0.82759	-2.47575	0.788718	DOWNSTREAM_2K	Pavir.J00345
XLOC_005876	Chr01b:54623999-54624361	1469.21	1431.05	1450.13	1186.23	953.661	1069.95	175.117	110.059	142.588	954.553	453.723	704.138	-0.438645	0.531934	-3.34626	0.90138	-2.90762	0.896418	UPSTREAM_2K	Pavir.Ab03254
XLOC_102770	contig387814:39-298	489.306	467.475	478.39	287.196	338.349	312.772	107.041	113.82	110.43	243.746	210.054	226.9	-0.613077	0.633791	-2.11505	0.882653	-1.50197	0.84938	UPSTREAM_2K	Pavir.J32323
XLOC_006234	Chr01b:5974279-5974500	5.71603	4.54649	5.13126	0.828154	2.50371	1.66593	0	1.52927	0.764637	2.05812	2.7172	2.38766	-1.62298	0.76173	-2.74552	0.818447	-1.12254	0.556465	UPSTREAM_2K	Pavir.Ab00602
XLOC_070491	contig106078:0-212	4025.38	3840.25	3932.82	3301.32	2402.2	2851.76	477.401	330.841	404.121	2266.34	1245.33	1755.83	-0.46371	0.54703	-3.2827	0.901317	-2.81899	0.896103	DOWNSTREAM_2K	Pavir.J06954
XLOC_021970	Chr03b:47550989-47551325	23693.6	17445.5	20569.5	20305.1	12915.2	16610.2	3843.39	4336.14	4089.76	9806.45	8197.85	9002.15	-0.308444	0.42725	-2.33042	0.890071	-2.02198	0.880227	UPSTREAM_2K	Pavir.Cb02147
XLOC_033214	Chr05b:34417198-34417466	494.135	409.911	452.023	443.101	266.667	354.884	87.5695	95.7006	91.635	213.557	179.368	196.463	-0.349051	0.461853	-2.30243	0.887874	-1.95338	0.875581	DOWNSTREAM_2K	Pavir.Eb01782
XLOC_027914	Chr05a:8943197-8943779	8.88659	15.3123	12.0995	10.7781	9.30408	10.0411	2.995	3.58553	3.29026	4.7664	5.50501	5.1357	-0.269024	0.352767	-1.87867	0.836693	-1.60964	0.818305	UPSTREAM_2K	Pavir.Ea00644
XLOC_030173	Chr05a:6384988-6385254	1843.35	852.334	1347.84	847.835	1346.79	1097.31	536.26	460.072	498.166	499.42	602.199	550.809	-0.296673	0.417728	-1.43595	0.844569	-1.13928	0.811871	UPSTREAM_2K	Pavir.Ea00569
XLOC_055328	Chr09a:3544144-3544556	9.5618	14.1787	11.8702	23.3474	13.3694	18.3584	6.73307	7.58244	7.15775	6.14879	3.41821	4.7835	0.629092	0.615505	-0.729771	0.654329	-1.35886	0.814698	UPSTREAM_2K	Pavir.Ia00754
XLOC_049399	Chr08a:12071780-12072210	203.715	152.084	177.9	97.7644	140.569	119.167	43.6362	43.3532	43.4947	82.0766	60.1609	71.1187	-0.578085	0.616914	-2.03215	0.878101	-1.45407	0.843025	UPSTREAM_2K	Pavir.Ha00532
XLOC_020951	Chr03b:4795990-4796290	1.02845	4.77603	2.90224	0	0.761119	0.38056	0	0	0	1.00748	1.27947	1.14347	-2.92908	0.763384	-11.503	0.878999	-8.57387	0.438605	UPSTREAM_2K	Pavir.Cb00412
XLOC_045163	Chr07b:990440-991019	14.8821	13.4265	14.1543	13.4408	12.4061	12.9235	8.78243	23.0307	15.9066	5.23678	5.87027	5.55353	-0.131245	0.21277	0.168381	0.25821	0.299626	0.423099	DOWNSTREAM_2K	Pavir.Gb00612
XLOC_027571	Chr05a:1076141-1076428	226.879	163.464	195.172	127.262	128.233	127.747	48.2708	54.2758	51.2733	76.4847	75.1677	75.8262	-0.611454	0.632318	-1.92847	0.874344	-1.31701	0.8307	DOWNSTREAM_2K	Pavir.Ea00570
XLOC_035655	Chr05b:42474610-42474814	4803.8	3997.05	4400.43	4111.21	2684.2	3397.7	1063.35	1068.78	1066.06	1706.3	1704.04	1705.17	-0.373084	0.479407	-2.04535	0.881542	-1.67227	0.863894	UPSTREAM_2K	Pavir.Eb02152
XLOC_000224	Chr01a:3955260-3957027	6.66525	2.67836	4.6718	2.53411	3.75543	3.14477	0.986547	0.726689	0.856618	1.02457	2.55653	1.79055	-0.571026	0.495968	-2.44726	0.803271	-1.87623	0.748287	DOWNSTREAM_2K	Pavir.Aa00580
XLOC_000226	Chr01a:3962309-3962873	4.47539	1.72733	3.10136	3.218	5.74863	4.48332	0.643759	0.665695	0.654727	0.565657	1.80345	1.18456	0.531664	0.46857	-2.24394	0.753099	-2.7756	0.81773	DOWNSTREAM_2K	Pavir.Aa00580
XLOC_063188	contig00274:19264-19537	0	4.236	2.118	0	1.44344	0.721722	0	0	0	1.2371	0.373842	0.805471	-1.55253	0.638665	-11.0488	0.8383	-9.4963	0.625774	DOWNSTREAM_2K	Pavir.J00326
XLOC_034760	Chr05b:6860846-6861084	0	7.28417	3.64209	0	0.657501	0.328751	0	0.424212	0.212106	0	2.75466	1.37733	-3.4677	0.797396	-4.09871	0.803263	-0.631006	0.168937	UPSTREAM_2K	Pavir.Eb00460
XLOC_009405	Chr02a:58915675-58916158	7677.3	7181.41	7429.35	6838.87	6094.7	6466.78	937.075	1041.66	989.367	3233.79	2385.45	2809.62	-0.200189	0.311595	-2.90866	0.898812	-2.70847	0.894985	UPSTREAM_2K	Pavir.Ba03063
XLOC_105762	contig48207:2-425	2.93694	6.42808	4.68251	2.6912	4.83089	3.76105	0.280727	0.255006	0.267867	1.56008	1.72469	1.64238	-0.316149	0.337709	-4.1277	0.825259	-3.81155	0.814541	DOWNSTREAM_2K	Pavir.J34651
XLOC_007779	Chr02a:1139175-1139381	5.38656	19.1145	12.2505	4.28818	0	2.14409	2.03002	5.10319	3.5666	5.13007	3.38575	4.25791	-2.51407	0.854594	-1.78022	0.831724	0.73385	0.570175	DOWNSTREAM_2K	Pavir.Ba00572
XLOC_027537	Chr05a:89722-89950	2110.78	1652.84	1881.81	1743.22	1050.17	1396.69	225.101	189.159	207.13	756.139	547.186	651.662	-0.430109	0.525295	-3.18352	0.900521	-2.75341	0.895143	DOWNSTREAM_2K	Pavir.Ea00570
XLOC_000227	Chr01a:3963371-3963657	9.074	0.759338	4.91667	3.4783	5.63675	4.55753	0.286074	1.57765	0.931862	1.07037	2.12348	1.59693	-0.109431	0.162047	-2.39949	0.80587	-2.29006	0.806083	DOWNSTREAM_2K	Pavir.Aa00580
XLOC_037476	Chr06a:31450249-31452870	6.94801	3.84897	5.39849	4.06717	6.49736	5.28227	0.84945	0.903023	0.876236	1.53463	1.95646	1.74555	-0.0313979	0.0796333	-2.62316	0.819455	-2.59177	0.825897	DOWNSTREAM_2K	Pavir.Fa01359
XLOC_064211	contig01401:0-1343	15937.3	7743.54	11840.4	8466.34	9184.12	8825.23	2896.56	2663.74	2780.15	3813.06	3823.74	3818.4	-0.424013	0.518255	-2.09048	0.883291	-1.66647	0.86413	DOWNSTREAM_2K	Pavir.J01278
XLOC_060665	Chr09b:6337580-6337994	3.22147	1.85054	2.53601	29.3802	36.3145	32.8474	3.48578	7.5232	5.50449	1.25604	0.357013	0.806527	3.69515	0.88607	1.11805	0.708636	-2.5771	0.882275	UPSTREAM_2K	Pavir.Ib00636
XLOC_014284	Chr02b:273310-273742	221.732	212.52	217.126	111.441	103.181	107.311	30.8272	31.1985	31.0129	67.7303	68.732	68.2311	-1.01673	0.769408	-2.80759	0.89545	-1.79086	0.866509	UPSTREAM_2K	Pavir.Bb00450
XLOC_038253	Chr06a:4563985-4564536	11.7955	5.35744	8.57649	7.76081	7.91923	7.84002	1.04484	0.773687	0.909262	2.68812	2.56158	2.62485	-0.129529	0.199658	-3.23762	0.855633	-3.10809	0.855074	UPSTREAM_2K	Pavir.Fa00455
XLOC_052725	Chr09a:5847862-5848784	8.62063	7.99272	8.30667	5.59066	3.19549	4.39307	4.36415	1.94542	3.15478	0.901674	3.83771	2.36969	-0.91904	0.679254	-1.39673	0.780363	-0.477689	0.473225	DOWNSTREAM_2K	Pavir.Ia00753
XLOC_109066	contig68266:550-759	5.12948	6.36607	5.74778	2.0424	7.93653	4.98946	0	0	0	1.63125	1.61493	1.62309	-0.204119	0.252768	-12.4888	0.937975	-12.2847	0.938519	DOWNSTREAM_2K	Pavir.J37476
XLOC_052722	Chr09a:5845578-5845834	17.9817	11.4471	14.7144	13.5991	8.4093	11.0042	6.25903	3.74596	5.00249	4.14908	3.65505	3.90206	-0.419173	0.482809	-1.55651	0.822392	-1.13733	0.769834	DOWNSTREAM_2K	Pavir.Ia00753
XLOC_052724	Chr09a:5846802-5847482	17.0867	16.8429	16.9648	10.3948	9.99962	10.1972	9.24183	4.01241	6.62712	2.37561	6.40307	4.38934	-0.734366	0.654612	-1.35609	0.80676	-0.621725	0.61986	DOWNSTREAM_2K	Pavir.Ia00753
XLOC_030368	Chr05a:12303489-12303826	0.768514	0.266987	0.517751	6.49407	15.2481	10.8711	0.826322	4.1507	2.48851	0.260472	0	0.130236	4.39209	0.86754	2.26495	0.724339	-2.12714	0.848632	DOWNSTREAM_2K	Pavir.Ea00912
XLOC_007824	Chr02a:2332312-2333673	13.9308	9.05808	11.4944	6.9628	9.91596	8.43938	1.5753	2.48575	2.03052	3.13812	2.42511	2.78162	-0.445727	0.492881	-2.50101	0.856594	-2.05528	0.836095	DOWNSTREAM_2K	Pavir.Ba00572
XLOC_036778	Chr06a:2724614-2724877	0	1.85783	0.928917	0	0	0	0	4.14397	2.07199	0	0.444088	0.222044	-9.86018	0.67063	1.15697	0.587926	11.0171	0.849616	DOWNSTREAM_2K	Pavir.Fa00454
XLOC_018044	Chr03a:2718772-2719363	4.61168	3.55813	4.08491	2.38655	0.641556	1.51405	0.431347	0.46813	0.449738	0.954677	0.845621	0.900149	-1.43189	0.716976	-3.18314	0.80613	-1.75126	0.621561	UPSTREAM_2K	Pavir.Ca00584
XLOC_026227	Chr04b:1991388-1991736	6.5563	4.53882	5.54756	1.74566	2.05233	1.899	0.584536	0.888903	0.736719	1.69133	0.720207	1.20577	-1.54662	0.760391	-2.91267	0.826849	-1.36605	0.622592	UPSTREAM_2K	Pavir.Db00590
XLOC_013955	Chr02b:67344065-67344586	12.5359	11.2355	11.8857	3.75569	5.51321	4.63445	1.84992	1.86144	1.85568	2.91035	2.14256	2.52646	-1.35876	0.785245	-2.67921	0.861295	-1.32045	0.737396	DOWNSTREAM_2K	Pavir.Bb03181
XLOC_052723	Chr09a:5846380-5846701	7.9523	12.7153	10.3338	6.12489	8.19845	7.16167	4.07489	1.65669	2.86579	0.844004	3.35213	2.09807	-0.529001	0.536194	-1.85036	0.828787	-1.32136	0.77196	DOWNSTREAM_2K	Pavir.Ia00753
XLOC_062403	Chr09b:60560778-60561162	146.585	184.035	165.31	85.5066	67.027	76.2668	6.73468	1.34551	4.0401	40.6463	25.4619	33.0541	-1.11605	0.788923	-5.35464	0.904175	-4.23859	0.897426	DOWNSTREAM_2K	Pavir.Ib03712
XLOC_035742	Chr05b:46049073-46049623	19.8261	10.9816	15.4039	1.80628	2.41021	2.10825	5.71355	13.6171	9.66534	1.05456	4.90273	2.97864	-2.86918	0.867958	-0.6724	0.642548	2.19678	0.846687	UPSTREAM_2K	Pavir.Eb02300
XLOC_072483	contig118444:443-1514	4.55021	6.69458	5.62239	8.71837	2.15908	5.43873	0	0.317588	0.158794	1.3317	0.838219	1.08496	-0.047915	0.104527	-5.14142	0.841655	-5.09351	0.846238	UPSTREAM_2K	Pavir.J08657
XLOC_034585	Chr05b:2424133-2424572	5.5325	14.1175	9.82499	2.53484	3.36656	2.9507	1.05964	1.56314	1.31139	2.12515	1.62684	1.876	-1.7354	0.813139	-2.90536	0.857641	-1.16996	0.661385	UPSTREAM_2K	Pavir.Eb00460
XLOC_000371	Chr01a:7425042-7425334	0	3.62189	1.81095	0	0	0	0	0	0	0	0.663473	0.331736	-10.8229	0.814753	-10.8229	0.813989	0	0.0358319	UPSTREAM_2K	Pavir.Aa00642
XLOC_045440	Chr07b:6517073-6517288	38.18	36.4154	37.2977	24.2124	23.589	23.9007	9.46269	9.43538	9.44904	6.71254	5.9075	6.31002	-0.642032	0.636059	-1.98085	0.866981	-1.33881	0.818179	DOWNSTREAM_2K	Pavir.Gb00612
XLOC_054693	Chr09a:78123180-78123511	0	3.61355	1.80678	0	0	0	0	0.97591	0.487955	0	0.546528	0.273264	-10.8196	0.814753	-1.88752	0.650903	8.93208	0.509899	DOWNSTREAM_2K	Pavir.Ia04152
XLOC_069055	contig09110:6987-7271	6.26888	1.54342	3.90615	4.41724	1.76126	3.08925	1.1617	0.776223	0.96896	0.362302	0.684631	0.523467	-0.338491	0.337757	-2.01124	0.768203	-1.67275	0.730529	DOWNSTREAM_2K	Pavir.J05725
XLOC_085045	contig208321:98-354	3.31241	6.47009	4.89125	3.39976	5.04558	4.22267	0.352014	0.659937	0.505975	0.868721	0.435212	0.651967	-0.212047	0.252359	-3.27306	0.822447	-3.06102	0.8171	UPSTREAM_2K	Pavir.J19106
XLOC_060458	Chr09b:1854976-1855209	6.1044	8.39047	7.24744	10.2257	12.9059	11.5658	1.40692	0.87369	1.14031	0.589407	1.16753	0.878467	0.674327	0.614575	-2.66805	0.839245	-3.34238	0.871123	UPSTREAM_2K	Pavir.Ib00636
XLOC_017840	Chr03a:47156131-47156364	3.66264	11.6176	7.6401	5.84329	1.43544	3.63937	4.68975	5.24214	4.96594	0.589407	1.21124	0.900324	-1.0699	0.714692	-0.621524	0.580956	0.448381	0.467822	UPSTREAM_2K	Pavir.Ca02819
XLOC_005948	Chr01b:55640486-55640799	19.7315	23.3669	21.5492	12.5362	3.95011	8.24316	2.61534	0.653077	1.63421	2.06982	2.93532	2.50257	-1.38637	0.807264	-3.72097	0.88548	-2.3346	0.844159	DOWNSTREAM_2K	Pavir.Ab03379
XLOC_016589	Chr03a:6960763-6961199	2.96175	2.05091	2.50633	23.6575	44.6837	34.1706	1.5833	4.51561	3.04945	0.245475	0.243885	0.24468	3.76911	0.886905	0.282973	0.277496	-3.48613	0.890449	DOWNSTREAM_2K	Pavir.Ca00586
XLOC_042325	Chr07a:4987823-4988127	3.17719	1.06769	2.12244	0	0	0	0.245646	0.230483	0.238065	0.303644	0	0.151822	-11.0515	0.840749	-3.1563	0.726465	7.89521	0.318919	DOWNSTREAM_2K	Pavir.Ga00592
XLOC_004104	Chr01b:2735206-2735555	0.966101	2.50784	1.73697	0	0	0	0.188973	0	0.0944865	0	0.234053	0.117027	-10.7624	0.807863	-4.19271	0.707321	6.56965	0.153746	DOWNSTREAM_2K	Pavir.Ab00601
XLOC_004023	Chr01b:887338-887775	0.98347	2.70894	1.84621	0.364341	0	0.182171	0	0	0	0.159392	0	0.079696	-3.33725	0.703446	-10.8503	0.817486	-7.5131	0.258218	DOWNSTREAM_2K	Pavir.Ab00601
XLOC_105061	contig44533:2-402	7.96174	2.54995	5.25584	5.67863	0.690936	3.18478	0	0.270572	0.135286	0.357674	0	0.178837	-0.722727	0.576019	-5.27452	0.837985	-4.55179	0.802909	DOWNSTREAM_2K	Pavir.J34041
XLOC_034753	Chr05b:6792589-6793109	10.3083	33.284	21.7962	29.9792	15.6641	22.8216	0.39412	0.180863	0.287492	0.358656	0.361159	0.359907	0.0663277	0.145777	-6.24441	0.895158	-6.31074	0.895859	UPSTREAM_2K	Pavir.Eb00460
XLOC_022005	Chr04a:515544-515782	0	1.30345	0.651725	0	0	0	0	4.5305	2.26525	0	0	0	-9.34923	0.57101	1.79655	0.682349	11.1458	0.862201	DOWNSTREAM_2K	Pavir.Da00430
XLOC_048184	Chr08a:6186494-6186719	1.46529	0	0.732645	0	6.33361	3.16681	0	0	0	0	0	0	2.11109	0.745791	-9.51795	0.614276	-11.629	0.902553	DOWNSTREAM_2K	Pavir.Ha00359
XLOC_012299	Chr02b:4100878-4101242	4.47075	0	2.23537	0	0	0	0	0	0	0	0	0	-11.1266	0.84838	-11.1266	0.845632	0	0.0358319	DOWNSTREAM_2K	Pavir.Bb00455
XLOC_035046	Chr05b:15479760-15480074	2.9701	1.54744	2.25877	1.06752	3.56819	2.31785	0.225902	0.419185	0.322543	0	0	0	0.0372522	0.0817439	-2.80797	0.729009	-2.84522	0.747571	UPSTREAM_2K	Pavir.Eb01022
XLOC_052737	Chr09a:6089528-6089830	0	4.70745	2.35372	0	0	0	0	0	0	0	0	0	-11.201	0.856326	-11.201	0.852617	0	0.0358319	DOWNSTREAM_2K	Pavir.Ia00753
XLOC_016383	Chr03a:2617367-2617769	3.57154	1.75036	2.66095	4.50483	7.0738	5.78932	0	0.134177	0.0670885	0	0	0	1.12145	0.703218	-5.29902	0.774629	-6.42047	0.857901	DOWNSTREAM_2K	Pavir.Ca00586
XLOC_012298	Chr02b:4100480-4100809	4.59767	3.65748	4.12758	0	0	0	0	0	0	0	0	0	-12.0111	0.918366	-12.0111	0.914074	0	0.0358319	DOWNSTREAM_2K	Pavir.Bb00455
XLOC_055687	Chr09a:10574083-10574301	6.71043	4.74807	5.72925	0.826691	3.47824	2.15247	0.552914	1.03005	0.791484	0	0	0	-1.41236	0.747413	-2.85572	0.828369	-1.44336	0.652974	UPSTREAM_2K	Pavir.Ia01012
XLOC_032905	Chr05b:20378510-20379094	13.1066	13.2655	13.186	0	0	0	0	0.872346	0.436173	0	0	0	-13.6867	0.974847	-4.91632	0.877431	8.77041	0.478249	UPSTREAM_2K	Pavir.Eb01250
XLOC_034754	Chr05b:6794131-6794569	6.20594	21.5916	13.8988	14.286	8.14846	11.2172	0.127087	0	0.0635437	0	0	0	-0.309243	0.394646	-7.76168	0.906766	-7.45244	0.897277	UPSTREAM_2K	Pavir.Eb00460
