# Supplementary material for: Long non-coding RNAs of switchgrass (Panicum virgatum L.) in multiple dehydration stresses
Source: BMC Plant Biol. 2018 May 4;18:79. doi: 10.1186/s12870-018-1288-3 (PMC5936019; doi:10.1186/s12870-018-1288-3)
Supplement: Supplementary file 2 — Table S1. List of memory lncRNAs. Table S2. Primers used in qRT-PCR. Table S3. Expression summary of different samples and treatments. Table S4. List of differentially expressed lncRNAs. Table S5. LncRNAs annotated by antisense and upstream or downstream. Table S6. Differentially expressed lncRNAs and the annotated genes. Table S7. Differentially expressed lncRNAs annotated with differentially expressed genes. Table S8. GO term _ response to stress. Table S9. Top 20 pathway enriched in annotation genes. Table S10. LncRNAs and genes involved in ABA biosynthesis and signal transduction. Table S11. LncRNAs and genes involved in ETH biosynthesis and signal transduction. Table S12. LncRNAs and genes involved in starch and sucrose metabolism. Table S13. Dehydration response and transcriptional memory genes or lncRNAs in switchgrass, maize and Arabidopsis. (ZIP 3778 kb) [file 12870_2018_1288_MOESM2_ESM.zip › Table S5.xlsx]

## Sheet: Antisense
Log(base2)Treatment 1/Treatment 2			3	2	1	0	-1	-2	-3
gene_id	locus	C1_1	C1_2	C1	D1_1	D1_2	D1	D2_1	D2_2	D2	R1_1	R1_2	R1	(D1/C1)log2Ratio	probability	(D2/C1)log2Ratio	probability	(D2/D1)log2Ratio	probability	Antisense	transcript_id	locus	C1_1	C1_2	C1	D1_1	D1_2	D1	D2_1	D2_2	D2	R1_1	R1_2	R1	(D1/C1)log2Ratio	(D1/C1)probability	(D2/C1)log2Ratio	(D2/C1)probability	(D2/D1)log2Ratio	(D2/D1)probability	KEGG Orthology	GO Component	GO Function	GO Process	Ath	Zma	Osa	Blast nr
XLOC_113344	contig99993:845-3745	2.26269	2.5128	2.38774	2.01471	1.94239	1.97855	3.17301	3.0809	3.12695	2.9541	3.87392	3.41401	-0.271204	0.246862	0.389109	0.359342	0.660313	0.525232	Pavir.J41127	Pavir.J41127.1_dup1	contig99993:845-3745	1.16513	0.697946	0.931536	1.05591	1.01685	1.03638	1.6857	1.64505	1.66538	0.726148	1.27581	1.00098	0.153867	0.12238	0.838165	0.468665	0.684298	0.435109	K00430|1|2e-09|65.1|sbi:SORBI_06g021550|peroxidase [EC:1.11.1.7];K02184|3|2e-09|65.1|csv:101215105|formin 2	-	GO:0003676//nucleic acid binding	GO:0015074//DNA integration	NA	GRMZM2G145959_T01/2.62843e-17/[mRNA] locus=6:154836902:154837650:+	Os05t0482400-01/57.9812/[mRNA] locus=chr05:23728678:23738285:+	gi|242053945|ref|XP_002456118.1|/5.17144e-34/hypothetical protein SORBIDRAFT_03g030787 [Sorghum bicolor]
XLOC_113295	contig99593:447-3761	2.84823	2.76613	2.80718	2.71718	3.11966	2.91842	3.52043	2.84024	3.18034	3.83176	3.88437	3.85806	0.0560685	0.100416	0.180059	0.200548	0.12399	0.15933	Pavir.J41084	Pavir.J41084.1_dup1	contig99593:447-3761	9.14084	7.4737	8.30727	6.92546	7.17389	7.04968	3.4692	2.62841	3.0488	3.4286	3.5175	3.47305	-0.236817	0.308185	-1.44613	0.785867	-1.20931	0.756296	K03687|1|5e-67|255|mus:103994716|molecular chaperone GrpE	GO:0005759//mitochondrial matrix	GO:0051087//chaperone binding;GO:0000774//adenyl-nucleotide exchange factor activity;GO:0042803//protein homodimerization activity	GO:0006457//protein folding	NA	GRMZM2G035948_T01/0/[mRNA] locus=2:51097881:51099953:+	Os04t0431100-01/440.575/[mRNA] locus=chr04:21377547:21379439:-	gi|514801459|ref|XP_004975635.1|/2.81289e-111/PREDICTED: grpE protein homolog, mitochondrial-like [Setaria italica]
XLOC_113218	contig99069:781-2985	0.974087	1.50766	1.24088	0.568808	0.524618	0.546713	0.0998238	0.0546073	0.0772155	0.0962552	0.324854	0.210555	-1.1825	0.47917	-4.00632	0.643414	-2.82382	0.443921	Pavir.J41022	Pavir.J41022.1_dup1	contig99069:781-2985	1.59449	1.35538	1.47494	1.31899	0.609991	0.964492	0.131495	0.20276	0.167127	0.436467	0.527514	0.48199	-0.612812	0.359248	-3.14163	0.664795	-2.52882	0.572506	K12486|1|3e-24|114|obr:102722400|stromal membrane-associated protein;K14306|2|1e-14|82.8|brp:103866854|nuclear pore complex protein Nup62	-	-	-	NA	GRMZM2G032551_T01/1.19786e-10/[mRNA] locus=8:21846017:21848191:+	Os01t0798800-01/113.487/[mRNA] locus=chr01:33812932:33815085:-	gi|475612259|gb|EMT28348.1|/0/hypothetical protein F775_11195 [Aegilops tauschii]
XLOC_113174	contig98812:19-1284	0.809434	1.17095	0.990192	1.4267	0.58633	1.00652	1.07002	1.0712	1.07061	1.11654	1.50162	1.30908	0.0235882	0.0557244	0.112657	0.0936353	0.0890689	0.0901388	Pavir.J40988	Pavir.J40988.1_dup1	contig98812:19-1284	1.07314	0.971304	1.02222	1.28618	1.55222	1.4192	5.23822	7.0867	6.16246	4.23929	4.61292	4.4261	0.473373	0.299499	2.5918	0.827739	2.11842	0.821526	K14325|1|5e-13|75.5|mus:103978483|RNA-binding protein with serine-rich domain 1;K13172|4|7e-12|71.6|cvr:CHLNCDRAFT_140537|serine/arginine repetitive matrix protein 2	GO:0009536//plastid	-	-	NA	GRMZM2G028007_T01/2.294e-62/[mRNA] locus=5:59606046:59607098:-	Os06t0710900-01/264.146/[mRNA] locus=chr06:30064341:30065216:-	gi|514768105|ref|XP_004966406.1|/2.22403e-123/PREDICTED: E3 ubiquitin-protein ligase RNF169-like [Setaria italica]
XLOC_112897	contig96570:154-3836	0.496187	0.70231	0.599249	1.23525	1.61954	1.42739	1.55673	2.36736	1.96205	0.625468	0.793784	0.709626	1.25216	0.520601	1.71113	0.650368	0.458975	0.358523	Pavir.J40751	Pavir.J40751.1_dup1	contig96570:154-3836	1.43815	1.87505	1.6566	1.93267	0.859017	1.39584	1.52469	2.09275	1.80872	1.15587	1.06473	1.1103	-0.247093	0.203454	0.12674	0.125829	0.373832	0.299917	K13832|1|3e-143|508|sita:101770856|3-dehydroquinate dehydratase / shikimate dehydrogenase [EC:4.2.1.10 1.1.1.25]	GO:0016023//cytoplasmic membrane-bounded vesicle;GO:0009570//chloroplast stroma	GO:0050661//NADP binding;GO:0003855//3-dehydroquinate dehydratase activity;GO:0004764//shikimate 3-dehydrogenase (NADP+) activity	GO:0055114//oxidation-reduction process;GO:0019632//shikimate metabolic process	NA	GRMZM2G314652_T02/0/[mRNA] locus=3:71260529:71319265:+	Os01t0375200-02/741.893/[mRNA] locus=chr01:15480158:15492280:+	gi|514777413|ref|XP_004968771.1|/1.1831e-142/PREDICTED: bifunctional 3-dehydroquinate dehydratase/shikimate dehydrogenase, chloroplastic-like [Setaria italica]
XLOC_112862	contig96202:520-1805	0	0.204798	0.102399	0	0.322065	0.161032	0	0.928017	0.464008	0	0	0	0.650595	0.108252	2.17448	0.363752	1.52388	0.330417	Pavir.J40724	Pavir.J40724.1_dup1	contig96202:520-1805	0.209412	0.468539	0.338975	0.347129	0.202166	0.274648	0.698923	0.599431	0.649177	1.1002	0.975993	1.0381	-0.303599	0.10618	0.937431	0.312548	1.24103	0.373518	K17964|1|7e-34|145|cit:102623768|leucine-rich PPR motif-containing protein, mitochondrial	GO:0005739//mitochondrion	GO:0003700//sequence-specific DNA binding transcription factor activity	GO:0006355//regulation of transcription, DNA-templated	NA	AC233851.1_FGT014/0/[mRNA] locus=3:189496090:189497271:-	Os01t0793200-01/900.482/[mRNA] locus=chr01:33593815:33594987:+	gi|514782972|ref|XP_004970227.1|/0/PREDICTED: pentatricopeptide repeat-containing protein At1g61870, mitochondrial-like isoform X1 [Setaria italica]
XLOC_112190	contig90656:583-3995	2.11046	0.597597	1.35403	11.8618	13.9439	12.9028	0.230512	0.761562	0.496037	0.278725	0.295006	0.286865	3.25236	0.867422	-1.44874	0.551724	-4.7011	0.878313	Pavir.J40155	Pavir.J40155.1_dup1	contig90656:583-3995	2.60606	2.92738	2.76672	2.30869	1.25896	1.78383	2.63599	2.41888	2.52743	3.00019	2.82027	2.91023	-0.633203	0.461624	-0.130503	0.148438	0.5027	0.416209	K10534|1|1e-14|80.9|ccp:CHC_T00003369001|nitrate reductase (NAD(P)H) [EC:1.7.1.1 1.7.1.2 1.7.1.3]	-	GO:0020037//heme binding;GO:0046872//metal ion binding;GO:0020037//heme binding;GO:0046872//metal ion binding	-	AT1G60660.1/1.94665e-18/[mRNA] locus=Chr1:22342589:22342954:-	GRMZM2G053507_T01/3.276e-120/[mRNA] locus=4:73367938:73369413:-	Os08t0386300-02/165.028/[mRNA] locus=chr08:18222058:18223637:-	gi|242081361|ref|XP_002445449.1|/7.07446e-59/hypothetical protein SORBIDRAFT_07g019410 [Sorghum bicolor]
XLOC_112130	contig90086:786-3630	2.02277	1.77472	1.89875	1.38542	2.13846	1.76194	0.857777	1.27871	1.06824	1.21366	1.27693	1.24529	-0.10788	0.126293	-0.829804	0.489676	-0.721924	0.45775	Pavir.J40103	Pavir.J40103.1_dup1	contig90086:786-3630	2.68548	8.34757	5.51653	3.06557	12.8476	7.9566	17.1896	10.0407	13.6152	11.8203	20.4944	16.1574	0.528392	0.519255	1.30338	0.791805	0.774991	0.691594	K10999|1|2e-96|354|cam:101500798|cellulose synthase A [EC:2.4.1.12]	GO:0005886//plasma membrane;GO:0016021//integral component of membrane;GO:0005783//endoplasmic reticulum	GO:0016760//cellulose synthase (UDP-forming) activity	GO:0030244//cellulose biosynthetic process	NA	GRMZM2G014558_T01/8.54458e-67/[mRNA] locus=7:130702896:130707663:-	Os09t0478300-01/345.422/[mRNA] locus=chr09:18316259:18321179:-	gi|514731163|ref|XP_004957117.1|/0/PREDICTED: cellulose synthase-like protein E6-like isoform X1 [Setaria italica]
XLOC_112092	contig89789:3-3672	1.36755	2.10408	1.73582	2.23506	1.98726	2.11116	1.80571	1.90768	1.85669	1.39169	2.14536	1.76852	0.28242	0.243893	0.0971183	0.105842	-0.185302	0.192114	Pavir.J40073	Pavir.J40073.1_dup1	contig89789:3-3672	0.226364	0.01	0.118182	3.5525	0.551532	2.05202	0.733863	1.1707	0.95228	0.01	0.01	0.01	4.17397	0.730568	3.06638	0.571916	-1.10759	0.593037	K13171|1|1e-07|55.5|atr:18436252|serine/arginine repetitive matrix protein 1;K13680|2|3e-07|53.9|dosa:Os06t0230100-00|beta-mannan synthase [EC:2.4.1.32];K06627|3|3e-07|53.9|dosa:Os03t0607600-00|cyclin A;K01183|4|7e-07|52.8|bvg:104883960|chitinase [EC:3.2.1.14];K14325|5|9e-07|52.4|ppp:PHYPADRAFT_105411|RNA-binding protein with serine-rich domain 1	-	-	-	NA	GRMZM2G327260_T01/5.68495e-61/[mRNA] locus=5:12551930:12552274:+	Os03t0696150-00/178.905/[mRNA] locus=chr03:27883416:27883778:-	gi|514814659|ref|XP_004982100.1|/1.30301e-39/PREDICTED: uncharacterized protein LOC101763645 [Setaria italica]
XLOC_111996	contig89054:247-4008	0.941847	0.69107	0.816458	0.441752	0.556251	0.499001	0.668193	0.354405	0.511299	0.54468	0.397421	0.47105	-0.710336	0.298003	-0.675213	0.297515	0.0351231	0.0493377	Pavir.J39992	Pavir.J39992.1_dup1	contig89054:247-4008	1.14634	1.08471	1.11552	1.0254	0.634065	0.829733	1.17477	1.21089	1.19283	1.36605	1.48647	1.42626	-0.427002	0.252445	0.0966684	0.0912728	0.52367	0.316423	K01568|1|3e-18|65.1|sita:101776753|pyruvate decarboxylase [EC:4.1.1.1]	-	GO:0003824//catalytic activity;GO:0000287//magnesium ion binding;GO:0030976//thiamine pyrophosphate binding	GO:0008152//metabolic process	NA	GRMZM2G087186_T01/3.51202e-39/[mRNA] locus=1:45513241:45515822:-	Os03t0293500-02/151.152/[mRNA] locus=chr03:10217990:10220578:-	gi|514820348|ref|XP_004984863.1|/1.23605e-17/PREDICTED: pyruvate decarboxylase 2-like [Setaria italica]
XLOC_111983	contig88964:1853-2693	3.84002	3.46437	3.65219	1.90441	2.11571	2.01006	2.25115	7.42966	4.84041	0.606062	1.61193	1.109	-0.861524	0.583413	0.406365	0.416854	1.26789	0.734332	Pavir.J39982	Pavir.J39982.1_dup1	contig88964:1853-2693	2.20088	4.23858	3.21973	0.527476	2.50399	1.51573	9.464	16.6219	13.0429	3.24943	6.17574	4.71258	-1.08692	0.63005	2.01826	0.846065	3.10518	0.872572	K13412|1|1e-07|55.5|dosa:Os05t0491900-00|calcium-dependent protein kinase [EC:2.7.11.1];K12896|2|9e-07|52.8|cre:CHLREDRAFT_195844|splicing factor, arginine/serine-rich 7;K05747|4|4e-06|50.8|dosa:Os12t0165300-01|Wiskott-Aldrich syndrome protein;K13172|5|6e-06|50.1|cvr:CHLNCDRAFT_140537|serine/arginine repetitive matrix protein 2	-	-	-	NA	NA	Os05t0575000-01/117.452/[mRNA] locus=chr05:28647700:28647915:+	gi|514746547|ref|XP_004961140.1|/2.37634e-47/PREDICTED: uncharacterized protein LOC101776846 [Setaria italica]
XLOC_111821	contig87626:1594-3581	4.27736	3.05888	3.66812	5.91406	6.00535	5.95971	4.8193	4.25389	4.53659	5.12235	5.26188	5.19211	0.700202	0.580232	0.30657	0.335339	-0.393632	0.443378	Pavir.J39844	Pavir.J39844.1_dup1	contig87626:1594-3581	2.09982	2.09002	2.09492	1.41358	1.81002	1.6118	3.24413	2.81114	3.02764	1.91095	2.46524	2.1881	-0.378224	0.298806	0.531298	0.438456	0.909522	0.605472	K14325|1|4e-07|57.4|bdi:100845778|RNA-binding protein with serine-rich domain 1;K00430|4|2e-06|54.7|obr:102718644|peroxidase [EC:1.11.1.7]	-	-	-	NA	NA	Os07t0228900-01/57.9812/[mRNA] locus=chr07:7186194:7186919:-	gi|514741220|ref|XP_004959837.1|/0/PREDICTED: uncharacterized protein LOC101786674 [Setaria italica]
XLOC_111747	contig86981:1291-3974	0.518423	0.0950301	0.306726	1.34629	0.449779	0.898034	1.00771	0.551084	0.779395	0.528868	0.481524	0.505196	1.54982	0.459514	1.3454	0.414602	-0.204417	0.144335	Pavir.J39775	Pavir.J39775.1_dup1	contig86981:1291-3974	0.643523	0.499373	0.571448	0.320698	0.849329	0.585014	0.32545	0.2912	0.308325	0.520289	0.345417	0.432853	0.0338473	0.0548739	-0.89017	0.276905	-0.924017	0.304334	K03452|1|4e-135|483|vvi:100250295|magnesium/proton exchanger;K17964|4|4e-119|429|gmx:100811379|leucine-rich PPR motif-containing protein, mitochondrial	GO:0005739//mitochondrion	-	-	NA	GRMZM2G175253_T01/0/[mRNA] locus=8:17945022:17946971:-	Os01t0176300-00/894.535/[mRNA] locus=chr01:3927450:3929447:-	gi|514789006|ref|XP_004971712.1|/0/PREDICTED: putative pentatricopeptide repeat-containing protein At3g15930-like [Setaria italica]
XLOC_111683	contig86558:758-2012	1.30219	0.98845	1.14532	0.924893	1.18775	1.05632	1.36469	0.759477	1.06209	1.86843	1.22653	1.54748	-0.116706	0.112788	-0.108853	0.0936353	0.00785296	0.0434629	Pavir.J39720	Pavir.J39720.1_dup1	contig86558:758-2012	0.01	0.01	0.01	0.01	0.01	0.01	0.514078	0.01	0.262039	0.01	0.01	0.01	0	0.0434786	8.00865	0.325141	8.00865	0.337993	K13412|1|1e-13|76.3|dosa:Os05t0491900-00|calcium-dependent protein kinase [EC:2.7.11.1];K11323|4|4e-10|64.7|vcn:VOLCADRAFT_121342|histone arginine demethylase JMJD6 [EC:1.14.11.-]	GO:0016020//membrane	-	-	NA	GRMZM2G444138_T01/0/[mRNA] locus=2:113281825:113282421:-	Os04t0110200-01/680.44/[mRNA] locus=chr04:600063:600659:+	gi|514800134|ref|XP_004975000.1|/6.41827e-97/PREDICTED: uncharacterized protein LOC101784245 [Setaria italica]
XLOC_111567	contig85766:0-4078	18.2053	18.6671	18.4362	25.2075	27.8312	26.5194	15.9035	16.2588	16.0811	19.5627	22.3444	20.9535	0.524501	0.565529	-0.197175	0.29568	-0.721676	0.69324	Pavir.J39619	Pavir.J39619.1_dup1	contig85766:0-4078	197.173	161.106	179.139	98.1716	149.504	123.838	39.188	45.3916	42.2898	75.0657	65.5414	70.3036	-0.532634	0.587894	-2.0827	0.879936	-1.55007	0.851837	K03046|1|6e-158|556|sita:19526771|DNA-directed RNA polymerase subunit beta' [EC:2.7.7.6]	GO:0009507//chloroplast	GO:0003899//DNA-directed RNA polymerase activity;GO:0003677//DNA binding	GO:0006351//transcription, DNA-templated	NA	GRMZM2G117134_T01/0/[mRNA] locus=7:18052597:18053355:-	NA	gi|605059449|gb|AHV90315.1|/2.45471e-157/RNA polymerase beta' subunit (chloroplast) [Setaria italica]
XLOC_111551	contig85613:0-4141	0.634829	7.49714	4.06598	1.14125	1.948	1.54462	1.641	1.65943	1.65021	1.53092	1.28542	1.40817	-1.39635	0.712652	-1.30095	0.707455	0.0953974	0.113969	Pavir.J39606	Pavir.J39606.2_dup1	contig85613:0-4141	0.603028	0.959177	0.781103	1.44563	1.05535	1.25049	0.476922	0.781964	0.629443	0.668737	1.42114	1.04494	0.678909	0.357822	-0.311436	0.166165	-0.990345	0.471303	K13172|1|1e-14|83.2|vcn:VOLCADRAFT_117048|serine/arginine repetitive matrix protein 2;K13412|5|1e-14|83.2|dosa:Os05t0491900-00|calcium-dependent protein kinase [EC:2.7.11.1]	GO:0016021//integral component of membrane;GO:0016021//integral component of membrane	-	GO:0006817//phosphate ion transport;GO:0016036//cellular response to phosphate starvation;GO:0006817//phosphate ion transport;GO:0016036//cellular response to phosphate starvation	AT1G68740.1/8.82667e-11/[mRNA] locus=Chr1:25812735:25816574:-	GRMZM5G891944_T02/0/[mRNA] locus=3:28919860:28922390:+	Os01t0110100-01/714.14/[mRNA] locus=chr01:537787:543065:+	gi|514774401|ref|XP_004967973.1|/0/PREDICTED: phosphate transporter PHO1-1-like [Setaria italica]
XLOC_111227	contig83297:253-4058	1.57213	2.04696	1.80954	2.1699	1.70548	1.93769	1.71306	1.52308	1.61807	2.28996	1.84846	2.06921	0.0987121	0.12049	-0.161353	0.152085	-0.260065	0.23764	Pavir.J39328	Pavir.J39328.1_dup1	contig83297:253-4058	6.23024	5.98511	6.10768	5.63592	5.11227	5.37409	2.1848	2.16491	2.17485	3.27369	3.178	3.22585	-0.184602	0.236506	-1.4897	0.768542	-1.3051	0.7495	K17679|1|7e-14|79.7|bvg:104892307|ATP-dependent RNA helicase MSS116, mitochondrial [EC:3.6.4.13]	-	-	-	NA	GRMZM2G436328_T01/5.85228e-157/[mRNA] locus=5:174619726:174621549:-	Os02t0564300-01/398.946/[mRNA] locus=chr02:21420394:21422286:-	gi|514713339|ref|XP_004952736.1|/0/PREDICTED: uncharacterized protein LOC101785010 [Setaria italica]
XLOC_111216	contig83186:1034-4180	0.882852	0.520116	0.701484	0.737531	0.561263	0.649397	1.38626	0.824807	1.10553	1.28547	0.955645	1.12056	-0.111309	0.0918555	0.656259	0.33945	0.767568	0.390811	Pavir.J39318	Pavir.J39318.1_dup1	contig83186:1034-4180	0.791501	0.590838	0.69117	0.239952	0.972242	0.606097	0.116215	0.104242	0.110228	0.0707987	0.347359	0.209079	-0.189492	0.123136	-2.64855	0.480682	-2.45905	0.458167	-	-	-	-	NA	NA	NA	-
XLOC_111205	contig83131:6-2409	4.15556	4.66371	4.40964	3.90372	2.83276	3.36824	6.11277	6.39409	6.25343	4.51814	4.05093	4.28454	-0.388664	0.382865	0.503989	0.499338	0.892653	0.680616	Pavir.J39308	Pavir.J39308.1_dup1	contig83131:6-2409	8.79915	8.44981	8.62448	6.28729	8.28746	7.28737	3.38374	2.38098	2.88236	5.56776	3.7042	4.63598	-0.243038	0.311225	-1.58119	0.800704	-1.33815	0.775362	K02433|1|1e-71|271|sita:101759008|aspartyl-tRNA(Asn)/glutamyl-tRNA(Gln) amidotransferase subunit A [EC:6.3.5.6 6.3.5.7]	GO:0005739//mitochondrion;GO:0009570//chloroplast stroma;GO:0030956//glutamyl-tRNA(Gln) amidotransferase complex	GO:0050567//glutaminyl-tRNA synthase (glutamine-hydrolyzing) activity;GO:0005524//ATP binding	GO:0070681//glutaminyl-tRNAGln biosynthesis via transamidation;GO:0032543//mitochondrial translation	AT3G25660.1/4.37435e-26/[mRNA] locus=Chr3:9339640:9342044:-	GRMZM2G022192_T01/3.50766e-142/[mRNA] locus=2:6045004:6049073:+	Os04t0643200-00/347.405/[mRNA] locus=chr04:32736613:32739871:-	gi|514804258|ref|XP_004977003.1|/4.27515e-71/PREDICTED: glutamyl-tRNA(Gln) amidotransferase subunit A, chloroplastic/mitochondrial-like [Setaria italica]
XLOC_111124	contig82566:1485-3309	1.31076	0.785377	1.04807	0.68974	1.26183	0.975784	0.453753	0.408402	0.431078	0.65323	0.423829	0.538529	-0.1031	0.100778	-1.28171	0.473634	-1.17861	0.453915	Pavir.J39241	Pavir.J39241.1_dup1	contig82566:1485-3309	0.165693	0.556826	0.36126	0.329784	1.14158	0.73568	0.24734	0.0613753	0.154358	0.778801	0.472039	0.62542	1.02604	0.343631	-1.22676	0.24546	-2.2528	0.49318	K04730|1|2e-131|469|cit:102621016|interleukin-1 receptor-associated kinase 1 [EC:2.7.11.1]	-	GO:0005524//ATP binding;GO:0004674//protein serine/threonine kinase activity	GO:0006468//protein phosphorylation	NA	GRMZM5G839644_T01/0/[mRNA] locus=10:6935716:6938460:+	Os02t0215700-01/392.999/[mRNA] locus=chr02:6476919:6480095:-	gi|413916175|gb|AFW56107.1|/0/putative leucine-rich repeat receptor-like protein kinase family protein [Zea mays]
XLOC_110927	contig81070:1207-4117	0.57948	0.62121	0.600345	0.394669	0.681012	0.53784	0.576453	0.705414	0.640934	0.528983	1.49243	1.0107	-0.158613	0.102148	0.0943836	0.0678915	0.252997	0.138405	Pavir.J39072	Pavir.J39072.2_dup1	contig81070:1207-4117	0.954068	0.80203	0.878049	0.01	0.851017	0.430509	0.644766	0.250816	0.447791	0.366661	0.250645	0.308653	-1.04342	0.382999	-0.971477	0.380054	0.0719419	0.0618277	K15172|1|1e-27|123|sita:101759103|transcription elongation factor SPT5;K09272|2|4e-27|121|sita:101776318|structure-specific recognition protein 1	GO:0031981//nuclear lumen;GO:0035101//FACT complex;GO:0005719//nuclear euchromatin	GO:0003677//DNA binding	GO:0010228//vegetative to reproductive phase transition of meristem	NA	GRMZM5G842484_T02/1.26808e-35/[mRNA] locus=6:127883928:127890893:-	Os05t0182600-01/111.505/[mRNA] locus=chr05:4965655:4970697:+	gi|514718739|ref|XP_004954068.1|/5.46742e-27/PREDICTED: putative transcription elongation factor SPT5 homolog 1-like [Setaria italica]
XLOC_110808	contig80415:110-2898	0.546638	0.560933	0.553786	1.47409	0.503785	0.988937	0.736357	0.306629	0.521493	0.27792	0.485065	0.381493	0.836551	0.36339	-0.0866803	0.0606306	-0.923231	0.407948	Pavir.J38969	Pavir.J38969.1_dup1	contig80415:110-2898	0.619179	0.641746	0.630462	0.360558	0.412808	0.386683	0.0960385	0.247191	0.171615	0.097491	0.0884345	0.0929627	-0.705259	0.251713	-1.87724	0.419705	-1.17198	0.265305	-	-	-	-	AT4G34420.1/1.10759e-08/[mRNA] locus=Chr4:16458430:16460526:+	GRMZM5G877077_T02/0/[mRNA] locus=4:199078954:199082673:+	Os01t0784600-01/256.217/[mRNA] locus=chr01:33245140:33247945:+	gi|242082293|ref|XP_002445915.1|/8.68711e-152/hypothetical protein SORBIDRAFT_07g027970 [Sorghum bicolor]
XLOC_110660	contig79263:2206-4197	0.28101	0	0.140505	1.75626	1.05701	1.40664	0	0	0	0.870421	0.266479	0.56845	3.31843	0.654431	-7.1396	0.203155	-10.458	0.785655	Pavir.J38847	Pavir.J38847.1_dup1	contig79263:2206-4197	0.724489	0.989337	0.856913	0.143914	0.23454	0.189227	0.771633	0.391929	0.581781	0.556338	0.401748	0.479043	-2.17903	0.501496	-0.558672	0.270314	1.62036	0.391961	K13420|1|1e-37|158|sly:101259509|LRR receptor-like serine/threonine-protein kinase FLS2 [EC:2.7.11.1]	GO:0016023//cytoplasmic membrane-bounded vesicle;GO:0005886//plasma membrane	GO:0004672//protein kinase activity;GO:0005524//ATP binding	GO:0006468//protein phosphorylation	NA	AC235540.1_FGT002/9.59316e-109/[mRNA] locus=2:120436598:120440613:+	Os11t0300600-01/216.569/[mRNA] locus=chr11:11212750:11214423:+	gi|514808708|ref|XP_004979190.1|/1.03056e-131/PREDICTED: probable inactive leucine-rich repeat receptor-like protein kinase At1g66830-like [Setaria italica]
XLOC_110625	contig79017:6-1959	0.634668	0.470616	0.552642	0.661494	0.314777	0.488136	0.276698	0.560182	0.41844	0.73339	0.675817	0.704604	-0.179063	0.103109	-0.401325	0.159912	-0.222262	0.112843	Pavir.J38816	Pavir.J38816.1_dup1	contig79017:6-1959	0.01	0.501145	0.255572	0.01	0.01	0.01	0.01	0.221477	0.115739	0.01	0.01	0.01	-7.97196	0.306965	-1.17445	0.182892	6.79751	0.177962	K17279|1|5e-82|306|cmo:103489607|receptor expression-enhancing protein 5/6	-	-	-	NA	GRMZM2G077420_T01/0/[mRNA] locus=2:28894081:28897146:-	Os04t0514500-01/991.67/[mRNA] locus=chr04:25704336:25707419:-	gi|514806549|ref|XP_004978132.1|/0/PREDICTED: pentatricopeptide repeat-containing protein At3g09040, mitochondrial-like [Setaria italica]
XLOC_110550	contig78529:903-1723	0.63011	1.08478	0.857444	0.559431	1.28094	0.920187	2.20554	6.22395	4.21474	1.96434	0.902499	1.43342	0.101886	0.0959112	2.29733	0.789222	2.19545	0.796459	Pavir.J38751	Pavir.J38751.1_dup1	contig78529:903-1723	0.0769646	0.161725	0.119345	0.182245	0.475934	0.32909	1.8836	2.2484	2.066	0.894679	0.244204	0.569442	1.46334	0.242341	4.11363	0.734104	2.65029	0.725111	K13171|1|1e-06|54.3|ath:AT2G29210|serine/arginine repetitive matrix protein 1;K14325|2|2e-06|53.1|crb:CARUB_v10009275mg|RNA-binding protein with serine-rich domain 1	-	-	-	NA	GRMZM2G378121_T01/1.29429e-26/[mRNA] locus=2:209131799:209132323:+	NA	gi|226500426|ref|NP_001145610.1|/1.57752e-10/uncharacterized protein LOC100279091 [Zea mays]
XLOC_110350	contig77126:12-2668	0.486168	0.300507	0.393338	0.983344	0.500525	0.741935	0.558284	0.593784	0.576034	0.527838	0.375643	0.45174	0.915524	0.325385	0.550385	0.205391	-0.365139	0.196359	Pavir.J38569	Pavir.J38569.1_dup1	contig77126:12-2668	0.163939	0.01	0.0869695	0.01	0.01	0.01	0.523692	0.323786	0.423739	0.416146	0.561205	0.488675	-6.36579	0.135051	2.36124	0.350711	8.72703	0.466271	K01626|1|2e-41|170|dosa:Os10t0564400-01|3-deoxy-7-phosphoheptulonate synthase [EC:2.5.1.54]	GO:0009536//plastid;GO:0009536//plastid	GO:0003849//3-deoxy-7-phosphoheptulonate synthase activity;GO:0003849//3-deoxy-7-phosphoheptulonate synthase activity	GO:0009423//chorismate biosynthetic process;GO:0009073//aromatic amino acid family biosynthetic process;GO:0009423//chorismate biosynthetic process;GO:0009073//aromatic amino acid family biosynthetic process	NA	GRMZM2G170798_T01/4.16061e-06/[mRNA] locus=8:128351465:128358800:-	Os10t0564400-01/408.858/[mRNA] locus=chr10:22290028:22293557:-	gi|115483482|ref|NP_001065411.1|/1.4433e-85/Os10g0564400 [Oryza sativa Japonica Group]
XLOC_110085	contig75306:1907-3850	0.181936	0.518324	0.35013	0.508797	0.229818	0.369307	2.26568	1.99773	2.1317	0.679005	1.23148	0.955244	0.0769319	0.0690177	2.60604	0.714534	2.52911	0.725441	Pavir.J38350	Pavir.J38350.1_dup1	contig75306:1907-3850	0.872172	0.302381	0.587277	0.45045	0.827572	0.639011	0.990587	0.265772	0.62818	0.651626	1.14211	0.89687	0.121801	0.0929266	0.0971369	0.069183	-0.0246643	0.0462349	K04730|1|6e-06|53.1|bvg:104890291|interleukin-1 receptor-associated kinase 1 [EC:2.7.11.1]	-	GO:0005524//ATP binding;GO:0004674//protein serine/threonine kinase activity	GO:0006468//protein phosphorylation	NA	GRMZM2G406977_T01/5.41379e-06/[mRNA] locus=2:7000758:7004282:-	NA	gi|242047436|ref|XP_002461464.1|/1.14419e-11/hypothetical protein SORBIDRAFT_02g003080 [Sorghum bicolor]
XLOC_110058	contig75011:466-4490	0	1.1465	0.57325	0	1.18686	0.593428	0	0.0998087	0.0499044	0	0	0	0.0498666	0.0664267	-3.5088	0.45534	-3.55867	0.479115	Pavir.J38326	Pavir.J38326.1_dup1	contig75011:466-4490	0.499852	0.01	0.254926	0.01	0.01	0.01	0.110765	0.01	0.0603825	0.134617	0.01	0.0723085	-7.96824	0.306965	-2.16391	0.231994	5.80432	0.102983	K08472|1|0.0|922|sita:101778822|mlo protein	GO:0016023//cytoplasmic membrane-bounded vesicle;GO:0016021//integral component of membrane	GO:0005516//calmodulin binding	GO:0006952//defense response;GO:0008219//cell death;GO:0009607//response to biotic stimulus	NA	GRMZM2G471142_T03/0/[mRNA] locus=3:169873475:169877128:-	Os01t0888600-01/737.929/[mRNA] locus=chr01:38628005:38631581:+	gi|514785463|ref|XP_004970844.1|/0/PREDICTED: MLO-like protein 1-like isoform X1 [Setaria italica]
XLOC_109975	contig74493:28-852	0.3999	0.24463	0.322265	0.0969796	0.192311	0.144646	0.567957	0.740562	0.654259	0.484143	0.84951	0.666826	-1.15573	0.217409	1.02162	0.328062	2.17734	0.461475	Pavir.J38257	Pavir.J38257.1_dup1	contig74493:28-852	0.01	0.413338	0.211669	0.01	0.01	0.01	0.01	0.01	0.01	0.01	0.01	0.01	-7.69466	0.269046	-7.69466	0.276614	0	0.0358319	K14325|1|5e-06|51.6|gmx:100783566|RNA-binding protein with serine-rich domain 1;K18749|3|8e-06|50.8|csl:COCSUDRAFT_59550|protein LSM14	-	-	-	NA	NA	NA	gi|323454001|gb|EGB09872.1|/4.11861e-10/hypothetical protein AURANDRAFT_71291, partial [Aureococcus anophagefferens]
XLOC_109705	contig72740:10-4528	7.96693	4.54945	6.25819	5.56955	6.51912	6.04434	1.45668	0.960584	1.20863	2.20119	2.55594	2.37856	-0.0501618	0.106905	-2.37237	0.823266	-2.32221	0.82759	Pavir.J38031	Pavir.J38031.1_dup1	contig72740:10-4528	1.70708	0.354971	1.03102	2.04501	4.90304	3.47403	0.809611	3.46822	2.13892	0.336277	0.336975	0.336626	1.75253	0.732694	1.0528	0.571081	-0.699728	0.555102	-	-	-	-	NA	NA	NA	gi|514767237|ref|XP_004966192.1|/8.80622e-12/PREDICTED: uncharacterized protein LOC101759470 [Setaria italica]
XLOC_109675	contig72512:0-4542	0.990184	0.686813	0.838499	1.63902	1.03445	1.33674	0.879398	0.541759	0.710579	0.748624	0.68733	0.717977	0.672834	0.366666	-0.238815	0.145564	-0.911649	0.466279	Pavir.J38005	Pavir.J38005.2_dup1	contig72512:0-4542	7.68749	8.38598	8.03674	5.57389	7.71252	6.64321	19.86	19.3454	19.6027	17.5211	15.5358	16.5284	-0.274731	0.334811	1.28637	0.80224	1.5611	0.834929	K14404|1|3e-13|78.2|pxb:103936304|cleavage and polyadenylation specificity factor subunit 4	-	-	-	AT3G13460.1/2.91472e-29/[mRNA] locus=Chr3:4385274:4388220:-	GRMZM2G340130_T01/0/[mRNA] locus=2:233740112:233743216:+	Os07t0170300-01/648.723/[mRNA] locus=chr07:3727102:3730110:-	gi|514724765|ref|XP_004955574.1|/0/PREDICTED: uncharacterized protein LOC101771014 [Setaria italica]
XLOC_109620	contig72123:1926-4595	0	0.157065	0.0785325	0	0.558261	0.279131	0.259339	0.617065	0.438202	0.529	0.239155	0.384078	1.823	0.23612	2.47108	0.364666	0.648074	0.205021	Pavir.J37960	Pavir.J37960.1_dup1	contig72123:1926-4595	3.18346	5.69285	4.43816	4.16955	9.16354	6.66654	1.2524	0.460082	0.856241	6.57859	5.66385	6.12122	0.586979	0.538604	-2.37387	0.796239	-2.96085	0.84627	K13412|1|7e-17|90.1|dosa:Os05t0491900-00|calcium-dependent protein kinase [EC:2.7.11.1]	-	-	GO:0055085//transmembrane transport;GO:0006857//oligopeptide transport	AT5G55930.1/2.00962e-23/[mRNA] locus=Chr5:22652988:22655827:+	GRMZM2G152555_T01/0/[mRNA] locus=1:183096608:183098967:+	Os08t0492000-01/2313.9/[mRNA] locus=chr08:24311162:24314588:+	gi|514797370|ref|XP_004973781.1|/0/PREDICTED: oligopeptide transporter 1-like [Setaria italica]
XLOC_109600	contig72019:2533-4607	2.49505	1.96542	2.23023	2.16238	2.17644	2.16941	0.640147	0.403489	0.521818	1.44978	1.2514	1.35059	-0.0398919	0.0817439	-2.09558	0.700272	-2.05568	0.708092	Pavir.J37943	Pavir.J37943.1_dup1	contig72019:2533-4607	0.01	0.0796801	0.04484	0.01	0.01	0.01	0.01	0.504614	0.257307	0.01	0.01	0.01	-5.33414	0.0915799	2.64775	0.249846	7.98189	0.329582	K01184|1|3e-26|120|cam:101493260|polygalacturonase [EC:3.2.1.15]	GO:0005576//extracellular region;GO:0016020//membrane;GO:0016023//cytoplasmic membrane-bounded vesicle	GO:0004650//polygalacturonase activity	GO:0005975//carbohydrate metabolic process	AT4G23820.1/4.00794e-08/[mRNA] locus=Chr4:12397217:12400050:-	AC231180.2_FGT006/1.58976e-141/[mRNA] locus=8:76128223:76129850:+	Os05t0587000-01/1003.56/[mRNA] locus=chr05:29240357:29242361:-	gi|514746163|ref|XP_004961056.1|/0/PREDICTED: probable polygalacturonase-like [Setaria italica]
XLOC_109464	contig70992:1188-4637	1.10364	0.988964	1.0463	1.04523	1.09443	1.06983	1.47276	2.25787	1.86532	1.22788	1.11471	1.17129	0.0320798	0.060733	0.834123	0.487817	0.802043	0.495944	Pavir.J37821	Pavir.J37821.1_dup1	contig70992:1188-4637	0.466887	0.01	0.238444	0.01	0.01	0.01	0.103333	0.01	0.0566665	0.01	0.01	0.01	-7.87002	0.289096	-2.16496	0.222417	5.70505	0.102589	K06269|1|1e-145|403|sita:101777876|serine/threonine-protein phosphatase PP1 catalytic subunit [EC:3.1.3.16]	-	GO:0004721//phosphoprotein phosphatase activity	-	AT2G29400.1/8.98968e-10/[mRNA] locus=Chr2:12613789:12615283:-	GRMZM2G120202_T01/0/[mRNA] locus=8:40152900:40157053:+	Os01t0349400-01/803.346/[mRNA] locus=chr01:13922929:13927329:-	gi|514777286|ref|XP_004968711.1|/4.68576e-145/PREDICTED: serine/threonine-protein phosphatase PP1-like [Setaria italica]
XLOC_109284	contig69677:1826-4090	0.949547	0.92711	0.938328	0.620808	1.33232	0.976564	1.17354	1.05551	1.11453	0.949326	1.27847	1.1139	0.0576218	0.079783	0.248264	0.17208	0.190643	0.152431	Pavir.J37670	Pavir.J37670.1_dup1	contig69677:1826-4090	0.451562	0.01	0.230781	0.01	0.01	0.01	0.01	0.109403	0.0597015	0.01	0.458008	0.234004	-7.82197	0.287923	-2.03534	0.212904	5.78664	0.102928	K14156|1|8e-45|179|sita:101756659|choline/ethanolamine kinase [EC:2.7.1.32 2.7.1.82]	-	GO:0016772//transferase activity, transferring phosphorus-containing groups	GO:0006796//phosphate-containing compound metabolic process	NA	GRMZM2G087146_T03/1.75222e-52/[mRNA] locus=8:21146917:21150294:+	Os01t0183000-01/133.311/[mRNA] locus=chr01:4395103:4397000:+	gi|514789044|ref|XP_004971722.1|/2.8368e-44/PREDICTED: choline/ethanolamine kinase-like [Setaria italica]
XLOC_109199	contig69114:547-3923	0	0.591407	0.295704	0	3.07442	1.53721	0	0	0	0	0	0	2.37612	0.642831	-8.21045	0.360846	-10.5866	0.802389	Pavir.J37591	Pavir.J37591.1_dup1	contig69114:547-3923	0.01	0.489851	0.249925	0.01	0.01	0.01	0.01	0.066679	0.0383395	0.01	0.01	0.01	-7.93914	0.298562	-2.8585	0.250012	5.08064	0.0789482	K13420|1|3e-21|103|tcc:TCM_031826|LRR receptor-like serine/threonine-protein kinase FLS2 [EC:2.7.11.1]	-	-	-	NA	GRMZM2G103033_T04/6.4812e-48/[mRNA] locus=6:80906919:80971924:+	Os06t0167500-01/168.993/[mRNA] locus=chr06:3408671:3418232:+	gi|242092138|ref|XP_002436559.1|/4.11987e-108/hypothetical protein SORBIDRAFT_10g004730 [Sorghum bicolor]
XLOC_109038	contig68124:1600-4741	0.571321	0.229458	0.400389	0.86502	1.22606	1.04554	0.931985	0.837885	0.884935	0.292485	0.388141	0.340313	1.38477	0.475918	1.14417	0.412586	-0.240603	0.172111	Pavir.J37448	Pavir.J37448.1_dup1	contig68124:1600-4741	7.81498	5.72778	6.77138	3.121	3.82762	3.47431	9.45137	5.69544	7.5734	7.73696	4.55205	6.1445	-0.962724	0.677545	0.161492	0.22589	1.12422	0.746523	K00696|1|6e-45|179|sita:101761271|sucrose-phosphate synthase [EC:2.4.1.14]	GO:0005886//plasma membrane	GO:0046524//sucrose-phosphate synthase activity	GO:0005986//sucrose biosynthetic process	NA	GRMZM2G055331_T01/2.2056e-69/[mRNA] locus=4:65262223:65279937:-	Os08t0301500-01/216.569/[mRNA] locus=chr08:12412132:12421204:+	gi|514794971|ref|XP_004973187.1|/3.0303e-44/PREDICTED: probable sucrose-phosphate synthase 4-like isoform X1 [Setaria italica]
XLOC_108653	contig65385:3442-4886	1.46861	1.00238	1.23549	1.29924	1.07788	1.18856	0.875291	1.05062	0.962957	1.03558	0.926697	0.981136	-0.0558698	0.0839489	-0.359542	0.234703	-0.303672	0.216747	Pavir.J37125	Pavir.J37125.1_dup1	contig65385:3442-4886	4.74986	3.58349	4.16667	4.93336	3.10102	4.01719	3.38782	2.51412	2.95097	4.91351	4.36398	4.63874	-0.0527105	0.101471	-0.497707	0.459955	-0.444997	0.440149	-	GO:0005829//cytosol;GO:0009524//phragmoplast	-	-	NA	GRMZM2G040145_T01/6.06558e-99/[mRNA] locus=1:285211364:285218932:-	Os03t0785300-01/153.134/[mRNA] locus=chr03:32592158:32598947:-	gi|514813487|ref|XP_004981527.1|/4.60951e-55/PREDICTED: uncharacterized protein LOC101771200 [Setaria italica]
XLOC_108633	contig65298:15-4443	0.943302	0.857682	0.900492	1.16603	1.32958	1.24781	0.927763	1.23979	1.08377	1.1796	1.07472	1.12716	0.470607	0.28256	0.267279	0.176269	-0.203328	0.163551	Pavir.J37110	Pavir.J37110.1_dup1	contig65298:15-4443	12.3345	11.3956	11.865	6.26927	6.16623	6.21775	2.10986	4.01172	3.06079	3.91103	4.75443	4.33273	-0.93225	0.703005	-1.95474	0.839552	-1.02249	0.713101	K12309|1|5e-97|355|pxb:103943992|beta-galactosidase [EC:3.2.1.23]	GO:0005618//cell wall	GO:0030246//carbohydrate binding;GO:0004565//beta-galactosidase activity	GO:0005975//carbohydrate metabolic process	NA	GRMZM2G127123_T03/0/[mRNA] locus=1:35577882:35583762:-	Os03t0255100-01/1041.23/[mRNA] locus=chr03:8196441:8201992:-	gi|514820562|ref|XP_004984968.1|/0/PREDICTED: beta-galactosidase 6-like [Setaria italica]
XLOC_108568	contig64841:769-4257	0.437495	0.31546	0.376478	0.205552	0.222195	0.213873	0.586724	0.821571	0.704148	0.476904	0.74362	0.610262	-0.815807	0.196721	0.903313	0.322565	1.71912	0.447048	Pavir.J37058	Pavir.J37058.1_dup1	contig64841:769-4257	1.12118	0.542972	0.832074	1.14938	1.47648	1.31293	0.259528	0.133326	0.196427	0.634421	0.724032	0.679226	0.658004	0.358862	-2.08272	0.50141	-2.74072	0.648919	K15078|1|7e-140|499|tcc:TCM_005809|structure-specific endonuclease subunit SLX1 [EC:3.6.1.-]	-	GO:0043531//ADP binding;GO:0005524//ATP binding	GO:0006915//apoptotic process;GO:0006952//defense response	NA	GRMZM2G432571_T01/1.23867e-91/[mRNA] locus=5:20915007:20915660:+	Os03t0566700-01/141.24/[mRNA] locus=chr03:20487963:20488547:-	gi|514815597|ref|XP_004982551.1|/0/PREDICTED: putative disease resistance protein At3g14460-like [Setaria italica]
XLOC_108505	contig64427:2545-4650	0.105454	0.178353	0.141904	0.165148	0.0422854	0.103717	0.514809	0.780414	0.647612	0.40689	0.326119	0.366505	-0.452262	0.089745	2.19022	0.446843	2.64248	0.477579	Pavir.J37003	Pavir.J37003.1_dup1	contig64427:2545-4650	0.0929491	0.188781	0.140865	0.01	0.111693	0.0608465	0.516185	0.772809	0.644497	0.488394	0.33482	0.411607	-1.32192	0.12864	2.19386	0.441992	3.51578	0.50152	K02184|1|5e-12|60.8|csv:101215105|formin 2	-	-	-	NA	NA	NA	gi|595856837|ref|XP_007210430.1|/3.0422e-10/hypothetical protein PRUPE_ppa000314mg [Prunus persica]
XLOC_108060	contig61361:63-4487	0.882068	0.757071	0.81957	0.852623	0.38619	0.619406	1.85425	2.03218	1.94321	0.988812	2.00323	1.49602	-0.40398	0.20651	1.24551	0.591627	1.64949	0.659582	Pavir.J36604	Pavir.J36604.1_dup1	contig61361:63-4487	0.737071	1.01416	0.875617	0.670214	0.84699	0.758602	0.488687	0.936649	0.712668	0.675695	0.518902	0.597299	-0.206957	0.141083	-0.297071	0.170686	-0.0901134	0.0846813	K01410|1|3e-155|549|sita:101782826|mitochondrial intermediate peptidase [EC:3.4.24.59]	GO:0009535//chloroplast thylakoid membrane	GO:0046872//metal ion binding;GO:0004222//metalloendopeptidase activity	GO:0006508//proteolysis	AT5G51540.1/1.40065e-08/[mRNA] locus=Chr5:20932071:20936284:+	GRMZM2G450659_T01/0/[mRNA] locus=5:49691025:49705266:+	Os06t0686500-01/620.97/[mRNA] locus=chr06:28621096:28627506:+	gi|514767469|ref|XP_004966251.1|/1.12374e-154/PREDICTED: mitochondrial intermediate peptidase-like [Setaria italica]
XLOC_108045	contig61262:436-5075	2.46765	1.63012	2.04888	2.60916	3.95579	3.28247	0.336448	0.272138	0.304293	0.966074	1.24195	1.10401	0.679944	0.505379	-2.75131	0.712337	-3.43125	0.798688	Pavir.J36592	Pavir.J36592.1_dup1	contig61262:436-5075	8.43905	12.5957	10.5174	5.89432	6.07238	5.98335	5.49203	6.93089	6.21146	7.50422	3.89529	5.69975	-0.813749	0.661826	-0.759771	0.659093	0.0539782	0.106023	K13412|1|0.0|1059|sbi:SORBI_01g048570|calcium-dependent protein kinase [EC:2.7.11.1]	GO:0016020//membrane	GO:0005509//calcium ion binding;GO:0005524//ATP binding;GO:0004674//protein serine/threonine kinase activity	GO:0006468//protein phosphorylation	AT4G35310.1/2.5435e-41/[mRNA] locus=Chr4:16802436:16804628:+	GRMZM2G032852_T02/0/[mRNA] locus=1:6195010:6198562:+	Os03t0128700-01/1616.11/[mRNA] locus=chr03:1626022:1629152:+	gi|514822409|ref|XP_004985870.1|/0/PREDICTED: LOW QUALITY PROTEIN: calcium-dependent protein kinase isoform 11-like [Setaria italica]
XLOC_107779	contig59470:1430-4997	0.442991	0.484815	0.463903	0.802484	1.12031	0.961395	0.324026	0.840454	0.58224	0.35336	0.684633	0.518996	1.05131	0.404459	0.327791	0.147808	-0.723516	0.350617	Pavir.J36357	Pavir.J36357.1_dup1	contig59470:1430-4997	0.63386	0.685012	0.659436	0.156587	0.0821228	0.119355	0.286432	0.105577	0.196005	0.0696279	0.140705	0.105166	-2.46597	0.450757	-1.75035	0.418217	0.715629	0.130837	K03231|1|6e-08|59.7|sbi:SORBI_2002s002020|elongation factor 1-alpha	-	-	-	NA	GRMZM2G157749_T01/0/[mRNA] locus=9:128116867:128120617:+	Os03t0358200-00/488.152/[mRNA] locus=chr03:13883820:13887462:-	gi|514819234|ref|XP_004984315.1|/8.57765e-162/PREDICTED: transmembrane protein 115-like isoform X1 [Setaria italica]
XLOC_107753	contig59306:178-3760	0.182564	0	0.091282	0.107205	0	0.0536025	0.696518	0	0.348259	0.19083	0	0.095415	-0.762516	0.09006	1.92595	0.290277	2.68846	0.328015	Pavir.J36336	Pavir.J36336.1_dup1	contig59306:178-3760	0.71233	0.782953	0.747642	0.292467	0.364686	0.328576	0.187331	0.12725	0.15729	0.13742	0.45226	0.29484	-1.18612	0.37525	-2.24892	0.482769	-1.0628	0.220929	-	-	-	-	NA	NA	NA	gi|568110457|gb|ETN25064.1|/7.95671e-06/hypothetical protein PPTG_01192 [Phytophthora parasitica INRA-310]
XLOC_107630	contig58554:36-3845	0.713179	0.769571	0.741375	1.18729	1.50156	1.34442	1.29488	1.40276	1.34882	1.01443	1.02655	1.02049	0.858715	0.421816	0.863425	0.438535	0.00471034	0.0358319	Pavir.J36231	Pavir.J36231.1_dup1	contig58554:36-3845	0.93684	1.02924	0.983038	0.217883	0.483799	0.350841	0.656069	0.50553	0.580799	0.945032	0.743535	0.844283	-1.48643	0.472295	-0.759207	0.349483	0.727224	0.261746	K17710|1|5e-108|393|pxb:103956661|pentatricopeptide repeat domain-containing protein 1;K01176|3|4e-102|374|jcu:105633892|alpha-amylase [EC:3.2.1.1]	-	-	-	NA	GRMZM2G455587_T01/0/[mRNA] locus=6:165806554:165809145:+	Os05t0574800-00/1653.78/[mRNA] locus=chr05:28633062:28635674:+	gi|514746555|ref|XP_004961142.1|/0/PREDICTED: pentatricopeptide repeat-containing protein At1g15510, chloroplastic-like [Setaria italica]
XLOC_107441	contig57481:1036-4914	0.0152121	0.0158073	0.0155097	0.64686	1.37501	1.01093	0.0529477	0.0716181	0.0622829	0.0316363	0.0478418	0.039739	6.02637	0.60796	2.00567	0.089367	-4.02071	0.615355	Pavir.J36073	Pavir.J36073.2_dup1	contig57481:1036-4914	0.53052	0.644706	0.587613	0.327046	0.395684	0.361365	0.465891	0.532942	0.499417	0.734358	0.585569	0.659964	-0.701409	0.244546	-0.234623	0.118458	0.466787	0.182144	K13172|1|7e-11|70.5|cvr:CHLNCDRAFT_140537|serine/arginine repetitive matrix protein 2;K13171|2|2e-10|69.3|sita:101767855|serine/arginine repetitive matrix protein 1;K14325|5|3e-10|68.6|egu:105038511|RNA-binding protein with serine-rich domain 1	-	-	-	AT3G01750.1/5.20038e-09/[mRNA] locus=Chr3:270615:272691:+	GRMZM2G308203_T02/0/[mRNA] locus=5:181588210:181592149:+	Os02t0601700-01/1150.26/[mRNA] locus=chr02:23545817:23548831:+	gi|514714439|ref|XP_004953005.1|/0/PREDICTED: ankyrin repeat and death domain-containing protein 1A-like [Setaria italica]
XLOC_107436	contig57453:1560-5261	3.11992	2.9223	3.02111	3.09563	3.15688	3.12626	3.05825	1.91974	2.489	2.70453	2.99335	2.84894	0.0493567	0.0960609	-0.279515	0.275921	-0.328872	0.335166	Pavir.J36069	Pavir.J36069.1_dup1	contig57453:1560-5261	0.589372	0.01	0.299686	0.454527	0.01	0.232264	0.110637	0.01	0.0603187	0.0342783	0.01	0.0221391	-0.374085	0.115883	-2.4028	0.27585	-2.02872	0.224961	K05681|1|4e-32|139|vcn:VOLCADRAFT_73319|ATP-binding cassette, subfamily G (WHITE), member 2	GO:0016020//membrane	GO:0017111//nucleoside-triphosphatase activity;GO:0000166//nucleotide binding	-	AT3G30842.1/7.01779e-13/[mRNA] locus=Chr3:12593959:12600432:-	GRMZM2G334162_T01/0/[mRNA] locus=7:77962125:77964862:+	Os08t0544400-01/252.252/[mRNA] locus=chr08:27274888:27277289:+	gi|414884860|tpg|DAA60874.1|/0/TPA: hypothetical protein ZEAMMB73_895835 [Zea mays]
XLOC_107405	contig57279:0-3040	1.26146	0.748386	1.00492	0.989356	1.23144	1.1104	0.795706	0.422198	0.608952	1.25961	2.16536	1.71249	0.143992	0.124592	-0.722684	0.345545	-0.866676	0.416358	Pavir.J36046	Pavir.J36046.1_dup1	contig57279:0-3040	16.7237	8.10784	12.4158	2.84693	1.97953	2.41323	1.48884	1.27481	1.38183	1.6369	1.3436	1.49025	-2.36314	0.851451	-3.16752	0.868824	-0.804389	0.538297	-	-	-	-	NA	NA	NA	gi|514801121|ref|XP_004975474.1|/7.80485e-30/PREDICTED: pollen-specific leucine-rich repeat extensin-like protein 1-like [Setaria italica]
XLOC_107369	contig57115:831-5293	0.702821	0.403332	0.553076	0.650299	0.731479	0.690889	0.671732	0.882476	0.777104	0.593572	0.693667	0.643619	0.320975	0.164496	0.490629	0.228032	0.169654	0.122632	Pavir.J36021	Pavir.J36021.1_dup1	contig57115:831-5293	0.431265	0.803608	0.617436	0.729053	0.639502	0.684278	0.717789	0.389043	0.553416	0.268682	0.966695	0.617688	0.148291	0.107716	-0.157926	0.0901781	-0.306217	0.164283	-	-	-	-	NA	AC200904.3_FGT003/1.70195e-22/[mRNA] locus=3:33170529:33174333:-	NA	gi|414876784|tpg|DAA53915.1|/1.39682e-14/TPA: hypothetical protein ZEAMMB73_617472 [Zea mays]
XLOC_107152	contig55820:986-3379	0.144066	0.280261	0.212163	0.106298	0.340868	0.223583	0.656844	0.483393	0.570118	1.70982	1.20948	1.45965	0.0756374	0.0581342	1.42609	0.356838	1.35045	0.362673	Pavir.J35841	Pavir.J35841.1_dup1,Pavir.J35841.2_dup1	contig55820:986-3379	0.592132	0.816346	0.704239	0.539512	0.614671	0.577091	0.44375	0.350805	0.397277	0.633846	0.634765	0.634305	-0.287265	0.155778	-0.825919	0.307028	-0.538654	0.215975	-	-	-	-	NA	NA	NA	-
XLOC_107104	contig55575:4202-5361	0	0	0	0	0	0	0.58185	0	0.290925	0	0	0	0	0.0434786	8.18698	0.352908	8.18698	0.365493	Pavir.J35805	Pavir.J35805.1_dup1	contig55575:4202-5361	0.01	0.474237	0.242119	0.01	0.01	0.01	0.01	0.107011	0.0585055	0.01	0.01	0.01	-7.8925	0.297585	-2.13747	0.222386	5.75503	0.102818	K13171|1|8e-09|61.2|sita:101767855|serine/arginine repetitive matrix protein 1;K13172|3|2e-07|57.0|cvr:CHLNCDRAFT_140537|serine/arginine repetitive matrix protein 2;K09566|4|6e-07|55.1|egr:104437060|peptidyl-prolyl isomerase G (cyclophilin G) [EC:5.2.1.8]	-	-	-	NA	NA	NA	gi|414877699|tpg|DAA54830.1|/1.23968e-10/TPA: hypothetical protein ZEAMMB73_053697, partial [Zea mays]
XLOC_107089	contig55506:325-5380	1.18464	1.76356	1.4741	3.47018	1.12489	2.29753	1.0778	1.07412	1.07596	0.929293	0.528833	0.729063	0.640253	0.438133	-0.454208	0.303358	-1.09446	0.608937	Pavir.J35794	Pavir.J35794.3_dup1,Pavir.J35794.1_dup1	contig55506:325-5380	1.25821	1.8018	1.53001	0.783425	1.04416	0.913793	1.79524	1.01713	1.40619	1.35317	0.735743	1.04445	-0.743597	0.412751	-0.121747	0.11241	0.621849	0.382353	K17470|1|0.0|947|sita:101764066|sulfate transporter 1, high-affinity	GO:0005886//plasma membrane;GO:0016021//integral component of membrane;GO:0005886//plasma membrane;GO:0016021//integral component of membrane;GO:0005886//plasma membrane;GO:0016021//integral component of membrane;GO:0005886//plasma membrane;GO:0016021//integral component of membrane;GO:0005886//plasma membrane;GO:0016021//integral component of membrane	GO:0008271//secondary active sulfate transmembrane transporter activity;GO:0008271//secondary active sulfate transmembrane transporter activity;GO:0008271//secondary active sulfate transmembrane transporter activity;GO:0008271//secondary active sulfate transmembrane transporter activity;GO:0008271//secondary active sulfate transmembrane transporter activity	GO:0008272//sulfate transport;GO:0009970//cellular response to sulfate starvation;GO:0055085//transmembrane transport;GO:0080160//selenate transport;GO:0008272//sulfate transport;GO:0009970//cellular response to sulfate starvation;GO:0055085//transmembrane transport;GO:0080160//selenate transport;GO:0008272//sulfate transport;GO:0009970//cellular response to sulfate starvation;GO:0055085//transme…	AT1G22150.1/2.12704e-13/[mRNA] locus=Chr1:7818361:7821344:+	GRMZM2G159632_T01/0/[mRNA] locus=1:24404812:24408400:-	Os03t0195800-01/1130.43/[mRNA] locus=chr03:4988261:4991975:+	gi|514821342|ref|XP_004985351.1|/0/PREDICTED: sulfate transporter 1.2-like isoform X3 [Setaria italica]
XLOC_106824	contig54052:15-5013	0.131398	0.0341807	0.0827893	0.567449	1.03265	0.800048	0.0569487	0.154262	0.105605	0.136286	0.240337	0.188311	3.27257	0.524783	0.351166	0.0550708	-2.9214	0.539935	Pavir.J35562	Pavir.J35562.1_dup1	contig54052:15-5013	1.41654	0.864759	1.14065	1.1228	0.479518	0.801159	0.668832	0.687562	0.678197	0.630975	0.723294	0.677134	-0.509693	0.284836	-0.750077	0.373825	-0.240385	0.150218	K10457|1|1e-82|308|vvi:100267149|kelch-like protein 20;K10442|2|2e-64|247|sly:101268156|kelch-like protein 1/4/5	-	-	-	NA	GRMZM2G166671_T01/0/[mRNA] locus=3:229563787:229571404:+	Os07t0540366-01/283.97/[mRNA] locus=chr07:21315813:21316586:-	gi|514805500|ref|XP_004977609.1|/0/PREDICTED: uncharacterized protein LOC101763465 [Setaria italica]
XLOC_106518	contig52367:3609-5484	1.22947	0.257796	0.743633	2.63377	5.48832	4.06105	0.37629	0.157544	0.266917	0.27719	0.747606	0.512398	2.44919	0.788167	-1.4782	0.422729	-3.92739	0.82155	Pavir.J35298	Pavir.J35298.1_dup1	contig52367:3609-5484	0.01	0.514061	0.26203	0.01	0.01	0.01	0.01	0.01	0.01	0.01	0.0436888	0.0268444	-8.0086	0.315226	-8.0086	0.325141	0	0.0358319	K13171|1|8e-07|55.5|dosa:Os03t0270200-01|serine/arginine repetitive matrix protein 1	-	-	-	NA	NA	NA	gi|475597441|gb|EMT23623.1|/1.43618e-23/hypothetical protein F775_03099 [Aegilops tauschii]
XLOC_106217	contig50671:1287-5566	0	0	0	0.455356	0	0.227678	0.18363	0.28254	0.233085	0	0.72056	0.36028	7.83402	0.28819	7.86471	0.297585	0.0306965	0.0388953	Pavir.J35037	Pavir.J35037.1_dup1	contig50671:1287-5566	0.722319	1.00299	0.862656	0.525653	1.01884	0.772248	0.345024	0.375968	0.360496	0.65941	0.326085	0.492748	-0.159722	0.11945	-1.2588	0.425675	-1.09908	0.391355	K07277|1|3e-54|214|ppp:PHYPADRAFT_110734|outer membrane protein insertion porin family	GO:0019867//outer membrane	-	-	AT3G44160.1/8.84855e-10/[mRNA] locus=Chr3:15889225:15891814:-	GRMZM2G138076_T01/0/[mRNA] locus=6:157910811:157915335:-	Os05t0510200-01/797.399/[mRNA] locus=chr05:25268308:25271936:-	gi|514748189|ref|XP_004961556.1|/3.67434e-150/PREDICTED: outer envelope protein 80, chloroplastic-like isoform X2 [Setaria italica]
XLOC_106114	contig50075:1331-5489	0.811413	0.790629	0.801021	1.00782	1.05575	1.03178	1.52236	1.26573	1.39404	1.11457	1.2643	1.18944	0.365226	0.216692	0.799363	0.424966	0.434137	0.299137	Pavir.J34951	Pavir.J34951.2_dup1,Pavir.J34951.1_dup1	contig50075:1331-5489	0.873007	0.701152	0.78708	2.04064	1.4922	1.76642	0.304755	0.142429	0.223592	0.654412	0.743892	0.699152	1.16624	0.547975	-1.81564	0.465412	-2.98188	0.708557	K15078|1|5e-131|469|tcc:TCM_005809|structure-specific endonuclease subunit SLX1 [EC:3.6.1.-]	-	GO:0043531//ADP binding;GO:0005524//ATP binding;GO:0043531//ADP binding;GO:0005524//ATP binding	GO:0006915//apoptotic process;GO:0006952//defense response;GO:0006915//apoptotic process;GO:0006952//defense response	NA	GRMZM2G432571_T01/1.7579e-118/[mRNA] locus=5:20915007:20915660:+	Os03t0566700-01/180.887/[mRNA] locus=chr03:20487963:20488547:-	gi|514815597|ref|XP_004982551.1|/0/PREDICTED: putative disease resistance protein At3g14460-like [Setaria italica]
XLOC_106108	contig50062:251-5705	1.10768	0.409259	0.758469	1.21538	1.5381	1.37674	1.62947	2.26068	1.94507	0.750914	0.906937	0.828926	0.860096	0.427887	1.35866	0.609803	0.498567	0.379093	Pavir.J34947	Pavir.J34947.1_dup1	contig50062:251-5705	2.76332	2.59528	2.6793	0.355266	0.441577	0.398421	0.0306796	0.0548428	0.0427612	0.242112	0.0753007	0.158706	-2.74949	0.748831	-5.96941	0.780055	-3.21992	0.379424	K15920|1|0.0|1038|sita:101752928|beta-D-xylosidase 4 [EC:3.2.1.37]	GO:0016023//cytoplasmic membrane-bounded vesicle;GO:0005618//cell wall;GO:0048046//apoplast	GO:0009044//xylan 1,4-beta-xylosidase activity	GO:0045493//xylan catabolic process	NA	GRMZM2G136895_T01/0/[mRNA] locus=10:144683778:144689050:-	Os04t0640700-01/1951.13/[mRNA] locus=chr04:32589470:32595726:-	gi|514804229|ref|XP_004976989.1|/0/PREDICTED: beta-D-xylosidase 4-like isoform X2 [Setaria italica]
XLOC_105997	contig49470:756-5749	0	0.0527781	0.0263891	0	1.10547	0.552733	0	0	0	0	0	0	4.3628	0.448544	-4.74895	0.0677655	-9.11174	0.545243	Pavir.J34848	Pavir.J34848.1_dup1	contig49470:756-5749	1.03604	1.48669	1.26137	1.30383	1.46654	1.38518	3.27415	1.94132	2.60773	4.48686	3.26531	3.87609	0.135092	0.128333	1.04781	0.602188	0.912718	0.583728	K02469|1|2e-167|588|sbi:SORBI_01g003750|DNA gyrase subunit A [EC:5.99.1.3]	GO:0009295//nucleoid;GO:0005739//mitochondrion;GO:0005694//chromosome;GO:0009507//chloroplast	GO:0005524//ATP binding;GO:0003918//DNA topoisomerase type II (ATP-hydrolyzing) activity	GO:0006265//DNA topological change	AT3G10690.1/1.62232e-34/[mRNA] locus=Chr3:3339612:3346243:-	GRMZM2G095865_T02/0/[mRNA] locus=5:3038609:3054055:+	NA	gi|242032527|ref|XP_002463658.1|/7.20457e-167/hypothetical protein SORBIDRAFT_01g003750 [Sorghum bicolor]
XLOC_105780	contig48361:0-4700	0.463954	0.83779	0.650872	3.00948	3.73825	3.37386	1.09471	0.759261	0.926984	1.89712	1.36471	1.63092	2.37396	0.765305	0.510171	0.264345	-1.86379	0.755666	Pavir.J34667	Pavir.J34667.1_dup1	contig48361:0-4700	0.449236	0.677264	0.56325	0.680163	0.788075	0.734119	0.810677	0.853752	0.832215	0.701269	0.84499	0.77313	0.382239	0.187554	0.56318	0.264266	0.180942	0.130263	K15639|1|4e-124|446|mus:103986592|PHYB activation tagged suppressor 1 [EC:1.14.-.-]	-	GO:0020037//heme binding;GO:0016705//oxidoreductase activity, acting on paired donors, with incorporation or reduction of molecular oxygen;GO:0004497//monooxygenase activity;GO:0005506//iron ion binding;GO:0009055//electron carrier activity	GO:0055114//oxidation-reduction process	NA	GRMZM2G066784_T01/7.97059e-129/[mRNA] locus=9:134609802:134612083:-	Os05t0405600-01/912.376/[mRNA] locus=chr05:19756524:19758830:-	gi|514750538|ref|XP_004962129.1|/0/PREDICTED: cytochrome P450 734A1-like [Setaria italica]
XLOC_105436	contig46470:1837-4741	0.498526	0	0.249263	0.264068	0	0.132034	0.506375	0	0.253188	0.23512	0	0.11756	-0.914201	0.163322	0.0224917	0.0291616	0.936693	0.17245	Pavir.J34367	Pavir.J34367.1_dup1	contig46470:1837-4741	0.01	0.01	0.01	0.01	0.487823	0.248912	0.01	0.0120268	0.0110134	0.01	0.01	0.01	7.93317	0.298404	2.70341	0.0430218	-5.22976	0.289679	K00276|1|5e-138|493|sot:102600413|primary-amine oxidase [EC:1.4.3.21];K04733|3|2e-123|444|mdm:103412692|interleukin-1 receptor-associated kinase 4 [EC:2.7.11.1]	-	GO:0005524//ATP binding;GO:0004674//protein serine/threonine kinase activity	GO:0006468//protein phosphorylation	NA	GRMZM2G391288_T01/9.25272e-06/[mRNA] locus=1:186675690:186678029:-	Os04t0201900-00/105.558/[mRNA] locus=chr04:6940275:6942716:-	gi|514802090|ref|XP_004975942.1|/0/PREDICTED: G-type lectin S-receptor-like serine/threonine-protein kinase RLK1-like [Setaria italica]
XLOC_105388	contig46260:2779-4923	0.610167	0.438852	0.524509	0.279302	0.708033	0.493668	0.291905	0.242617	0.267261	0.283847	0.517238	0.400542	-0.0874285	0.0776094	-0.97272	0.27941	-0.885291	0.267085	Pavir.J34324	Pavir.J34324.1_dup1,Pavir.J34324.3_dup1,Pavir.J34324.2_dup1	contig46260:2779-4923	1.05117	1.7968	1.42399	2.4397	1.92401	2.18185	1.67678	1.79916	1.73797	2.30151	2.06232	2.18192	0.615619	0.42291	0.287467	0.230938	-0.328152	0.294601	K01522|1|5e-61|234|sita:101777241|bis(5'-adenosyl)-triphosphatase [EC:3.6.1.29]	-	GO:0043530//adenosine 5'-monophosphoramidase activity;GO:0047627//adenylylsulfatase activity	GO:0008152//metabolic process	AT5G58240.1/4.3274e-07/[mRNA] locus=Chr5:23558349:23559313:-	GRMZM2G165815_T02/1.18485e-147/[mRNA] locus=6:28127281:28129418:+	Os11t0120600-00/400.928/[mRNA] locus=chr11:905674:907686:+	gi|514807281|ref|XP_004978497.1|/1.97425e-60/PREDICTED: bis(5'-adenosyl)-triphosphatase-like [Setaria italica]
XLOC_105372	contig46161:5547-5949	0.195794	2.02518	1.11049	0.780253	2.89012	1.83518	0	0	0	0.440163	0.861356	0.65076	0.724735	0.434219	-10.117	0.719937	-10.8417	0.830905	Pavir.J34309	Pavir.J34309.1_dup1	contig46161:5547-5949	0.01	1.55588	0.782938	1.57669	4.33555	2.95612	0.308419	0.134177	0.221298	1.50604	0.178365	0.842201	1.92505	0.725095	-1.81459	0.465271	-3.73964	0.790057	-	-	-	-	NA	NA	NA	gi|514753379|ref|XP_004962782.1|/7.77074e-48/PREDICTED: uncharacterized protein LOC101776181 isoform X1 [Setaria italica]
XLOC_105276	contig45645:1636-5885	0.117655	0.0596751	0.088665	0.0345483	0	0.0172741	0.658193	1.22528	0.941736	0.309737	0.333802	0.321769	-2.31858	0.11908	3.40889	0.575601	5.72747	0.611858	Pavir.J34229	Pavir.J34229.1_dup1	contig45645:1636-5885	9.9372	9.70353	9.82037	6.78876	5.15091	5.96983	0.787049	0.70784	0.747445	2.25942	1.52484	1.89213	-0.718086	0.625285	-3.71574	0.864556	-2.99765	0.84041	K16732|1|0.0|1020|sita:101778108|protein regulator of cytokinesis 1	GO:0009524//phragmoplast;GO:0009574//preprophase band;GO:0009536//plastid;GO:0005739//mitochondrion	GO:0008017//microtubule binding	GO:0000910//cytokinesis;GO:0000226//microtubule cytoskeleton organization	NA	GRMZM2G359929_T01/0/[mRNA] locus=1:269120815:269126154:-	Os03t0719000-01/1090.79/[mRNA] locus=chr03:29114906:29117733:-	gi|514814390|ref|XP_004981966.1|/0/PREDICTED: 65-kDa microtubule-associated protein 6-like [Setaria italica]
XLOC_105211	contig45289:2583-5743	0.391628	0.230061	0.310844	0.608038	1.04027	0.824154	0.358243	0.50669	0.432467	0.157802	0.231364	0.194583	1.40672	0.42254	0.476397	0.15477	-0.930325	0.371131	Pavir.J34171	Pavir.J34171.1_dup1	contig45289:2583-5743	1.04896	0.93298	0.990973	0.419065	0.515506	0.467285	1.3329	1.41188	1.37239	2.34609	0.921719	1.6339	-1.08454	0.414027	0.469772	0.301381	1.55431	0.582894	-	-	-	-	NA	GRMZM2G504906_T01/0/[mRNA] locus=2:167977910:167982718:-	Os07t0455100-00/293.881/[mRNA] locus=chr07:15769927:15787357:-	gi|514727031|ref|XP_004956125.1|/1.49395e-91/PREDICTED: tetratricopeptide repeat protein 27 homolog [Setaria italica]
XLOC_105101	contig44703:4090-5895	2.15471	1.8141	1.9844	1.96151	1.71653	1.83902	1.59548	1.96878	1.78213	2.06326	1.7814	1.92233	-0.109771	0.128743	-0.155101	0.155038	-0.0453306	0.079783	Pavir.J34074	Pavir.J34074.1_dup1	contig44703:4090-5895	0.0361108	0.01	0.0230554	0.91168	0.888062	0.899871	0.250233	0.310746	0.28049	0.11231	0.0754431	0.0938766	5.59981	0.576271	3.91804	0.292167	-1.68177	0.501992	-	-	-	-	NA	NA	NA	-
XLOC_104841	contig43392:251-1245	4.34125	1.35012	2.84568	4.16135	4.20381	4.18258	4.54858	5.41841	4.9835	4.1159	3.8761	3.996	0.555617	0.477989	0.808382	0.617174	0.252766	0.31158	Pavir.J33841	Pavir.J33841.1_dup1	contig43392:251-1245	0.453604	0.698549	0.576077	0.90607	0.278769	0.592419	1.37679	0.960328	1.16856	1.07522	0.556156	0.815686	0.0403579	0.065277	1.0204	0.447599	0.980037	0.456348	K02184|1|1e-08|60.8|pvu:PHAVU_002G127300g|formin 2	-	-	-	NA	NA	NA	gi|551616148|ref|XP_005788922.1|/6.11353e-12/hypothetical protein EMIHUDRAFT_455048, partial [Emiliania huxleyi CCMP1516]
XLOC_104795	contig43181:0-2522	2.54705	2.66813	2.60759	2.41283	2.2575	2.33516	0.567206	0.432833	0.500019	1.55521	2.24528	1.90025	-0.159193	0.175379	-2.38266	0.73623	-2.22347	0.727804	Pavir.J33803	Pavir.J33803.2_dup1,Pavir.J33803.1_dup1	contig43181:0-2522	2.70323	3.07259	2.88791	3.73763	3.90598	3.8218	5.12635	7.30788	6.21711	3.37712	3.8397	3.60841	0.404228	0.376337	1.10622	0.717141	0.701992	0.617599	K17398|1|0.0|861|sita:101781565|DNA (cytosine-5)-methyltransferase 3A [EC:2.1.1.37]	-	-	-	NA	GRMZM2G135320_T01/0/[mRNA] locus=8:127622074:127624200:-	Os05t0149251-00/226.481/[mRNA] locus=chr05:2816266:2817735:-	gi|514742999|ref|XP_004960281.1|/0/PREDICTED: actin cytoskeleton-regulatory complex protein PAN1-like isoform X2 [Setaria italica]
XLOC_104768	contig43043:28-3052	0.30051	0.488064	0.394287	0.572085	1.39746	0.984774	1.67241	0.851721	1.26207	1.41126	1.30078	1.35602	1.32055	0.452025	1.67847	0.563348	0.357922	0.252327	Pavir.J33781	Pavir.J33781.1_dup1	contig43043:28-3052	10.9878	13.8282	12.408	15.3045	19.2687	17.2866	5.66507	4.84699	5.25603	10.4681	8.80429	9.63618	0.478386	0.528988	-1.23922	0.780339	-1.71761	0.843427	-	GO:0009507//chloroplast	-	-	AT2G21960.1/4.28945e-08/[mRNA] locus=Chr2:9354990:9356958:+	GRMZM2G004352_T02/0/[mRNA] locus=2:6471198:6473512:-	Os04t0639300-01/466.346/[mRNA] locus=chr04:32483165:32484416:-	gi|514804225|ref|XP_004976987.1|/4.35152e-164/PREDICTED: uncharacterized protein LOC101752516 [Setaria italica]
XLOC_104760	contig43017:2417-2862	0	0	0	2.05431	0.625377	1.33985	0.282149	0.506192	0.39417	0.688176	0.172891	0.430534	10.3879	0.756721	8.62268	0.431156	-1.76518	0.599038	Pavir.J33774	Pavir.J33774.1_dup1	contig43017:2417-2862	0.17247	0.493321	0.332895	0.790991	1.35713	1.07406	0.778285	2.35455	1.56642	0.325216	0.01	0.167608	1.68994	0.515892	2.23433	0.645816	0.544389	0.365847	K01938|1|5e-10|63.5|obr:102701856|formate--tetrahydrofolate ligase [EC:6.3.4.3];K00850|2|7e-06|49.7|dosa:Os04t0469500-01|6-phosphofructokinase 1 [EC:2.7.1.11]	-	-	-	NA	GRMZM2G139293_T01/9.53626e-85/[mRNA] locus=4:177346125:177346415:+	Os02t0774200-01/210.622/[mRNA] locus=chr02:32686434:32686739:-	gi|514718807|ref|XP_004954085.1|/9.99444e-40/PREDICTED: uncharacterized protein LOC101765457 [Setaria italica]
XLOC_104662	contig42419:3202-3939	0.961308	0.686852	0.82408	0.636435	0.268568	0.452502	1.23035	0.874399	1.05237	0.337787	0.96919	0.653489	-0.864861	0.333024	0.352791	0.214676	1.21765	0.479099	Pavir.J33692	Pavir.J33692.1_dup1	contig42419:3202-3939	0.01	0.172223	0.0911115	0.01	0.202567	0.106284	0.01	0.466752	0.238376	0.01	0.259784	0.134892	0.232873	0.0703013	1.43311	0.192626	1.20024	0.184302	-	-	-	-	NA	NA	NA	gi|514799850|ref|XP_004974862.1|/4.90615e-27/PREDICTED: uncharacterized protein LOC101753448 [Setaria italica]
XLOC_104554	contig41781:3841-6302	0.822029	0.750989	0.786509	0.656776	0.448333	0.552555	0.678381	2.9287	1.80354	0.370395	0.383033	0.376714	-0.509346	0.232269	1.1973	0.570522	1.70664	0.652163	Pavir.J33601	Pavir.J33601.1_dup1	contig41781:3841-6302	0.01	0.560484	0.285242	0.01	0.076261	0.0431305	0.01	0.645312	0.327656	0.01	0.309818	0.159909	-2.86143	0.26929	0.202986	0.0752075	3.06442	0.320494	K01115|1|0.0|1403|zma:103630082|phospholipase D1/2 [EC:3.1.4.4]	GO:0005739//mitochondrion;GO:0009941//chloroplast envelope;GO:0030136//clathrin-coated vesicle;GO:0005634//nucleus;GO:0005886//plasma membrane	GO:0005509//calcium ion binding;GO:0005546//phosphatidylinositol-4,5-bisphosphate binding;GO:0004630//phospholipase D activity;GO:0070290//NAPE-specific phospholipase D activity	GO:0009789//positive regulation of abscisic acid-activated signaling pathway;GO:0009845//seed germination;GO:0016042//lipid catabolic process;GO:0046470//phosphatidylcholine metabolic process;GO:0010119//regulation of stomatal movement;GO:0046686//response to cadmium ion	AT3G15730.1/1.28584e-18/[mRNA] locus=Chr3:5330835:5333474:+	GRMZM2G438378_T01/0/[mRNA] locus=6:128722071:128725017:+	Os05t0171000-01/2323.81/[mRNA] locus=chr05:4256046:4260074:-	gi|413944683|gb|AFW77332.1|/0/phospholipase D family protein [Zea mays]
XLOC_104462	contig41252:5344-6277	0	0.910685	0.455342	0.45089	0.543374	0.497132	1.02446	1.32219	1.17333	0.401084	0.358392	0.379738	0.125094	0.0869572	1.364	0.509931	1.2389	0.507899	Pavir.J33525	Pavir.J33525.1_dup1	contig41252:5344-6277	0.189098	0.373011	0.281054	0.01	0.0756249	0.0428124	0.548427	1.04607	0.79725	0.396655	0.613275	0.504965	-2.87496	0.26929	1.50418	0.441	4.37915	0.564245	K14493|1|3e-61|235|smo:SELMODRAFT_418575|gibberellin receptor GID1 [EC:3.-.-.-]	-	-	GO:0008152//metabolic process;GO:0009860//pollen tube growth	NA	GRMZM2G037478_T01/1.64459e-140/[mRNA] locus=7:169825166:169826197:+	Os07t0643100-01/531.764/[mRNA] locus=chr07:26783452:26784489:-	gi|125559372|gb|EAZ04908.1|/1.44927e-123/hypothetical protein OsI_27089 [Oryza sativa Indica Group]
XLOC_104311	contig40864:3294-6020	0.654991	0.893878	0.774434	0.523382	0.254687	0.389034	0.199208	0.140341	0.169774	0.120104	0.374106	0.247105	-0.993246	0.350908	-2.18953	0.486463	-1.19628	0.26577	Pavir.J33408	Pavir.J33408.1_dup1	contig40864:3294-6020	0.01	0.01	0.01	0.553156	0.01	0.281578	7.11069e-05	0.01	0.00503555	7.0147e-05	0.01	0.00503507	8.11415	0.333079	-0.900898	0.0303665	-9.01505	0.357003	K04957|1|2e-10|67.8|sita:101767716|hyperpolarization activated cyclic nucleotide-gated potassium channel 4	-	-	-	AT2G25600.1/1.78093e-07/[mRNA] locus=Chr2:10894603:10898369:+	GRMZM2G093313_T02/0/[mRNA] locus=3:3843589:3847158:+	Os01t0210700-01/305.775/[mRNA] locus=chr01:6018131:6022000:-	gi|414875749|tpg|DAA52880.1|/7.8817e-79/TPA: potassium channel4 [Zea mays]
XLOC_104180	contig406999:1-1014	2.05596	1.51305	1.78451	2.21143	1.75184	1.98164	1.9287	2.17292	2.05081	2.57822	3.4833	3.03076	0.151168	0.155691	0.200667	0.188546	0.049499	0.0830905	Pavir.J33324	Pavir.J33324.1_dup1	contig406999:1-1014	1.11333	0.990518	1.05192	0.330015	0.344795	0.337405	0.01	0.01	0.01	0.292032	0.0737004	0.182866	-1.64047	0.505662	-10.0388	0.707092	-8.39834	0.407585	K11674|1|2e-18|93.2|atr:18433642|microspherule protein 1	-	-	-	NA	GRMZM2G701297_T02/6.81077e-13/[mRNA] locus=5:3945377:3951548:+	Os07t0190900-01/139.258/[mRNA] locus=chr07:4883112:4889980:-	gi|514725387|ref|XP_004955720.1|/8.76081e-30/PREDICTED: uncharacterized protein LOC101762089 [Setaria italica]
XLOC_104030	contig40482:714-1992	1.28567	1.39904	1.34235	0.674176	1.4854	1.07979	0.0960576	0.11689	0.106474	0.077265	0	0.0386325	-0.314019	0.218188	-3.65619	0.656124	-3.34217	0.619229	Pavir.J33217	Pavir.J33217.1_dup1	contig40482:714-1992	0.729723	0.468736	0.599229	0.01	0.01	0.01	0.19686	0.363424	0.280142	0.179759	0.01	0.0948795	-9.22696	0.546188	-1.09695	0.325046	8.13001	0.356413	-	-	-	-	NA	NA	NA	-
XLOC_103937	contig40348:5307-6393	0.436231	0.457652	0.446942	0.129125	0.135176	0.13215	0.864589	1.2857	1.07515	0.688601	0.289306	0.488954	-1.75791	0.31862	1.26637	0.477099	3.02428	0.611496	Pavir.J33157	Pavir.J33157.1_dup1	contig40348:5307-6393	1.05725	1.18676	1.122	1.0258	1.1776	1.1017	2.21971	3.35901	2.78936	1.48805	1.33111	1.40958	-0.0263394	0.060733	1.31386	0.660755	1.3402	0.679207	K13496|1|3e-44|179|atr:18438291|UDP-glucosyl transferase 73C [EC:2.4.1.-]	-	GO:0016758//transferase activity, transferring hexosyl groups	GO:0008152//metabolic process	NA	GRMZM2G082249_T01/0/[mRNA] locus=2:30592148:30593563:+	Os04t0506000-01/739.911/[mRNA] locus=chr04:25251639:25253096:-	gi|514802529|ref|XP_004976157.1|/9.47688e-170/PREDICTED: UDP-glycosyltransferase 92A1-like [Setaria italica]
XLOC_103355	contig39557:3375-5999	0.213352	0.259225	0.236288	1.13404	2.06754	1.60079	0.356926	0.821803	0.589364	0.204751	0.187794	0.196272	2.76016	0.66407	1.31861	0.348766	-1.44155	0.598384	Pavir.J32744	Pavir.J32744.1_dup1	contig39557:3375-5999	0.01	0.01	0.01	0.01	0.01	0.01	0.01	0.790123	0.400061	0.01	0.01	0.01	0	0.0434786	8.62776	0.431242	8.62776	0.445669	K16280|1|8e-22|105|zma:103652758|E3 ubiquitin-protein ligase RGLG [EC:2.3.2.27]	-	-	-	NA	GRMZM2G124016_T01/0/[mRNA] locus=3:181766223:181767338:-	Os01t0836900-01/821.187/[mRNA] locus=chr01:35881099:35882193:+	gi|514784069|ref|XP_004970501.1|/0/PREDICTED: probable membrane-associated kinase regulator 4-like [Setaria italica]
XLOC_103191	contig393529:333-1067	0.116794	0.220852	0.168823	0	0.79188	0.39594	0.457458	0.722216	0.589837	0.121713	0.219588	0.170651	1.23159	0.256658	1.80481	0.397757	0.573213	0.225623	Pavir.J32617	Pavir.J32617.1_dup1	contig393529:333-1067	0.613125	0.460448	0.536787	0.01	0.541073	0.275537	0.569403	0.623277	0.59634	0.264854	0.369983	0.317419	-0.985862	0.281166	0.151787	0.0893512	1.13765	0.345545	-	-	-	-	NA	NA	NA	-
XLOC_102969	contig390265:1-1081	0.667296	0.922674	0.794985	0.533032	0.538192	0.535612	0.342483	1.14246	0.742473	0	0	0	-0.56974	0.254579	-0.0985891	0.0758926	0.471151	0.231694	Pavir.J32469	Pavir.J32469.1_dup1	contig390265:1-1081	0.220368	1.35195	0.786157	0.58563	0.28447	0.43505	0.190552	0.0731163	0.131834	0.273838	0.146119	0.209979	-0.853637	0.322266	-2.57609	0.509198	-1.72246	0.332433	K00517|1|5e-94|345|cit:102626615|	GO:0016023//cytoplasmic membrane-bounded vesicle	GO:0046872//metal ion binding;GO:0016491//oxidoreductase activity	-	NA	GRMZM5G810393_T01/6.20818e-51/[mRNA] locus=9:15691960:15693537:-	Os01t0804400-01/176.922/[mRNA] locus=chr01:34115102:34116637:+	gi|514783212|ref|XP_004970288.1|/6.67609e-134/PREDICTED: cytochrome P450 94A1-like [Setaria italica]
XLOC_102746	contig387478:1-1093	2.00583	0.223005	1.11442	0	0.499578	0.249789	0.316127	0.442632	0.379379	0.194174	0.201437	0.197806	-2.15462	0.559693	-1.55458	0.523169	0.600048	0.177505	Pavir.J32305	Pavir.J32305.1_dup1	contig387478:1-1093	0.239343	0.840181	0.539762	0.809282	0.356324	0.582803	1.24428	1.1573	1.20079	0.549488	0.735917	0.642702	0.110684	0.0857681	1.15359	0.481588	1.0429	0.475571	K04730|1|1e-103|377|mus:103980248|interleukin-1 receptor-associated kinase 1 [EC:2.7.11.1];K04733|2|6e-38|158|smo:SELMODRAFT_131134|interleukin-1 receptor-associated kinase 4 [EC:2.7.11.1]	-	GO:0005524//ATP binding;GO:0004674//protein serine/threonine kinase activity	GO:0006468//protein phosphorylation	NA	GRMZM2G356076_T01/3.58053e-06/[mRNA] locus=7:163056552:163059993:-	Os07t0227300-00/567.446/[mRNA] locus=chr07:7110757:7112739:-	gi|242047896|ref|XP_002461694.1|/2.15962e-172/hypothetical protein SORBIDRAFT_02g006690 [Sorghum bicolor]
XLOC_102728	contig387145:18-934	0.302397	0.428389	0.365393	0.602674	1.43954	1.02111	0.194776	0.181848	0.188312	0	0.0784451	0.0392226	1.48261	0.482533	-0.956323	0.216141	-2.43894	0.580114	Pavir.J32294	Pavir.J32294.1_dup1	contig387145:18-934	2.05727	1.4174	1.73734	1.64345	1.87613	1.75979	1.25391	2.15131	1.70261	1.20431	2.22536	1.71484	0.0185273	0.0557244	-0.0291265	0.0484006	-0.0476538	0.079783	-	-	-	-	NA	NA	NA	-
XLOC_102202	contig38072:3652-5445	0.945198	0.768087	0.856642	0.599782	0.445948	0.522865	1.32406	1.3795	1.35178	1.16509	1.30493	1.23501	-0.712256	0.303004	0.658095	0.376683	1.37035	0.55574	Pavir.J31938	Pavir.J31938.1_dup1	contig38072:3652-5445	0.805522	0.670773	0.738148	0.603413	0.247916	0.425665	0.963271	0.792576	0.877923	0.76968	0.819147	0.794413	-0.794192	0.297774	0.250186	0.152486	1.04438	0.407743	K01025|1|2e-69|263|pda:103699298|	-	GO:0016740//transferase activity	-	NA	GRMZM2G176968_T01/2.567e-19/[mRNA] locus=3:150393437:150394525:-	Os09t0555150-01/125.381/[mRNA] locus=chr09:22013813:22014970:+	gi|226506420|ref|NP_001140649.1|/5.63373e-122/uncharacterized protein LOC100272724 [Zea mays]
XLOC_102175	contig380358:1-1109	0	0.0623676	0.0311838	0.216191	0.0736265	0.144909	1.08264	0.848728	0.965682	0.193094	0.063016	0.128055	2.19333	0.156755	4.92973	0.597408	2.7364	0.579704	Pavir.J31920	Pavir.J31920.1_dup1	contig380358:1-1109	0.01	0.455642	0.232821	0.365598	0.89718	0.631389	3.00451	5.77647	4.39049	0.889067	0.147514	0.518291	1.46747	0.370927	4.26525	0.820746	2.79778	0.816423	K05747|1|2e-12|71.6|dosa:Os12t0165300-01|Wiskott-Aldrich syndrome protein;K18213|3|1e-10|65.5|dosa:Os04t0692500-01|proteinaceous RNase P [EC:3.1.26.5];K02184|4|3e-10|64.3|pvu:PHAVU_002G127300g|formin 2	-	GO:0003700//sequence-specific DNA binding transcription factor activity;GO:0043565//sequence-specific DNA binding	GO:0006355//regulation of transcription, DNA-templated	AT4G36230.1/5.17615e-08/[mRNA] locus=Chr4:17145586:17146251:+	GRMZM2G177046_T01/9.68061e-82/[mRNA] locus=1:281333841:281334398:+	Os03t0770000-00/163.046/[mRNA] locus=chr03:31885117:31885614:+	gi|514823120|ref|XP_004986220.1|/2.27215e-61/PREDICTED: ocs element-binding factor 1-like [Setaria italica]
XLOC_102095	contig379320:2-1130	0.165586	0.78051	0.473048	0.482466	0.334607	0.408536	0.393383	0.570457	0.48192	0.886361	1.15548	1.02092	-0.211522	0.10418	0.0268076	0.0384149	0.238329	0.113772	Pavir.J31865	Pavir.J31865.1_dup1	contig379320:2-1130	1.34922	2.47886	1.91404	0.162162	0.802181	0.482172	0.399466	0.174476	0.286971	1.51814	1.75156	1.63485	-1.989	0.660621	-2.73764	0.701777	-0.748643	0.240349	-	-	-	-	NA	NA	NA	-
XLOC_102087	contig37923:4015-5129	1.71378	1.96119	1.83749	1.027	1.13423	1.08062	0.382666	0.493141	0.437904	2.14545	0.869314	1.50738	-0.765879	0.45156	-2.06905	0.665732	-1.30317	0.497141	Pavir.J31859	Pavir.J31859.1_dup1	contig37923:4015-5129	1.48273	0.957104	1.21992	0.658193	1.01362	0.835904	0.273858	0.246864	0.260361	0.727188	0.446447	0.586818	-0.545375	0.307051	-2.2282	0.595163	-1.68282	0.485817	K14325|1|9e-06|51.6|zma:103650711|RNA-binding protein with serine-rich domain 1;K05747|2|9e-06|51.6|pvu:PHAVU_004G097800g|Wiskott-Aldrich syndrome protein	-	-	-	NA	NA	NA	gi|514755273|ref|XP_004963239.1|/2.04907e-06/PREDICTED: basic proline-rich protein-like [Setaria italica]
XLOC_101460	contig37167:154-6009	0.0442103	0.074804	0.0595071	0.0340562	0.14265	0.0883529	0.509854	0.783022	0.646438	0.704911	0.560271	0.632591	0.570214	0.0804996	3.44138	0.486849	2.87116	0.487668	Pavir.J31399	Pavir.J31399.1_dup1	contig37167:154-6009	0.01	0.01	0.01	0.01	0.499682	0.254841	0.01	0.304616	0.157308	0.01	0.452234	0.231117	7.96775	0.306965	7.25558	0.214054	-0.712175	0.151006	K04733|1|7e-110|399|zma:100272682|interleukin-1 receptor-associated kinase 4 [EC:2.7.11.1]	-	GO:0004672//protein kinase activity;GO:0005524//ATP binding	GO:0006468//protein phosphorylation	AT4G21380.1/6.77605e-11/[mRNA] locus=Chr4:11389219:11393090:-	GRMZM2G175874_T03/0/[mRNA] locus=2:203948636:203951446:+	Os07t0534100-00/307.758/[mRNA] locus=chr07:20942978:20945787:+	gi|195652515|gb|ACG45725.1|/0/receptor-like protein kinase RK20-1 [Zea mays]
XLOC_101316	contig369991:519-1160	1.64229	0	0.821145	1.14802	1.50296	1.32549	2.46293	1.11606	1.7895	1.10352	0.824129	0.963826	0.68994	0.369123	1.12297	0.55452	0.433025	0.331228	Pavir.J31293	Pavir.J31293.1_dup1	contig369991:519-1160	0.848421	0.436436	0.642428	0.126383	0.649074	0.387728	0.698163	1.4208	1.05948	0.223612	0.641608	0.43261	-0.728489	0.258887	0.721753	0.354342	1.45024	0.512844	K00878|1|4e-51|201|sita:101786742|hydroxyethylthiazole kinase [EC:2.7.1.50]	-	GO:0004417//hydroxyethylthiazole kinase activity	GO:0009228//thiamine biosynthetic process	NA	GRMZM2G094558_T01/9.76067e-64/[mRNA] locus=8:47305238:47307852:-	Os01t0363600-01/73.84/[mRNA] locus=chr01:14803051:14804355:-	gi|514777328|ref|XP_004968731.1|/1.51403e-50/PREDICTED: probable thiamine biosynthetic bifunctional enzyme-like [Setaria italica]
XLOC_101046	contig36656:4063-6374	0.767006	0	0.383503	0.0501554	0	0.0250777	0.366274	0	0.183137	0.267286	0	0.133643	-3.90816	0.355885	-1.06426	0.235592	2.8439	0.21622	Pavir.J31112	Pavir.J31112.1_dup1	contig36656:4063-6374	1.21372	1.08632	1.15002	0.606096	2.69671e-05	0.303061	1.19988	1.35143	1.27566	0.996533	1.11357	1.05505	-1.92398	0.55263	0.149583	0.128506	2.07356	0.610212	-	-	-	-	NA	NA	NA	-
XLOC_100471	contig359509:3-1101	24.7713	32.5943	28.6828	10.1682	13.0257	11.5969	17.9123	8.827	13.3696	17.2426	13.4608	15.3517	-1.30644	0.802846	-1.10123	0.783702	0.205218	0.321439	Pavir.J30711	Pavir.J30711.1_dup1	contig359509:3-1101	26.0251	25.1756	25.6004	20.2576	28.5359	24.3968	2.59411	2.07767	2.33589	13.0183	7.9518	10.4851	-0.0694745	0.146926	-3.45412	0.886858	-3.38464	0.886236	K12603|1|2e-23|108|vcn:VOLCADRAFT_106614|CCR4-NOT transcription complex subunit 6 [EC:3.1.13.4]	GO:0009535//chloroplast thylakoid membrane	GO:0031072//heat shock protein binding;GO:0051082//unfolded protein binding	GO:0009561//megagametogenesis	NA	GRMZM2G021687_T01/8.50814e-61/[mRNA] locus=1:197846428:197848123:+	Os08t0463900-01/204.675/[mRNA] locus=chr08:22773041:22774889:+	gi|514796792|ref|XP_004973638.1|/7.87033e-39/PREDICTED: uncharacterized protein LOC101752898 isoform X1 [Setaria italica]
XLOC_100106	contig355348:75-1238	0.685903	0.880854	0.783378	0.924787	2.20851	1.56665	1.69998	2.43127	2.06562	0.695884	0.867183	0.781534	0.999899	0.486778	1.3988	0.624435	0.398897	0.332961	Pavir.J30445	Pavir.J30445.1_dup1	contig355348:75-1238	25.4842	22.5805	24.0324	22.6635	23.6273	23.1454	6.54128	4.96994	5.75561	12.4181	9.10203	10.7601	-0.0542522	0.121072	-2.06194	0.863508	-2.00769	0.863067	K00326|1|2e-25|115|tcc:TCM_041133|cytochrome-b5 reductase [EC:1.6.2.2]	-	-	-	NA	GRMZM2G177895_T01/2.0726e-40/[mRNA] locus=3:230512036:230512988:-	Os12t0124000-01/113.487/[mRNA] locus=chr12:1156659:1158116:+	gi|514807251|ref|XP_004978482.1|/7.7093e-63/PREDICTED: zeaxanthin epoxidase, chloroplastic-like [Setaria italica]
XLOC_100046	contig354656:0-1116	2.0686	1.97508	2.02184	2.64839	2.95277	2.80058	3.75701	4.86581	4.31141	2.68448	2.91782	2.80115	0.470059	0.382424	1.09249	0.678143	0.622433	0.547574	Pavir.J30399	Pavir.J30399.1_dup1	contig354656:0-1116	3.79406	3.02851	3.41129	3.45251	4.40229	3.9274	2.50351	2.7844	2.64396	0.999955	2.35065	1.6753	0.203258	0.231072	-0.367619	0.3542	-0.570877	0.511293	K10143|1|2e-130|465|sita:101763569|E3 ubiquitin-protein ligase RFWD2 [EC:2.3.2.27]	-	-	GO:0009639//response to red or far red light	NA	GRMZM2G389155_T01/9.01366e-142/[mRNA] locus=5:69307253:69308503:-	NA	gi|514721545|ref|XP_004954763.1|/8.04598e-130/PREDICTED: WD repeat-containing protein RUP1-like [Setaria italica]
XLOC_099677	contig34999:3771-6560	1.81537	1.64807	1.73172	1.67364	1.28677	1.4802	0.752218	1.14864	0.950431	0.851805	0.849504	0.850654	-0.226411	0.194736	-0.865555	0.485289	-0.639144	0.398576	Pavir.J30146	Pavir.J30146.1_dup1	contig34999:3771-6560	0.697072	0.586108	0.64159	0.506882	0.399974	0.453428	0.715669	0.514932	0.6153	0.875358	0.814545	0.844952	-0.500778	0.208281	-0.0603605	0.056827	0.440417	0.195477	K15271|1|7e-13|76.6|egr:104423905|ATP-dependent DNA helicase HFM1/MER3 [EC:3.6.4.12];K00857|4|3e-12|74.7|rcu:RCOM_0732580|thymidine kinase [EC:2.7.1.21]	-	-	-	NA	GRMZM2G059132_T01/4.13952e-69/[mRNA] locus=10:115432097:115433755:+	Os05t0202600-00/59.9635/[mRNA] locus=chr05:6380423:6380983:+	gi|514728696|ref|XP_004956519.1|/6.67092e-100/PREDICTED: pentatricopeptide repeat-containing protein At2g37320-like [Setaria italica]
XLOC_099396	contig346395:3-1190	0.548783	0.470018	0.509401	0.203345	0.316833	0.260089	0.19739	0.730373	0.463881	0.180245	0.338893	0.259569	-0.969795	0.266573	-0.135045	0.0805468	0.83475	0.242152	Pavir.J29940	Pavir.J29940.1_dup1	contig346395:3-1190	0.665719	0.629839	0.647779	0.736521	0.44126	0.58889	0.851858	0.575777	0.713818	0.365307	0.728958	0.547132	-0.137502	0.100644	0.140055	0.0935959	0.277556	0.154565	K13457|1|3e-48|192|sbi:SORBI_05g027220|disease resistance protein RPM1	-	-	-	NA	NA	NA	gi|514809780|ref|XP_004979708.1|/1.07224e-125/PREDICTED: disease resistance protein RPM1-like isoform X1 [Setaria italica]
XLOC_098939	contig34111:17-3069	3.29156	3.09282	3.19219	2.76029	0.394326	1.57731	3.12748	2.8688	2.99814	2.59664	1.28834	1.94249	-1.01708	0.610961	-0.090478	0.117497	0.926603	0.608779	Pavir.J29622	Pavir.J29622.1_dup1	contig34111:17-3069	0.01	0.262012	0.136006	0.01	0.308118	0.159059	0.01	0.828262	0.419131	0.01	0.01	0.01	0.233029	0.0703013	1.6567	0.305083	1.42367	0.299413	K00430|1|1e-08|60.5|sbi:SORBI_06g021550|peroxidase [EC:1.11.1.7];K13172|3|1e-07|57.4|cvr:CHLNCDRAFT_140537|serine/arginine repetitive matrix protein 2;K09533|4|2e-07|56.6|csl:COCSUDRAFT_40212|DnaJ homolog subfamily C member 13;K05747|5|2e-07|56.6|zma:103649171|Wiskott-Aldrich syndrome protein	-	-	-	NA	NA	NA	gi|551563490|ref|XP_005768418.1|/2.54822e-12/hypothetical protein EMIHUDRAFT_436633 [Emiliania huxleyi CCMP1516]
XLOC_098496	contig33652:4119-4674	2.80504	2.89015	2.8476	2.90309	1.24582	2.07446	0.83589	1.70346	1.26967	2.31596	2.8192	2.56758	-0.45701	0.377723	-1.16529	0.64076	-0.708275	0.480525	Pavir.J29305	Pavir.J29305.1_dup1	contig33652:4119-4674	0.796786	0.273754	0.53527	0.477417	1.13476	0.806088	0.543576	0.591004	0.56729	0.669588	0.93353	0.801559	0.590672	0.261596	0.083821	0.0595596	-0.506851	0.253689	K13024|1|3e-09|61.2|vcn:VOLCADRAFT_103901|inositol-hexakisphosphate/diphosphoinositol-pentakisphosphate 1-kinase [EC:2.7.4.24];K05747|2|2e-08|53.5|dosa:Os12t0165300-01|Wiskott-Aldrich syndrome protein;K02184|4|1e-07|55.8|cvr:CHLNCDRAFT_137684|formin 2	-	-	-	NA	NA	NA	gi|302834018|ref|XP_002948572.1|/1.22829e-08/hypothetical protein VOLCADRAFT_103901 [Volvox carteri f. nagariensis]
XLOC_098456	contig336003:7-1076	1.28583	1.01365	1.14974	1.12622	0.974222	1.05022	0.864111	0.964047	0.914079	0.856981	0.754477	0.805729	-0.130617	0.118977	-0.330919	0.21559	-0.200302	0.154644	Pavir.J29274	Pavir.J29274.1_dup1	contig336003:7-1076	1.42316	1.2634	1.34328	1.21804	0.246423	0.732232	1.31408	0.897008	1.10555	1.01616	0.606236	0.811197	-0.875385	0.426675	-0.280998	0.204179	0.594387	0.331275	-	-	-	-	NA	NA	NA	-
XLOC_098375	contig335047:7-1124	0	0.183148	0.091574	0	0.107617	0.0538085	0	0.619845	0.309923	0	0	0	-0.761616	0.09006	1.75337	0.257155	2.51498	0.304185	Pavir.J29209	Pavir.J29209.1_dup1	contig335047:7-1124	0.794498	0.565569	0.680033	0.117758	0.01	0.063879	0.0858654	0.158435	0.12215	0.104488	0.01	0.057244	-3.51758	0.488235	-2.47695	0.471846	1.04063	0.109882	K15920|1|7e-52|204|sita:101752928|beta-D-xylosidase 4 [EC:3.2.1.37]	GO:0005618//cell wall;GO:0048046//apoplast	GO:0009044//xylan 1,4-beta-xylosidase activity	GO:0045493//xylan catabolic process	AT5G64570.1/1.91234e-12/[mRNA] locus=Chr5:25810227:25813309:-	GRMZM2G136895_T01/1.53345e-128/[mRNA] locus=10:144683778:144689050:-	Os04t0640750-00/404.893/[mRNA] locus=chr04:32593208:32595699:+	gi|514804229|ref|XP_004976989.1|/2.85527e-51/PREDICTED: beta-D-xylosidase 4-like isoform X2 [Setaria italica]
XLOC_097771	contig328223:8-1354	0.117349	0	0.0586745	1.40312	0	0.701562	0.09988	0	0.04994	0.48101	0	0.240505	3.56855	0.49659	-0.230407	0.0427698	-3.79896	0.526161	Pavir.J28798	Pavir.J28798.2_dup1	contig328223:8-1354	0.01	0.448992	0.229496	0.01	1.05333	0.531663	0.01	0.150509	0.0802545	0.01	0.100327	0.0551635	1.22835	0.306603	-1.5705	0.193153	-2.79885	0.433054	K08819|1|1e-48|192|bdi:100829636|cyclin-dependent kinase 12/13 [EC:2.7.11.22 2.7.11.23];K04733|2|2e-48|191|sita:101753405|interleukin-1 receptor-associated kinase 4 [EC:2.7.11.1];K13436|5|3e-39|161|sita:101783123|pto-interacting protein 1 [EC:2.7.11.1]	-	GO:0005524//ATP binding;GO:0004674//protein serine/threonine kinase activity;GO:0005524//ATP binding;GO:0004674//protein serine/threonine kinase activity	GO:0006468//protein phosphorylation;GO:0006468//protein phosphorylation	AT3G45410.1/2.06225e-08/[mRNA] locus=Chr3:16654019:16656013:-	GRMZM2G159756_T01/4.81422e-63/[mRNA] locus=2:225647952:225652047:-	Os10t0112700-01/272.075/[mRNA] locus=chr10:848424:850208:-	gi|573961332|ref|XP_006662839.1|/1.15912e-71/PREDICTED: probable serine/threonine-protein kinase DDB_G0271682-like isoform X1 [Oryza brachyantha]
XLOC_097740	contig327972:331-1337	0.436028	0.147842	0.291935	0.500021	0.261327	0.380674	0.445097	0.501935	0.473516	0.277317	0.149034	0.213176	0.382909	0.132515	0.697767	0.210833	0.314858	0.133743	Pavir.J28778	Pavir.J28778.1_dup1	contig327972:331-1337	0.01	0.686988	0.348494	0.01	0.070816	0.040408	0.01	0.01	0.01	0.01	0.0605884	0.0352942	-3.26001	0.321636	-8.42624	0.393843	-5.16623	0.0791136	-	-	-	-	NA	NA	NA	-
XLOC_097700	contig32754:16-3388	1.90005	1.51484	1.70745	1.13865	2.0787	1.60867	0.263312	0.237324	0.250318	0.537757	0.965735	0.751746	-0.0859691	0.109008	-2.77001	0.683443	-2.68404	0.684814	Pavir.J28751	Pavir.J28751.1_dup1	contig32754:16-3388	0.796872	0.951698	0.874285	0.437766	0.655166	0.546466	1.60743	2.96862	2.28802	1.89929	1.79423	1.84676	-0.677971	0.300515	1.38793	0.639941	2.0659	0.716353	K12870|1|4e-169|595|sita:101755311|pre-mRNA-splicing factor ISY1	GO:0009507//chloroplast	-	-	AT3G18790.1/1.13917e-11/[mRNA] locus=Chr3:6477853:6478755:+	GRMZM2G024451_T01/0/[mRNA] locus=5:181892596:181893531:-	Os02t0602500-02/1047.18/[mRNA] locus=chr02:23579761:23580696:-	gi|514714487|ref|XP_004953014.1|/1.71906e-168/PREDICTED: pre-mRNA-splicing factor ISY1 homolog [Setaria italica]
XLOC_097284	contig323165:554-1227	0	0.813137	0.406568	0	0.101972	0.050986	0	0.130912	0.065456	0	0.174255	0.0871275	-2.98302	0.355586	-2.6257	0.351192	0.357324	0.0528028	Pavir.J28446	Pavir.J28446.1_dup1	contig323165:554-1227	0.446439	0.01	0.228219	0.01	0.01	0.01	0.832197	0.468161	0.650179	0.459545	0.224206	0.341875	-7.80555	0.279874	1.53915	0.399072	9.34469	0.595825	K14488|1|5e-10|63.2|smo:SELMODRAFT_440501|SAUR family protein	GO:0005739//mitochondrion	GO:0005516//calmodulin binding	GO:0009734//auxin-activated signaling pathway	NA	GRMZM2G400156_T01/5.21334e-86/[mRNA] locus=1:209234098:209234496:-	Os08t0452500-01/248.287/[mRNA] locus=chr08:22136890:22137291:+	gi|514796629|ref|XP_004973599.1|/3.33264e-59/PREDICTED: uncharacterized protein LOC101770066 [Setaria italica]
XLOC_097217	contig322438:1-1125	1.5227	1.44953	1.48611	1.75985	1.47227	1.61606	2.215	1.71137	1.96318	2.21591	2.26599	2.24095	0.120935	0.126742	0.40165	0.312454	0.280715	0.25343	Pavir.J28393	Pavir.J28393.1_dup1	contig322438:1-1125	0.839194	1.38533	1.11226	0.670551	1.09093	0.88074	2.8333	2.93726	2.88528	1.80652	3.93731	2.87192	-0.336706	0.211975	1.37522	0.674135	1.71192	0.724953	K02184|1|6e-31|135|fve:101305378|formin 2	-	-	-	NA	NA	Os11t0535600-01/91.6812/[mRNA] locus=chr11:19523945:19525090:+	gi|514809139|ref|XP_004979398.1|/8.0182e-138/PREDICTED: leucine-rich repeat extensin-like protein 3-like [Setaria italica]
XLOC_097190	contig322036:60-1407	0.801283	0.32235	0.561817	2.42388	2.11647	2.27017	0.190907	0.172081	0.181494	0.584259	0.392624	0.488442	2.01463	0.691767	-1.63018	0.372864	-3.64481	0.756249	Pavir.J28375	Pavir.J28375.1_dup1	contig322036:60-1407	3.97365	4.86494	4.41929	4.09404	2.74086	3.41745	2.94648	3.23208	3.08928	4.89032	3.39278	4.14155	-0.370895	0.369674	-0.516546	0.476721	-0.14565	0.19283	K01893|1|5e-67|254|sbi:SORBI_01g039570|asparaginyl-tRNA synthetase [EC:6.1.1.22]	GO:0005739//mitochondrion;GO:0009507//chloroplast	GO:0004816//asparagine-tRNA ligase activity;GO:0003676//nucleic acid binding;GO:0005524//ATP binding	GO:0006421//asparaginyl-tRNA aminoacylation;GO:0046686//response to cadmium ion	AT1G70980.1/3.99512e-16/[mRNA] locus=Chr1:26762339:26764394:+	GRMZM2G083836_T03/3.45266e-138/[mRNA] locus=8:48994563:48999616:-	Os01t0372700-01/406.875/[mRNA] locus=chr01:15357068:15360532:-	gi|413948125|gb|AFW80774.1|/2.17232e-66/asparaginyl-tRNA synthetase, cytoplasmic 3 [Zea mays]
XLOC_097107	contig321107:90-1100	0.688553	0.129539	0.409046	0.577666	0.592237	0.584952	0.171218	0.0484068	0.109812	0.490068	0.322969	0.406518	0.516055	0.203297	-1.89722	0.321124	-2.41328	0.44815	Pavir.J28315	Pavir.J28315.1_dup1	contig321107:90-1100	0.01	0.551666	0.280833	0.01	0.264787	0.137394	0.01	0.0738923	0.0419462	0.01	0.86926	0.43963	-1.05614	0.182868	-2.88352	0.276283	-1.82738	0.154872	-	-	-	-	NA	GRMZM2G432918_T01/9.0204e-13/[mRNA] locus=3:212549670:212553167:-	NA	-
XLOC_096979	contig319716:3-1413	10.7581	4.16964	7.46389	18.6749	7.9047	13.2898	14.6814	45.7993	30.2404	8.35734	7.35414	7.85574	0.832321	0.6799	2.01848	0.865666	1.18615	0.80461	Pavir.J28220	Pavir.J28220.1_dup1	contig319716:3-1413	0.457302	0.645282	0.551292	0.481289	0.298216	0.389752	1.69302	1.34388	1.51845	1.13575	0.739079	0.937416	-0.500259	0.188491	1.46171	0.576121	1.96197	0.640398	K13412|1|3e-12|73.6|dosa:Os05t0491900-00|calcium-dependent protein kinase [EC:2.7.11.1];K00430|4|5e-12|72.8|sbi:SORBI_06g021550|peroxidase [EC:1.11.1.7]	-	-	-	NA	GRMZM2G067626_T01/1.17766e-64/[mRNA] locus=1:222945939:222947120:-	Os10t0520100-00/170.975/[mRNA] locus=chr10:20108944:20110179:+	gi|242039077|ref|XP_002466933.1|/7.54952e-85/hypothetical protein SORBIDRAFT_01g016940 [Sorghum bicolor]
XLOC_096952	contig319434:17-1418	1.99486	1.11411	1.55449	1.47808	1.38621	1.43215	0.423587	0.43584	0.429713	0.962891	0.702304	0.832597	-0.118256	0.123624	-1.85499	0.619671	-1.73673	0.609126	Pavir.J28196	Pavir.J28196.1_dup1	contig319434:17-1418	0.440085	0.434045	0.437065	0.0738394	0.0733466	0.073593	0.72327	0.521691	0.62248	0.395634	0.648584	0.522109	-2.57021	0.355121	0.510181	0.21092	3.08039	0.483407	K08597|1|3e-17|89.7|obr:102709524|sentrin-specific protease 8 [EC:3.4.22.68]	-	-	-	NA	NA	NA	gi|573965803|ref|XP_006665007.1|/1.18347e-16/PREDICTED: uncharacterized protein LOC102709524 [Oryza brachyantha]
XLOC_096870	contig318512:152-1426	0	0.251692	0.125846	1.75573	0.650337	1.20304	0	0.0928652	0.0464326	0	0	0	3.25123	0.620875	-1.42872	0.122403	-4.67994	0.659975	Pavir.J28125	Pavir.J28125.1_dup1	contig318512:152-1426	0.524184	0.487726	0.505955	0.134473	0.524899	0.329686	0.393176	1.30148	0.847328	0.199185	0.40466	0.301922	-0.617917	0.208006	0.743911	0.318305	1.36183	0.451804	K01181|1|2e-77|290|sly:104645405|endo-1,4-beta-xylanase [EC:3.2.1.8]	-	GO:0004553//hydrolase activity, hydrolyzing O-glycosyl compounds	GO:0005975//carbohydrate metabolic process	AT4G38300.1/8.88606e-06/[mRNA] locus=Chr4:17944556:17945491:-	GRMZM2G108032_T01/0/[mRNA] locus=1:33121917:33124859:+	Os03t0243700-01/1162.15/[mRNA] locus=chr03:7601449:7602816:+	gi|242041583|ref|XP_002468186.1|/0/hypothetical protein SORBIDRAFT_01g041310 [Sorghum bicolor]
XLOC_096677	contig316380:0-1402	0.498103	0	0.249051	0	0	0	0.284994	2.11705	1.20102	0.232203	0	0.116101	-7.96319	0.306831	2.26685	0.593612	10.23	0.754075	Pavir.J27978	Pavir.J27978.1_dup1	contig316380:0-1402	0.01	0.01	0.01	0.01	0.01	0.01	0.373959	0.01	0.191979	0.570109	0.01	0.290054	0	0.0434786	7.55059	0.256603	7.55059	0.26818	K13172|1|1e-07|58.5|pxb:103937106|serine/arginine repetitive matrix protein 2;K02184|2|1e-07|56.6|zma:103652160|formin 2	-	-	-	NA	NA	NA	gi|293330987|ref|NP_001169942.1|/3.00959e-11/uncharacterized protein LOC100383840 [Zea mays]
XLOC_096596	contig315492:850-1356	1.72769	0	0.863847	0.588119	0.297289	0.442704	1.78121	0.383681	1.08245	0.511499	1.46331	0.987403	-0.965268	0.36387	0.324615	0.204706	1.28988	0.496795	Pavir.J27920	Pavir.J27920.1_dup1	contig315492:850-1356	0.682203	0.01	0.346101	0.151646	0.166157	0.158902	0.345352	0.322312	0.333832	0.429851	0.958613	0.694232	-1.10418	0.21718	-0.0331914	0.0384149	1.07099	0.221134	-	-	-	-	NA	NA	NA	gi|590577182|ref|XP_007013165.1|/1.43892e-06/Proline extensin-like receptor kinase 1 [Theobroma cacao]
XLOC_096523	contig314665:139-1163	0.501861	1.82498	1.16342	0.601303	0.605486	0.603395	2.41293	3.30408	2.8585	1.49674	1.98258	1.73966	-0.947197	0.416878	1.29689	0.662535	2.24409	0.755839	Pavir.J27865	Pavir.J27865.1_dup1	contig314665:139-1163	0.01	0.120598	0.065299	0.01	0.0712071	0.0406035	0.01	0.656704	0.333352	0.01	0.243804	0.126902	-0.751907	0.0704588	2.43532	0.299452	3.18723	0.328354	K00430|1|1e-09|64.7|obr:102718644|peroxidase [EC:1.11.1.7];K02184|2|2e-09|63.9|zma:103647807|formin 2;K00939|4|2e-09|63.5|mpp:MICPUCDRAFT_67168|adenylate kinase [EC:2.7.4.3];K13172|5|3e-09|63.2|cvr:CHLNCDRAFT_140537|serine/arginine repetitive matrix protein 2	-	-	-	NA	GRMZM2G084498_T01/5.40237e-11/[mRNA] locus=4:178757393:178757851:+	Os09t0455200-01/52.0341/[mRNA] locus=chr09:17109675:17110947:-	gi|323450084|gb|EGB05967.1|/5.56722e-12/expressed protein, partial [Aureococcus anophagefferens]
XLOC_096148	contig310550:669-1466	0.461342	0.317467	0.389405	1.65849	1.12393	1.39121	1.25389	0.455049	0.854471	2.31998	1.8474	2.08369	1.837	0.586477	1.13376	0.40731	-0.703238	0.411153	Pavir.J27585	Pavir.J27585.1_dup1	contig310550:669-1466	0.525971	0.262665	0.394318	0.01	0.301152	0.155576	1.55876	0.888903	1.22383	0.539104	1.20034	0.869724	-1.38409	0.26536	1.63397	0.551133	3.01806	0.639973	K01512|1|1e-55|214|sita:101753386|acylphosphatase [EC:3.6.1.7]	-	GO:0003998//acylphosphatase activity	-	NA	GRMZM2G361699_T01/9.9866e-109/[mRNA] locus=9:106628140:106628484:-	Os06t0264650-00/228.464/[mRNA] locus=chr06:8744380:8744814:+	gi|514763084|ref|XP_004965185.1|/4.99486e-55/PREDICTED: acylphosphatase-1-like [Setaria italica]
XLOC_096113	contig310166:0-1470	0.686759	0.108007	0.397383	0.548676	0.979899	0.764288	0	0	0	0.327027	0.106634	0.216831	0.943586	0.337016	-8.63439	0.437204	-9.57797	0.640398	Pavir.J27560	Pavir.J27560.2_dup1	contig310166:0-1470	0.353704	0.01	0.181852	1.2715	0.01	0.640748	1.00505	0.01	0.507524	0.886784	0.01	0.448392	1.84297	0.407963	1.50401	0.338198	-0.338964	0.16674	-	-	GO:0051087//chaperone binding;GO:0001671//ATPase activator activity	GO:0032781//positive regulation of ATPase activity;GO:0006950//response to stress	NA	GRMZM2G021816_T01/6.15101e-92/[mRNA] locus=1:197855140:197857946:-	Os08t0464000-02/281.987/[mRNA] locus=chr08:22777354:22781088:-	gi|226493582|ref|NP_001152033.1|/2.844e-38/LOC100285670 [Zea mays]
XLOC_095871	contig30786:4259-5269	0	0	0	0	1.35387	0.676933	0	0	0	0	0	0	9.40394	0.583713	0	0.0271298	-9.40394	0.60922	Pavir.J27381	Pavir.J27381.1_dup1	contig30786:4259-5269	0.830502	2.27634	1.55342	2.65418	1.58359	2.11888	6.54793	7.77476	7.16135	2.99334	2.61073	2.80204	0.447857	0.33867	2.20478	0.825912	1.75693	0.812635	K02184|1|2e-06|42.7|zma:103633391|formin 2	-	-	-	NA	GRMZM2G387594_T01/1.57086e-56/[mRNA] locus=8:62663023:62663217:-	Os05t0541750-01/228.464/[mRNA] locus=chr05:26898103:26898363:-	gi|242091241|ref|XP_002441453.1|/4.05898e-21/hypothetical protein SORBIDRAFT_09g027050 [Sorghum bicolor]
XLOC_095779	contig30694:611-4659	5.75276	4.95502	5.35389	4.61958	5.44921	5.03439	3.0585	3.18836	3.12343	6.6193	4.79178	5.70554	-0.0887696	0.144926	-0.777455	0.6143	-0.688685	0.592738	Pavir.J27312	Pavir.J27312.1_dup1	contig30694:611-4659	3.62326	4.14356	3.88341	4.02355	2.69602	3.35979	4.60912	5.5894	5.09926	3.5408	3.91549	3.72814	-0.208954	0.236632	0.392964	0.409011	0.601918	0.554882	K13105|1|0.0|848|sita:101775562|proline-rich protein PRCC	-	-	-	NA	GRMZM2G086032_T01/0/[mRNA] locus=5:87522499:87525660:-	Os02t0175900-01/313.705/[mRNA] locus=chr02:4144491:4146888:-	gi|514709222|ref|XP_004951731.1|/0/PREDICTED: proline-rich protein PRCC-like [Setaria italica]
XLOC_095758	contig30675:1571-2466	0.3993	0.420776	0.410038	1.32602	1.8746	1.60031	0	0	0	0.2023	0.203019	0.202659	1.96452	0.626199	-8.67961	0.444677	-10.6441	0.808524	Pavir.J27297	Pavir.J27297.1_dup1	contig30675:1571-2466	1.12321	1.77835	1.45078	0.672176	0.01	0.341088	0.433251	0.805197	0.619224	1.63157	0.538742	1.08515	-2.10777	0.616442	-1.2283	0.533115	0.879476	0.303067	-	-	-	-	NA	GRMZM2G504906_T01/8.679e-56/[mRNA] locus=2:167977910:167982718:-	Os07t0455100-00/125.381/[mRNA] locus=chr07:15769927:15787357:-	gi|514727031|ref|XP_004956125.1|/6.81957e-36/PREDICTED: tetratricopeptide repeat protein 27 homolog [Setaria italica]
XLOC_095753	contig30667:1856-3004	3.71541	0.892798	2.3041	5.47862	3.43698	4.4578	2.73295	1.04178	1.88737	2.54748	2.81043	2.67896	0.952126	0.633098	-0.287832	0.259281	-1.23996	0.722071	Pavir.J27291	Pavir.J27291.1_dup1,Pavir.J27291.2_dup1	contig30667:1856-3004	0.288327	0.610317	0.449322	0.227592	0.706778	0.467185	1.13228	1.02298	1.07763	1.09781	3.59856	2.34818	0.0562435	0.0675214	1.26204	0.476705	1.20579	0.482509	K13171|1|3e-06|52.8|pmum:103321983|serine/arginine repetitive matrix protein 1	-	-	-	NA	NA	NA	-
XLOC_095736	contig30646:1333-3924	0	0.0246895	0.0123447	0	0.0293181	0.014659	0.714541	0.862594	0.788568	0.230881	0.100544	0.165712	0.239001	0.0471248	5.93998	0.560631	5.70098	0.570349	Pavir.J27281	Pavir.J27281.1_dup1	contig30646:1333-3924	0.113282	0.01	0.061641	0.01	0.01	0.01	0.353127	0.01	0.181564	0.568377	0.01	0.289188	-5.83645	0.11178	1.63167	0.164181	7.46812	0.257501	K05278|1|9e-33|141|vvi:100232938|flavonol synthase [EC:1.14.11.23];K18054|2|1e-32|140|bdi:100823703|2'-deoxymugineic-acid 2'-dioxygenase / mugineic-acid 3-dioxygenase [EC:1.14.11.24 1.14.11.25];K06892|4|3e-32|139|smo:SELMODRAFT_452904|feruloyl-CoA ortho-hydroxylase [EC:1.14.11.-]	-	GO:0016706//oxidoreductase activity, acting on paired donors, with incorporation or reduction of molecular oxygen, 2-oxoglutarate as one donor, and incorporation of one atom each of oxygen into both donors	GO:0055114//oxidation-reduction process	NA	GRMZM2G025536_T01/0/[mRNA] locus=2:3014724:3016296:+	Os04t0667400-01/256.217/[mRNA] locus=chr04:34067885:34069307:-	gi|514742705|ref|XP_004960209.1|/2.05254e-160/PREDICTED: hyoscyamine 6-dioxygenase-like [Setaria italica]
XLOC_095599	contig305195:60-830	0	0.244197	0.122098	0	0.287431	0.143715	0	0.662369	0.331184	0	0	0	0.234285	0.0703013	1.43587	0.246696	1.20159	0.240365	Pavir.J27193	Pavir.J27193.1_dup1	contig305195:60-830	0.01	0.01	0.01	0.572312	0.01	0.291156	0.376366	1.71942	1.04789	0.465483	1.3839	0.924691	8.16318	0.341261	10.0333	0.70699	1.8701	0.552645	K02184|1|1e-05|48.9|csl:COCSUDRAFT_55185|formin 2	-	-	-	NA	GRMZM2G045638_T01/1.28776e-08/[mRNA] locus=7:108534878:108535171:+	Os08t0427800-00/97.6282/[mRNA] locus=chr08:20578141:20578677:+	gi|514796153|ref|XP_004973479.1|/6.73316e-28/PREDICTED: uncharacterized protein LOC101753436 [Setaria italica]
XLOC_095489	contig304151:1-1182	1.56774	1.02899	1.29836	1.36631	0	0.683157	0	0	0	0	0	0	-0.925352	0.431573	-10.3425	0.752847	-9.41713	0.609732	Pavir.J27120	Pavir.J27120.1_dup1	contig304151:1-1182	0.01	0.779246	0.394623	0.01	0.118018	0.064009	0.01	0.0379154	0.0239577	0.01	0.0505125	0.0302563	-2.71275	0.334969	-4.32552	0.37284	-1.61277	0.0885086	K13228|1|3e-57|223|zma:100274317|UDP-glucosyltransferase BX9 [EC:2.4.1.202];K13227|2|1e-55|217|zma:100277344|UDP-glucosyltransferase BX8 [EC:2.4.1.202];K13493|3|2e-43|177|ath:AT5G05870|cytokinin-N-glucosyltransferase [EC:2.4.1.-]	-	GO:0016758//transferase activity, transferring hexosyl groups	GO:0008152//metabolic process	NA	GRMZM5G815665_T01/0/[mRNA] locus=7:23234560:23236111:-	Os07t0241800-01/236.393/[mRNA] locus=chr07:7912030:7913499:+	gi|514738366|ref|XP_004959112.1|/1.20189e-124/PREDICTED: DIMBOA UDP-glucosyltransferase BX8-like [Setaria italica]
XLOC_095245	contig301667:150-1478	2.42244	2.00818	2.21531	1.19826	1.09008	1.14417	5.57877	3.95518	4.76698	3.06152	5.71926	4.39039	-0.953202	0.535966	1.10557	0.692059	2.05877	0.800688	Pavir.J26944	Pavir.J26944.1_dup1	contig301789:42-1457	1.04828	0.51366	0.780971	1.14718	1.17888	1.16303	0.910817	0.752151	0.831484	0.697221	1.06679	0.882005	0.574547	0.310036	0.0904195	0.074105	-0.484128	0.296577	-	-	-	-	NA	AC214267.3_FGT004/1.60147e-11/[mRNA] locus=1:239433804:239434927:-	NA	gi|413918278|gb|AFW58210.1|/4.84622e-29/hypothetical protein ZEAMMB73_655484 [Zea mays]
XLOC_095227	contig301547:0-1148	1.25368	2.57192	1.9128	1.57769	2.08092	1.8293	1.14444	1.31366	1.22905	1.53086	1.5906	1.56073	-0.0643904	0.0939818	-0.63814	0.424659	-0.57375	0.40479	Pavir.J26919	Pavir.J26919.1_dup1	contig301547:0-1148	4.41569	2.53552	3.4756	3.22913	2.94097	3.08505	2.91224	2.57272	2.74248	3.04153	2.88131	2.96142	-0.17197	0.19954	-0.341782	0.335425	-0.169812	0.203934	-	-	-	-	NA	GRMZM2G087600_T01/2.68322e-49/[mRNA] locus=1:40415727:40421145:+	Os03t0274700-01/89.6988/[mRNA] locus=chr03:9266081:9269866:+	gi|514820072|ref|XP_004984726.1|/4.71524e-68/PREDICTED: keratin, type II cytoskeletal 1-like isoform X1 [Setaria italica]
XLOC_094876	contig297482:0-1527	0.764236	0.748319	0.756277	0.637224	0.614673	0.625948	0.397755	0.474331	0.436043	0.287811	0.20327	0.245541	-0.272872	0.153502	-0.794444	0.310784	-0.521572	0.222417	Pavir.J26647	Pavir.J26647.1_dup1	contig297482:0-1527	1.90543	0.830438	1.36793	0.728873	1.24899	0.988933	0.574437	0.97378	0.774109	0.78607	0.867062	0.826566	-0.468054	0.293073	-0.82139	0.427202	-0.353337	0.217117	-	-	-	-	NA	GRMZM2G083813_T02/1.77468e-11/[mRNA] locus=5:894737:897471:-	Os03t0854300-01/54.0164/[mRNA] locus=chr03:35982645:35985532:+	-
XLOC_094856	contig297232:57-1539	0	1.21015	0.605077	0.162025	0.478416	0.320221	1.81664	1.74252	1.77958	1.18453	0.407947	0.796239	-0.919243	0.290931	1.55516	0.617733	2.4744	0.695264	Pavir.J26633	Pavir.J26633.1_dup1	contig297232:57-1539	0.0515119	0.388012	0.219762	0.121003	0.58571	0.353356	0.633419	0.345616	0.489518	0.378703	0.313354	0.346029	0.685184	0.170292	1.15542	0.291766	0.470236	0.182144	K13172|1|4e-06|53.1|vcn:VOLCADRAFT_117048|serine/arginine repetitive matrix protein 2;K14325|2|6e-06|52.4|mus:103978483|RNA-binding protein with serine-rich domain 1	GO:0005634//nucleus	-	GO:0080040//positive regulation of cellular response to phosphate starvation	NA	GRMZM2G171423_T02/2.51083e-50/[mRNA] locus=4:232025067:232026401:-	Os02t0202200-01/168.993/[mRNA] locus=chr02:5706714:5708753:+	gi|514708409|ref|XP_004951530.1|/5.2306e-57/PREDICTED: SPX domain-containing protein 1-like [Setaria italica]
XLOC_094636	contig294744:311-1537	0.632164	0.820205	0.726185	1.01026	1.50588	1.25807	2.31763	3.51065	2.91414	0.687988	1.02986	0.858925	0.792805	0.391544	2.00466	0.733317	1.21186	0.66663	Pavir.J26471	Pavir.J26471.1_dup1	contig294744:311-1537	0.01	0.291635	0.150817	0.01	2.77221	1.3911	0.01	0.421016	0.215508	0.01	0.01	0.01	3.24438	0.64947	0.528195	0.0980218	-2.71619	0.659282	K13172|1|3e-07|54.7|mpp:MICPUCDRAFT_69362|serine/arginine repetitive matrix protein 2;K13412|2|4e-07|54.3|dosa:Os05t0491900-00|calcium-dependent protein kinase [EC:2.7.11.1];K14317|3|5e-07|53.9|mpp:MICPUCDRAFT_46822|nuclear pore complex protein Nup214;K13171|5|2e-06|52.0|bvg:104900057|serine/arginine repetitive matrix protein 1	-	-	-	NA	GRMZM2G054588_T01/3.91868e-81/[mRNA] locus=8:131255311:131255835:-	Os05t0126800-01/135.293/[mRNA] locus=chr05:1522075:1522639:-	gi|514743374|ref|XP_004960368.1|/8.70299e-59/PREDICTED: uncharacterized protein At4g08330, chloroplastic-like [Setaria italica]
XLOC_094522	contig29352:1292-2600	0.733695	0.502377	0.618036	0.27185	1.3005	0.786177	0.197132	0.294888	0.24601	0.320452	0.235782	0.278117	0.347163	0.18468	-1.32897	0.361445	-1.67614	0.468885	Pavir.J26379	Pavir.J26379.1_dup1	contig29352:1292-2600	0.66118	1.25106	0.956118	1.15821	1.25219	1.2052	0.338443	0.343126	0.340785	0.518332	0.465446	0.491889	0.334012	0.218535	-1.48833	0.48069	-1.82234	0.579515	K19041|1|5e-82|305|egu:105050317|E3 ubiquitin-protein ligase RNF38/44 [EC:2.3.2.27]	-	GO:0008270//zinc ion binding	-	NA	GRMZM2G017636_T01/0/[mRNA] locus=6:80644626:80645699:-	Os06t0167200-01/394.981/[mRNA] locus=chr06:3389184:3390275:-	gi|514761252|ref|XP_004964741.1|/1.70376e-171/PREDICTED: RING-H2 finger protein ATL47-like [Setaria italica]
XLOC_094292	contig290956:394-1583	1.1853	1.8947	1.54	0.158116	0.113483	0.1358	0.192362	0.366225	0.279293	0.37439	0.627063	0.500726	-3.50338	0.672899	-2.46308	0.653219	1.0403	0.193035	Pavir.J26208	Pavir.J26208.1_dup1	contig290956:394-1583	0.416946	1.06127	0.739108	0.39491	1.26843	0.83167	0.986317	0.890544	0.93843	0.88788	0.965763	0.926821	0.170226	0.120694	0.344464	0.198902	0.174239	0.13405	-	-	-	-	AT2G02880.1/8.1487e-08/[mRNA] locus=Chr2:841303:843151:+	GRMZM2G052654_T02/7.86187e-139/[mRNA] locus=9:119473413:119477674:-	Os03t0379400-00/400.928/[mRNA] locus=chr03:15002518:15004551:-	gi|242035615|ref|XP_002465202.1|/3.86803e-69/hypothetical protein SORBIDRAFT_01g033990 [Sorghum bicolor]
XLOC_093777	contig28554:3626-7460	0.897375	1.78263	1.34	1.54609	1.03508	1.29058	2.37683	2.22675	2.30179	2.57042	1.8235	2.19696	-0.0542107	0.081736	0.780521	0.505883	0.834731	0.539565	Pavir.J25809	Pavir.J25809.1_dup1	contig28554:3626-7460	3.87858	5.17834	4.52846	3.67001	5.40274	4.53638	2.80162	2.48656	2.64409	4.10874	3.32107	3.7149	0.00252045	0.0451481	-0.776251	0.596494	-0.778772	0.615607	-	-	-	GO:0009751//response to salicylic acid	AT2G06010.1/7.23761e-06/[mRNA] locus=Chr2:2336841:2338391:+	GRMZM2G131448_T01/0/[mRNA] locus=2:45524489:45526440:-	Os04t0446200-01/351.37/[mRNA] locus=chr04:22243919:22244685:+	gi|242073230|ref|XP_002446551.1|/1.61711e-105/hypothetical protein SORBIDRAFT_06g017990 [Sorghum bicolor]
XLOC_093727	contig285134:0-1485	0.918885	0.482929	0.700907	5.50184	1.63453	3.56819	0.357996	0.3206	0.339298	2.24032	0	1.12016	2.3479	0.771164	-1.04667	0.34764	-3.39457	0.806721	Pavir.J25775	Pavir.J25775.2_dup1,Pavir.J25775.3_dup1	contig285134:0-1485	1.05221	1.51186	1.28204	1.09297	0.517101	0.805037	1.04604	0.840105	0.943071	1.35496	1.20905	1.28201	-0.67131	0.360264	-0.442998	0.279788	0.228312	0.160275	-	-	-	-	NA	NA	NA	-
XLOC_093563	contig283668:23-1619	0.663779	0.873544	0.768662	0.947148	0.701783	0.824466	0.0756989	0.0460317	0.0608653	0.0608544	0.276361	0.168608	0.10111	0.0959112	-3.65866	0.53291	-3.75977	0.563781	Pavir.J25640	Pavir.J25640.1_dup1	contig283668:23-1619	0.01	0.455179	0.23259	0.01	0.01	0.01	0.01	0.102769	0.0563845	0.01	0.01	0.01	-7.83346	0.28819	-2.13622	0.222386	5.69723	0.10255	K17525|1|1e-41|170|sbi:SORBI_03g028160|chitinase domain-containing protein 1	-	GO:0004568//chitinase activity	GO:0005975//carbohydrate metabolic process;GO:0006032//chitin catabolic process	NA	GRMZM2G037694_T01/9.09512e-68/[mRNA] locus=8:144588351:144594869:+	NA	gi|242053641|ref|XP_002455966.1|/5.50179e-41/hypothetical protein SORBIDRAFT_03g028160 [Sorghum bicolor]
XLOC_093513	contig283215:4-1618	0.207272	0.812739	0.510005	0.122699	0.121144	0.121922	0.976963	0.662411	0.819687	0.700455	0.103461	0.401958	-2.06456	0.372187	0.684561	0.297515	2.74912	0.542935	Pavir.J25605	Pavir.J25605.2_dup1,Pavir.J25605.1_dup1	contig283215:4-1618	1.32571	0.48936	0.907535	0.691155	1.01713	0.854145	0.0706226	0.161229	0.115926	0.01	0.0835141	0.046757	-0.0874732	0.0895481	-2.96875	0.557189	-2.88128	0.556008	K07466|1|4e-15|83.2|mtr:MTR_2g048560|replication factor A1	-	-	-	NA	NA	NA	gi|77552759|gb|ABA95556.1|/1.59361e-59/hypothetical protein LOC_Os11g47400 [Oryza sativa Japonica Group]
XLOC_093457	contig28258:1930-7701	1.01405	0.715983	0.865015	1.38307	0.603615	0.993341	0.787762	0.472791	0.630276	1.39268	0.926697	1.15969	0.199564	0.144044	-0.45674	0.230718	-0.656304	0.335622	Pavir.J25560	Pavir.J25560.1_dup1	contig28258:1930-7701	0.940786	1.32334	1.13206	0.789351	1.13237	0.960859	1.43585	1.557	1.49643	1.78007	1.80122	1.79064	-0.236558	0.168717	0.402569	0.278221	0.639127	0.401742	-	-	-	-	NA	GRMZM2G012088_T01/0/[mRNA] locus=2:8548725:8553259:-	Os04t0625900-01/311.722/[mRNA] locus=chr04:31824190:31828453:+	gi|514803999|ref|XP_004976878.1|/0/PREDICTED: uncharacterized protein LOC101777930 [Setaria italica]
XLOC_093334	contig281274:27-1624	1.82172	1.28595	1.55383	1.54351	3.0994	2.32146	0.026226	0	0.013113	0.417181	0.335652	0.376416	0.5792	0.413547	-6.8347	0.71062	-7.4139	0.791955	Pavir.J25470	Pavir.J25470.1_dup1	contig281274:27-1624	0.436505	0.01	0.223252	0.608233	0.01	0.309117	0.0539897	0.01	0.0319948	0.01	0.01	0.01	0.477696	0.134137	-2.99206	0.232553	-3.46976	0.320597	-	-	-	-	NA	NA	NA	-
XLOC_093048	contig278665:451-1376	0	0.341983	0.170991	0	0.788652	0.394326	0	1.19533	0.597667	0	0.325302	0.162651	1.20308	0.24913	1.80241	0.403223	0.599331	0.234238	Pavir.J25258	Pavir.J25258.1_dup1	contig278665:451-1376	0.01	0.661188	0.335594	0.467551	0.01	0.238776	0.01	0.0683777	0.0391888	0.01	0.0910083	0.0505041	-0.499036	0.142721	-3.2547	0.323621	-2.75566	0.253485	-	-	-	-	NA	GRMZM2G107003_T01/2.12613e-80/[mRNA] locus=2:40592968:40593537:+	Os04t0465300-01/182.869/[mRNA] locus=chr04:23242561:23243092:-	gi|514801981|ref|XP_004975888.1|/1.61204e-57/PREDICTED: gibberellin-regulated protein 14-like isoform X2 [Setaria italica]
XLOC_093006	contig278211:0-1661	1.31817	1.62503	1.4716	3.0881	3.69588	3.39199	1.47629	1.30605	1.39117	1.28581	1.95587	1.62084	1.20475	0.659416	-0.0810869	0.0851538	-1.28583	0.698272	Pavir.J25224	Pavir.J25224.1_dup1	contig278211:0-1661	5.99964	3.18456	4.5921	3.47134	0.593143	2.03224	1.14319	1.44405	1.29362	1.19198	1.60836	1.40017	-1.17608	0.691641	-1.82774	0.773637	-0.651659	0.455962	K00891|1|1e-110|399|sbi:SORBI_06g030260|shikimate kinase [EC:2.7.1.71]	GO:0009536//plastid	GO:0004765//shikimate kinase activity;GO:0005524//ATP binding	GO:0009073//aromatic amino acid family biosynthetic process	NA	GRMZM2G004590_T01/0/[mRNA] locus=2:6483160:6485981:-	Os04t0640600-01/242.34/[mRNA] locus=chr04:32582922:32585513:-	gi|242077364|ref|XP_002448618.1|/5.57585e-110/hypothetical protein SORBIDRAFT_06g030260 [Sorghum bicolor]
XLOC_092743	contig27557:3-1674	0	0.572877	0.286438	0	0.551742	0.275871	0	0.0814153	0.0407077	0	0.108606	0.0543032	-0.0541344	0.0567797	-2.79976	0.284458	-2.74562	0.28786	Pavir.J25039	Pavir.J25039.1_dup1	contig27557:3-1674	1.45859	1.26114	1.35986	0.736043	0.471255	0.603649	0.762394	0.688239	0.725316	1.40355	1.24403	1.32379	-1.17168	0.497693	-0.906777	0.450623	0.264901	0.152612	K04733|1|5e-35|148|mus:103989086|interleukin-1 receptor-associated kinase 4 [EC:2.7.11.1]	GO:0005886//plasma membrane;GO:0005739//mitochondrion	GO:0004672//protein kinase activity;GO:0005524//ATP binding	GO:0006468//protein phosphorylation	NA	GRMZM2G029692_T01/1.83528e-167/[mRNA] locus=7:6141764:6146748:-	Os07t0159700-00/200.711/[mRNA] locus=chr07:3190314:3191901:-	gi|514724446|ref|XP_004955493.1|/5.10231e-120/PREDICTED: probable receptor-like protein kinase At1g49730-like [Setaria italica]
XLOC_092558	contig273758:5-1688	1.00109	0.854498	0.927796	0.649938	1.49051	1.07022	1.73793	1.28351	1.51072	0.851217	0.934426	0.892822	0.206033	0.150297	0.703356	0.407869	0.497324	0.341718	Pavir.J24903	Pavir.J24903.6_dup1,Pavir.J24903.5_dup1,Pavir.J24903.1_dup1	contig273758:5-1688	0.667628	1.27958	0.973604	1.03887	1.62852	1.3337	1.87178	1.74778	1.80978	0.684451	1.60705	1.14575	0.454022	0.283032	0.894407	0.501095	0.440386	0.339899	-	-	-	-	NA	GRMZM2G119782_T01/5.68729e-22/[mRNA] locus=5:213336952:213337266:+	Os02t0793700-02/119.434/[mRNA] locus=chr02:33727163:33727471:+	gi|397572609|gb|EJK48331.1|/6.7508e-06/hypothetical protein THAOC_32884, partial [Thalassiosira oceanica]
XLOC_092034	contig26897:40-1956	0.393221	0.326494	0.359857	0	0.129001	0.0645005	0.483059	0.471197	0.477128	0.300918	0.221082	0.261	-2.4689	0.306855	0.406951	0.152289	2.87585	0.410972	Pavir.J24503	Pavir.J24503.1_dup1	contig26897:40-1956	1.48966	1.52501	1.50733	3.40868	2.75552	3.0821	0.621624	0.305218	0.463421	1.10656	1.03547	1.07102	1.03192	0.609874	-1.7016	0.600361	-2.73352	0.780867	K04957|1|5e-48|192|sita:101767716|hyperpolarization activated cyclic nucleotide-gated potassium channel 4;K04910|2|6e-27|122|mis:MICPUN_98786|potassium voltage-gated channel Eag-related subfamily H member 7;K04955|3|5e-24|113|mis:MICPUN_81532|hyperpolarization activated cyclic nucleotide-gated potassium channel 2;K04905|4|6e-22|106|mis:MICPUN_103982|potassium voltage-gated channel Eag-related sub…	GO:0005886//plasma membrane;GO:0016021//integral component of membrane	GO:0005249//voltage-gated potassium channel activity	GO:0009644//response to high light intensity;GO:0007623//circadian rhythm;GO:0010118//stomatal movement;GO:0055085//transmembrane transport;GO:0006813//potassium ion transport	AT4G18290.1/7.72661e-19/[mRNA] locus=Chr4:10115418:10118477:+	GRMZM2G178356_T01/0/[mRNA] locus=5:144313728:144317486:+	Os02t0245800-01/856.87/[mRNA] locus=chr02:8245176:8248432:-	gi|413926002|gb|AFW65934.1|/0/potassium channel3 [Zea mays]
XLOC_092003	contig268764:13-1618	1.20661	2.14473	1.67567	1.1831	2.1475	1.6653	0.451005	0.489621	0.470313	1.88606	2.43194	2.159	-0.0089574	0.0489676	-1.83305	0.634003	-1.82409	0.646619	Pavir.J24481	Pavir.J24481.1_dup1,Pavir.J24481.2_dup1	contig268764:13-1618	0.918906	0.903462	0.911184	0.88845	0.664004	0.776227	1.58966	1.13772	1.36369	0.721833	1.16651	0.944173	-0.231263	0.148635	0.581703	0.346411	0.812966	0.442236	-	-	-	-	NA	GRMZM2G025107_T01/1.19301e-06/[mRNA] locus=1:81441129:81442941:-	NA	-
XLOC_091843	contig267246:2-1730	0.444614	0.879727	0.66217	1.31453	1.46273	1.38863	1.65881	2.82961	2.24421	0.545245	0.574523	0.559884	1.06839	0.482446	1.76093	0.678104	0.692545	0.48829	Pavir.J24360	Pavir.J24360.1_dup1	contig267246:2-1730	1.53739	0.789726	1.16356	1.02362	1.46677	1.24519	1.4819	1.7847	1.6333	1.12654	0.691133	0.908838	0.0978286	0.105046	0.489245	0.333984	0.391417	0.299822	K13832|1|3e-56|218|zma:100285997|3-dehydroquinate dehydratase / shikimate dehydrogenase [EC:4.2.1.10 1.1.1.25]	GO:0016023//cytoplasmic membrane-bounded vesicle;GO:0009570//chloroplast stroma	GO:0050661//NADP binding;GO:0003855//3-dehydroquinate dehydratase activity;GO:0004764//shikimate 3-dehydrogenase (NADP+) activity	GO:0055114//oxidation-reduction process;GO:0019632//shikimate metabolic process	NA	GRMZM2G314652_T02/7.42941e-139/[mRNA] locus=3:71260529:71319265:+	Os01t0375200-02/283.97/[mRNA] locus=chr01:15480158:15492280:+	gi|226499578|ref|NP_001152357.1|/1.28554e-55/LOC100285997 [Zea mays]
XLOC_091806	contig266856:25-1426	2.99787	1.56894	2.28341	3.14213	2.68341	2.91277	3.24396	7.32368	5.28382	8.46353	8.39428	8.42891	0.351204	0.316706	1.21039	0.720756	0.859189	0.656471	Pavir.J24330	Pavir.J24330.1_dup1	contig266856:25-1426	0.01	0.0822849	0.0461424	0.01	0.01	0.01	0.01	0.520988	0.265494	0.01	0.166991	0.0884955	-5.37998	0.0916665	2.64789	0.258769	8.02787	0.338379	-	-	-	-	NA	GRMZM2G037150_T01/1.13226e-06/[mRNA] locus=2:176024098:176027240:-	NA	-
XLOC_091762	contig266494:0-1464	0.581263	0.410928	0.496096	0.0461546	0.432331	0.239243	0.101188	0.0301931	0.0656906	0.287091	0	0.143545	-1.05214	0.276331	-2.91686	0.40857	-1.86472	0.22463	Pavir.J24299	Pavir.J24299.1_dup1	contig266494:0-1464	0.774338	1.32279	1.04857	0.479809	0.360553	0.420181	0.0885575	0.079706	0.0841318	0.631263	0.544505	0.587884	-1.31934	0.466554	-3.63962	0.602621	-2.32029	0.364272	-	-	-	-	NA	GRMZM2G090728_T01/0/[mRNA] locus=4:183640851:183643004:-	Os11t0107000-01/490.134/[mRNA] locus=chr11:329129:332625:+	gi|514805529|ref|XP_004977623.1|/1.77875e-173/PREDICTED: uncharacterized protein LOC101769284 [Setaria italica]
XLOC_091711	contig265977:25-901	0.113401	0.0641673	0.0887842	0.602712	0.772861	0.687787	0.391158	1.17618	0.783669	0.293045	0.257752	0.275399	2.95359	0.47906	3.14187	0.525665	0.188283	0.131782	Pavir.J24261	Pavir.J24261.1_dup1	contig265977:25-901	1.01052	0.465355	0.737939	0.864957	0.180795	0.522876	1.88671	2.1384	2.01256	0.581455	1.01306	0.797255	-0.497033	0.225922	1.44746	0.626183	1.94449	0.689176	K19041|1|8e-20|96.3|eus:EUTSA_v10017882mg|E3 ubiquitin-protein ligase RNF38/44 [EC:2.3.2.27];K16286|2|1e-19|95.9|zma:100273652|E3 ubiquitin-protein ligase EL5 [EC:2.3.2.27];K10664|3|2e-19|94.7|dosa:Os03t0391100-00|E3 ubiquitin-protein ligase ATL6/9/15/31/42/55 [EC:2.3.2.27]	-	GO:0046872//metal ion binding	-	NA	GRMZM2G476937_T01/1.64456e-49/[mRNA] locus=3:88527643:88527921:-	Os12t0620100-00/61.9459/[mRNA] locus=chr12:26420683:26421144:+	gi|514755040|ref|XP_004963183.1|/1.44916e-58/PREDICTED: RING-H2 finger protein ATL70-like [Setaria italica]
XLOC_091702	contig265932:0-1743	0.773571	0.623141	0.698356	0.596029	0.264297	0.430163	0.367373	0.426372	0.396873	0.787925	0.561475	0.6747	-0.699078	0.269511	-0.815286	0.300633	-0.116207	0.0732387	Pavir.J24255	Pavir.J24255.1_dup1	contig265932:0-1743	0.184194	0.311439	0.247816	0.288463	0.184726	0.236595	0.592063	0.57538	0.583722	0.2909	0.189996	0.240448	-0.0668557	0.0579531	1.23601	0.341174	1.30286	0.361886	K12938|1|1e-77|291|fve:101302986|anthocyanidin 5,3-O-glucosyltransferase [EC:2.4.1.-];K08237|2|2e-73|277|atr:18448121|hydroquinone glucosyltransferase [EC:2.4.1.218];K13263|5|2e-67|257|gmx:100101902|isoflavone 7-O-glucosyltransferase [EC:2.4.1.170]	-	GO:0016758//transferase activity, transferring hexosyl groups	GO:0008152//metabolic process	NA	GRMZM2G058314_T01/0/[mRNA] locus=6:159890773:159892209:-	Os05t0526900-01/630.881/[mRNA] locus=chr05:26196311:26197744:+	gi|514747678|ref|XP_004961426.1|/5.62023e-174/PREDICTED: anthocyanidin 5,3-O-glucosyltransferase-like [Setaria italica]
XLOC_091522	contig264073:15-1752	0.509656	0.664611	0.587133	0.555322	1.31244	0.933881	1.23435	2.05034	1.64235	0.850439	0.707174	0.778806	0.669551	0.309548	1.484	0.594557	0.814448	0.476713	Pavir.J24121	Pavir.J24121.1_dup1	contig264073:15-1752	0.897882	1.70106	1.29947	0.662227	0.848646	0.755437	0.328398	0.826432	0.577415	0.463151	1.1906	0.826876	-0.782544	0.393906	-1.17024	0.500449	-0.387701	0.204974	K01756|1|1e-48|193|sbi:SORBI_06g023390|adenylosuccinate lyase [EC:4.3.2.2]	GO:0009570//chloroplast stroma	GO:0004018//N6-(1,2-dicarboxyethyl)AMP AMP-lyase (fumarate-forming) activity	GO:0006188//IMP biosynthetic process	AT4G18440.1/2.39226e-11/[mRNA] locus=Chr4:10186385:10188832:-	GRMZM2G359070_T01/9.81426e-111/[mRNA] locus=9:134363961:134367540:-	Os03t0313600-01/178.905/[mRNA] locus=chr03:11210906:11214628:+	gi|242073796|ref|XP_002446834.1|/6.027e-48/hypothetical protein SORBIDRAFT_06g023390 [Sorghum bicolor]
XLOC_091446	contig263426:719-963	45.0599	84.077	64.5685	44.9254	96.2114	70.5684	14.4061	17.4577	15.9319	31.3943	33.4839	32.4391	0.128192	0.226481	-2.01891	0.873321	-2.1471	0.878676	Pavir.J24074	Pavir.J24074.1_dup1	contig263426:719-963	13514.5	12658.7	13086.6	25444.5	9291.57	17368	3363.74	1951.87	2657.81	9650.58	7680.42	8665.5	0.408343	0.511104	-2.29978	0.889457	-2.70813	0.895127	K02713|1|2e-15|80.9|egu:12079403|photosystem II PsbL protein	GO:0009539//photosystem II reaction center;GO:0030096;GO:0042170//plastid membrane;GO:0016021//integral component of membrane;GO:0009535//chloroplast thylakoid membrane	GO:0046872//metal ion binding;GO:0020037//heme binding	GO:0009767//photosynthetic electron transport chain	NA	GRMZM5G877110_T01/1.33393e-06/[mRNA] locus=1:131349420:131349632:-	NA	gi|527209597|gb|EPS74274.1|/1.1302e-14/hypothetical protein M569_00484, partial [Genlisea aurea]
XLOC_091412	contig26315:884-8069	2.55661	1.01197	1.78429	3.44257	3.72305	3.58281	2.63486	2.79933	2.71709	1.91044	3.31339	2.61192	1.00574	0.62386	0.606715	0.463467	-0.399027	0.399907	Pavir.J24047	Pavir.J24047.1_dup1,Pavir.J24047.2_dup1	contig26315:884-8069	3.45777	2.4703	2.96403	3.50847	4.31568	3.91208	2.09148	3.1487	2.62009	1.4489	1.52902	1.48896	0.400373	0.378495	-0.177945	0.195232	-0.578318	0.515057	K04730|1|7e-124|446|egr:104448526|interleukin-1 receptor-associated kinase 1 [EC:2.7.11.1];K04733|2|8e-120|432|vvi:100260593|interleukin-1 receptor-associated kinase 4 [EC:2.7.11.1]	-	-	-	AT1G29740.1/3.355e-07/[mRNA] locus=Chr1:10407379:10412997:-	GRMZM2G169020_T01/0/[mRNA] locus=4:236413071:236415705:-	Os02t0165100-01/472.293/[mRNA] locus=chr02:3505839:3508383:+	gi|514709787|ref|XP_004951873.1|/0/PREDICTED: probable leucine-rich repeat receptor-like serine/threonine-protein kinase At3g14840-like isoform X1 [Setaria italica]
XLOC_091366	contig262793:37-1343	0.422961	1.10325	0.763107	0.333848	0.743282	0.538565	1.11439	0.703756	0.909073	1.16182	1.02243	1.09213	-0.502765	0.225922	0.25251	0.157503	0.755276	0.349609	Pavir.J24009	Pavir.J24009.1_dup1	contig262793:37-1343	0.60862	0.01	0.30931	0.0520438	0.01	0.0310219	0.113982	0.01	0.061991	0.0924299	0.01	0.0512149	-3.52265	0.300295	-2.4065	0.284032	1.11615	0.0774913	-	-	-	-	NA	NA	NA	-
XLOC_091321	contig26223:0-8091	5.18903	6.7788	5.98391	6.09129	9.19702	7.64416	8.07471	6.06273	7.06872	7.37435	8.95545	8.1649	0.353268	0.398434	0.24036	0.304004	-0.112908	0.183073	Pavir.J23981	Pavir.J23981.1_dup1	contig26223:0-8091	1.18147	1.65053	1.416	0.01	0.938619	0.474309	3.40108	1.13881	2.26995	1.15827	1.53144	1.34485	-1.59168	0.566813	0.680834	0.467554	2.27251	0.725158	-	GO:0005739//mitochondrion	-	-	NA	GRMZM5G869778_T01/5.19581e-113/[mRNA] locus=9:72831524:72831838:+	NA	gi|94502686|ref|YP_588338.1|/1.28668e-34/hypothetical protein ZeamMp076 [Zea mays subsp. mays]
XLOC_091318	contig262199:0-1738	0	0	0	0	0.499532	0.249766	0	0.985006	0.492503	0	0.533446	0.266723	7.96732	0.306965	8.94545	0.495984	0.978134	0.277402	Pavir.J23979	Pavir.J23979.1_dup1	contig262199:0-1738	0.01	0.01	0.01	0.01	0.506716	0.258358	0.01	0.32961	0.169805	0.01	0.01	0.01	7.98788	0.307429	7.36899	0.225213	-0.618891	0.14002	-	-	-	-	NA	GRMZM2G163476_T02/1.13517e-09/[mRNA] locus=3:140843350:140846388:+	NA	-
XLOC_091177	contig261156:1-1319	1.72139	1.15479	1.43809	1.74571	1.38335	1.56453	1.15303	0.891559	1.02229	1.3468	1.74626	1.54653	0.121577	0.126742	-0.492344	0.318675	-0.613921	0.395867	Pavir.J23872	Pavir.J23872.1_dup1	contig261156:1-1319	0.01	0.01	0.01	0.01	0.643338	0.326669	0.01	0.0618238	0.0359119	0.01	0.54991	0.279955	8.33167	0.366674	4.97324	0.0681986	-3.35843	0.328393	-	-	-	-	NA	GRMZM2G083081_T03/3.85403e-11/[mRNA] locus=5:920462:921597:-	Os01t0175500-01/52.0341/[mRNA] locus=chr01:3875865:3877662:+	-
XLOC_090078	contig251516:16-1669	0.24808	0.455681	0.35188	0.220292	0.384082	0.302187	0.589193	0.619809	0.604501	0.541713	0.32869	0.435202	-0.219644	0.0968877	0.780659	0.266242	1.0003	0.321219	Pavir.J23043	Pavir.J23043.1_dup1	contig251516:16-1669	0.782362	0.429923	0.606143	0.859592	0.509635	0.684613	0.598683	0.563364	0.581023	0.699321	0.545896	0.622609	0.175632	0.116654	-0.0610613	0.056827	-0.236694	0.137586	K16732|1|3e-56|197|sita:101761513|protein regulator of cytokinesis 1	-	GO:0008017//microtubule binding	GO:0000226//microtubule cytoskeleton organization;GO:0000910//cytokinesis	NA	GRMZM2G099827_T01/3.02608e-75/[mRNA] locus=5:73151444:73154223:-	Os02t0126300-01/149.169/[mRNA] locus=chr02:1379448:1382177:-	gi|514710469|ref|XP_004952039.1|/1.40556e-55/PREDICTED: 65-kDa microtubule-associated protein 3-like [Setaria italica]
XLOC_089728	contig24827:3017-8269	61.5087	42.3524	51.9305	51.8666	36.8341	44.3503	21.3253	12.9861	17.1557	35.964	34.4891	35.2266	-0.227637	0.339387	-1.59789	0.848829	-1.37026	0.829811	Pavir.J22774	Pavir.J22774.1_dup1,Pavir.J22774.2_dup1	contig24827:3017-8269	4.36732	4.56772	4.46752	2.97999	3.3422	3.16109	2.95435	3.88024	3.41729	4.33164	3.50984	3.92074	-0.49905	0.452387	-0.386621	0.394883	0.112429	0.153203	K18342|1|4e-167|588|sita:101769859|OTU domain-containing protein 6 [EC:3.4.19.12]	-	-	-	AT3G62940.2/7.02353e-07/[mRNA] locus=Chr3:23263106:23264245:-	GRMZM2G024657_T01/0/[mRNA] locus=5:3536399:3539001:+	Os04t0619500-01/593.217/[mRNA] locus=chr04:31474424:31477007:+	gi|514813128|ref|XP_004981349.1|/1.78294e-166/PREDICTED: OTU domain-containing protein 6B-like [Setaria italica]
XLOC_089607	contig247139:453-1170	0.602078	0.515989	0.559033	1.32284	1.35192	1.33738	0.743996	0.59793	0.670963	0.812921	0.405075	0.608998	1.25841	0.508749	0.263299	0.135271	-0.995106	0.488061	Pavir.J22672	Pavir.J22672.1_dup1	contig247139:453-1170	0.270695	2.22555	1.24812	1.40581	1.5488	1.4773	5.73496	8.74838	7.24167	4.84906	3.55685	4.20296	0.243208	0.191145	2.53656	0.83652	2.29336	0.83693	K06892|1|8e-11|67.4|jcu:105637198|feruloyl-CoA ortho-hydroxylase [EC:1.14.11.-];K13229|4|8e-09|60.8|zma:541977|2,4-dihydroxy-1,4-benzoxazin-3-one-glucoside dioxygenase [EC:1.14.20.2]	-	GO:0016706//oxidoreductase activity, acting on paired donors, with incorporation or reduction of molecular oxygen, 2-oxoglutarate as one donor, and incorporation of one atom each of oxygen into both donors	GO:0055114//oxidation-reduction process	NA	GRMZM2G144668_T01/4.04478e-57/[mRNA] locus=3:8977853:8979346:-	Os06t0255100-01/63.9282/[mRNA] locus=chr06:8038676:8041744:-	gi|195613470|gb|ACG28565.1|/8.49466e-38/1-aminocyclopropane-1-carboxylate oxidase [Zea mays]
XLOC_089590	contig247030:72-1861	1.13739	1.51609	1.32674	0.613446	1.04947	0.831457	0.897725	0.596357	0.747041	0.637042	0.519966	0.578504	-0.674173	0.366666	-0.828626	0.42495	-0.154453	0.114268	Pavir.J22660	Pavir.J22660.3_dup1	contig247030:72-1861	0.713191	0.485466	0.599329	0.679981	0.849471	0.764726	0.233842	0.125699	0.17977	0.408963	0.536995	0.472979	0.351596	0.18468	-1.73719	0.397245	-2.08879	0.491904	-	-	-	-	NA	GRMZM2G083081_T03/5.26212e-11/[mRNA] locus=5:920462:921597:-	Os03t0852600-01/65.9106/[mRNA] locus=chr03:35899910:35901117:+	gi|413932398|gb|AFW66949.1|/7.98298e-08/hypothetical protein ZEAMMB73_929985 [Zea mays]
XLOC_089505	contig246221:0-1843	3.43882	2.15484	2.79683	1.98102	3.32268	2.65185	3.20824	3.70844	3.45834	2.04398	3.21043	2.62721	-0.0767916	0.115064	0.306287	0.310965	0.383079	0.382944	Pavir.J22589	Pavir.J22589.1_dup1	contig246221:0-1843	4.21204	2.98449	3.59826	5.67848	5.94582	5.81215	3.34119	3.51527	3.42823	0.929293	2.51196	1.72063	0.69177	0.573302	-0.0698355	0.101573	-0.761606	0.633499	-	-	-	-	NA	GRMZM2G374626_T01/8.32043e-27/[mRNA] locus=4:59006963:59008880:+	NA	gi|242040237|ref|XP_002467513.1|/7.239e-49/hypothetical protein SORBIDRAFT_01g029380 [Sorghum bicolor]
XLOC_089105	contig24281:2910-8396	0.4509	0.210036	0.330468	0.915825	1.97834	1.44708	0.132433	0.583543	0.357988	0.0290778	0.0426793	0.0358786	2.13056	0.61845	0.115398	0.0624655	-2.01517	0.634043	Pavir.J22278	Pavir.J22278.1_dup1	contig24281:2910-8396	0.0701516	0.0711885	0.07067	0.01	0.01	0.01	0.501914	0.705724	0.603819	0.332191	0.180786	0.256489	-6.14303	0.123388	3.09494	0.459845	9.23797	0.571924	K03006|1|2e-27|124|zma:103647659|DNA-directed RNA polymerase II subunit RPB1 [EC:2.7.7.6]	-	-	-	NA	GRMZM2G145651_T01/1.34579e-83/[mRNA] locus=2:144983248:144985136:+	NA	gi|308044287|ref|NP_001183242.1|/8.61107e-131/hypothetical protein precursor [Zea mays]
XLOC_088933	contig241033:373-1886	0.777241	0.86382	0.820531	1.00916	1.35352	1.18134	0.483564	0.436184	0.459874	1.12014	0.591485	0.855814	0.5258	0.295625	-0.835318	0.336016	-1.36112	0.525232	Pavir.J22139	Pavir.J22139.1_dup1	contig241033:373-1886	1.01406	1.03899	1.02653	0.883941	1.24894	1.06644	0.46052	0.484031	0.472276	0.799082	0.797366	0.798224	0.0550342	0.079783	-1.12007	0.440291	-1.1751	0.473666	-	-	-	-	NA	NA	NA	-
XLOC_088852	contig240385:368-1918	0.541996	0.585357	0.563677	0.164314	0.490927	0.32762	0.539185	0.994878	0.767031	0.41245	0.691527	0.551988	-0.782842	0.254579	0.444418	0.211825	1.22726	0.410775	Pavir.J22079	Pavir.J22079.1_dup1	contig240385:368-1918	2.61178	1.88708	2.24943	2.27659	2.9203	2.59844	1.77453	1.33341	1.55397	0.725136	1.32615	1.02564	0.20809	0.211825	-0.533603	0.400537	-0.741693	0.52887	K11000|1|9e-08|58.2|zma:103644393|callose synthase [EC:2.4.1.-]	-	-	-	NA	NA	NA	gi|414868502|tpg|DAA47059.1|/3.38121e-16/TPA: hypothetical protein ZEAMMB73_766226 [Zea mays]
XLOC_088794	contig239902:975-1867	0.497323	0.974767	0.736045	0.482405	0.109888	0.296146	0.149528	0.141048	0.145288	0.279064	0.0938586	0.186461	-1.31348	0.38811	-2.34088	0.483541	-1.0274	0.202241	Pavir.J22041	Pavir.J22041.1_dup1	contig239902:975-1867	0.592021	0.01	0.301011	0.01	0.01	0.01	0.110439	0.01	0.0602195	0.01	0.01	0.01	-8.21194	0.349546	-2.41183	0.275858	5.80011	0.102983	-	-	-	-	NA	GRMZM2G309950_T01/4.84295e-17/[mRNA] locus=4:163644017:163644679:+	Os02t0718000-01/52.0341/[mRNA] locus=chr02:29800830:29801435:+	gi|226503035|ref|NP_001144904.1|/1.2009e-19/hypothetical protein [Zea mays]
XLOC_088774	contig239804:337-1816	0.504164	0	0.252082	0	0	0	0.568758	0	0.284379	0.226373	0	0.113186	-7.98061	0.307209	0.173599	0.0644658	8.15421	0.356917	Pavir.J22024	Pavir.J22024.1_dup1	contig239804:337-1816	0.01	0.01	0.01	0.499991	0.01	0.254996	0.0463853	0.01	0.0281926	0.055589	0.01	0.0327945	7.96864	0.306965	4.56637	0.0561182	-3.40227	0.27967	-	-	-	-	NA	NA	NA	-
XLOC_088006	contig233271:786-1956	0.129886	0.200417	0.165152	0.548958	0.965141	0.757049	0.488449	0.58748	0.537965	0.338106	0.201148	0.269627	2.19659	0.470783	1.70372	0.36728	-0.492876	0.239538	Pavir.J21410	Pavir.J21410.1_dup1	contig233271:786-1956	4.84243	4.74484	4.79363	4.57257	3.3341	3.95334	0.911418	0.603228	0.757323	1.34202	1.85872	1.60037	-0.278049	0.308319	-2.66214	0.810816	-2.38409	0.797255	K00326|1|2e-31|136|tcc:TCM_041133|cytochrome-b5 reductase [EC:1.6.2.2];K09838|2|4e-07|55.5|csl:COCSUDRAFT_42814|zeaxanthin epoxidase [EC:1.14.13.90]	GO:0009536//plastid	-	-	NA	GRMZM2G177895_T01/1.88204e-56/[mRNA] locus=3:230512036:230512988:-	Os11t0127800-01/153.134/[mRNA] locus=chr11:1280060:1281426:+	gi|514807251|ref|XP_004978482.1|/1.22981e-63/PREDICTED: zeaxanthin epoxidase, chloroplastic-like [Setaria italica]
XLOC_087785	contig231303:69-1956	0.304609	0.264501	0.284555	2.14839	4.58458	3.36648	0.264583	0.625134	0.444858	0.365043	0.401697	0.38337	3.56446	0.790411	0.64464	0.193035	-2.91982	0.793931	Pavir.J21251	Pavir.J21251.1_dup1	contig231303:69-1956	4.1768	5.62009	4.89844	4.27	3.73407	4.00204	4.43661	5.3172	4.8769	5.474	5.3378	5.4059	-0.291588	0.319604	-0.00635699	0.0360839	0.285231	0.34308	K11841|1|5e-60|232|sita:101776300|ubiquitin carboxyl-terminal hydrolase 10 [EC:3.4.19.12]	-	-	-	NA	GRMZM2G327635_T01/1.83986e-88/[mRNA] locus=2:215399839:215403696:+	Os07t0661300-01/168.993/[mRNA] locus=chr07:27884568:27887880:+	gi|514736898|ref|XP_004958591.1|/2.28846e-59/PREDICTED: ubiquitin carboxyl-terminal hydrolase 24-like [Setaria italica]
XLOC_087628	contig23004:1055-8639	1.45547	0.597597	1.02653	0.872192	1.51953	1.19586	0	0.0527084	0.0263542	0.139363	0.281015	0.210189	0.220265	0.164299	-5.25649	0.613859	-5.47676	0.663307	Pavir.J21126	Pavir.J21126.1_dup1	contig23004:1055-8639	2.14986	2.74028	2.44507	3.5136	7.36732	5.44046	2.32364	3.46088	2.89226	3.64492	7.13873	5.39182	1.15385	0.703706	0.242321	0.243798	-0.911533	0.673292	K13947|1|4e-93|341|sita:101761911|auxin efflux carrier family	GO:0016021//integral component of membrane;GO:0005783//endoplasmic reticulum	GO:0080161//auxin transmembrane transporter activity	GO:0080162//intracellular auxin transport;GO:0055085//transmembrane transport;GO:0009734//auxin-activated signaling pathway;GO:0010252//auxin homeostasis	AT5G16530.1/1.60745e-12/[mRNA] locus=Chr5:5400735:5402626:+	GRMZM2G025742_T01/0/[mRNA] locus=3:160753274:160756857:-	Os01t0919800-01/626.917/[mRNA] locus=chr01:40136437:40142646:-	gi|514786374|ref|XP_004971070.1|/1.47871e-92/PREDICTED: probable auxin efflux carrier component 6-like [Setaria italica]
XLOC_087416	contig228263:51-1897	0	0.184387	0.0921935	0	0.256308	0.128154	0	0.21368	0.10684	0	0.78879	0.394395	0.472956	0.0897529	0.211648	0.0427462	-0.261309	0.0656471	Pavir.J20961	Pavir.J20961.2_dup1,Pavir.J20961.1_dup1	contig228263:51-1897	2.94152	2.6048	2.77316	2.92554	2.22706	2.5763	4.51453	5.5883	5.05142	3.90292	3.07631	3.48962	-0.10623	0.139996	0.865157	0.637689	0.971387	0.68264	-	GO:0016021//integral component of membrane;GO:0005783//endoplasmic reticulum;GO:0005886//plasma membrane;GO:0016021//integral component of membrane;GO:0005783//endoplasmic reticulum;GO:0005886//plasma membrane	GO:0016817//hydrolase activity, acting on acid anhydrides;GO:0005525//GTP binding;GO:0016817//hydrolase activity, acting on acid anhydrides;GO:0005525//GTP binding	GO:0010053//root epidermal cell differentiation;GO:0009932//cell tip growth;GO:0030036//actin cytoskeleton organization;GO:0006888//ER to Golgi vesicle-mediated transport;GO:0009832//plant-type cell wall biogenesis;GO:0010053//root epidermal cell differentiation;GO:0009932//cell tip growth;GO:0030036//actin cytoskeleton organization;GO:0006888//ER to Golgi vesicle-mediated transport;GO:0009832//p…	AT5G45160.1/2.8837e-13/[mRNA] locus=Chr5:18264991:18270035:+	GRMZM5G841365_T01/1.01594e-100/[mRNA] locus=3:219780003:219781750:+	Os01t0575000-01/224.499/[mRNA] locus=chr01:22121502:22128274:+	gi|242053363|ref|XP_002455827.1|/5.04687e-47/hypothetical protein SORBIDRAFT_03g025850 [Sorghum bicolor]
XLOC_087392	contig227906:596-2007	0.969087	0.440986	0.705036	0.946438	0.619529	0.782984	1.46721	2.12964	1.79842	0.40315	1.09741	0.750279	0.151285	0.113323	1.35096	0.593037	1.19968	0.586374	Pavir.J20940	Pavir.J20940.1_dup1	contig227906:596-2007	0.563651	1.27636	0.920004	0.540385	0.01	0.275193	0.177155	0.01	0.0935778	0.107385	0.681317	0.394351	-1.76498	0.488014	-3.3685	0.569506	-1.60352	0.233135	K13222|1|1e-66|252|sita:101766758|indole-3-glycerol-phosphate lyase [EC:4.1.2.8]	-	-	-	NA	GRMZM2G046163_T01/1.36192e-130/[mRNA] locus=1:288267862:288269475:-	Os03t0797500-01/295.864/[mRNA] locus=chr03:33226729:33228396:-	gi|514813285|ref|XP_004981426.1|/5.10757e-66/PREDICTED: indole-3-glycerol phosphate lyase, chloroplastic-like [Setaria italica]
XLOC_087055	contig224893:697-2026	0.954046	0.547394	0.75072	0.368895	0	0.184447	0.534753	0.513044	0.523899	0.485067	0.32372	0.404394	-2.02116	0.460593	-0.518987	0.236679	1.50217	0.358106	Pavir.J20678	Pavir.J20678.1_dup1	contig224893:697-2026	0.868008	0.723	0.795504	0.585195	0.93464	0.759917	0.0901913	0.284542	0.187366	0.442115	0.441081	0.441598	-0.0660267	0.0816257	-2.08601	0.489392	-2.01998	0.487045	-	-	-	-	NA	NA	NA	-
XLOC_086829	contig222895:1377-2052	0.101175	0	0.0505875	1.07536	1.37211	1.22373	0.172826	0.667339	0.420083	0.311752	0.114122	0.212937	4.58218	0.639736	3.03963	0.37232	-1.54255	0.554575	Pavir.J20495	Pavir.J20495.1_dup1	contig222895:1377-2052	0.915431	0.523073	0.719252	0.365694	0.49824	0.431967	1.50788	0.530229	1.01905	0.926844	1.12891	1.02788	-0.735577	0.283607	0.502662	0.272645	1.23824	0.476422	K02184|1|4e-09|50.4|ppp:PHYPADRAFT_172341|formin 2	-	-	-	NA	GRMZM2G100114_T01/1.25125e-07/[mRNA] locus=6:111367445:111368695:+	NA	gi|514761768|ref|XP_004964868.1|/3.17181e-14/PREDICTED: chitin elicitor receptor kinase 1-like [Setaria italica]
XLOC_086798	contig222639:683-1958	0.52215	0.152412	0.337281	0.357596	0.824411	0.591004	0.61759	0.83616	0.726875	0.53051	0.305315	0.417913	0.809218	0.262108	1.10776	0.367273	0.298541	0.16978	Pavir.J20473	Pavir.J20473.1_dup1	contig222639:683-1958	1.50753	0.677998	1.09276	1.12919	0.692829	0.911008	0.854834	1.26421	1.05952	1.24133	0.571051	0.906191	-0.262446	0.176812	-0.0445665	0.0530154	0.21788	0.163173	K14325|1|2e-11|69.7|eus:EUTSA_v10007778mg|RNA-binding protein with serine-rich domain 1;K02519|4|3e-10|65.5|bpg:Bathy09g02060|translation initiation factor IF-2	-	-	-	NA	GRMZM2G091293_T01/2.59175e-24/[mRNA] locus=5:129988541:129989794:+	Os02t0287800-00/180.887/[mRNA] locus=chr02:10854309:10854680:+	gi|514711459|ref|XP_004952286.1|/6.4546e-72/PREDICTED: uncharacterized protein LOC101757208 [Setaria italica]
XLOC_086387	contig219060:167-2003	1.61346	1.94384	1.77865	2.85857	3.27503	3.0668	1.68581	1.31136	1.49858	1.14103	0.56897	0.855002	0.785952	0.537486	-0.247184	0.20929	-1.03314	0.639177	Pavir.J20151	Pavir.J20151.1_dup1	contig219060:167-2003	2.39025	2.20115	2.2957	2.76588	1.61815	2.19202	1.70344	1.47679	1.59011	2.67704	4.42057	3.5488	-0.0666765	0.102479	-0.529805	0.402285	-0.463128	0.375667	-	-	-	-	NA	NA	NA	gi|514796796|ref|XP_004973639.1|/5.23654e-07/PREDICTED: uncharacterized protein LOC101752898 isoform X2 [Setaria italica]
XLOC_086224	contig217756:247-2012	0.174154	0	0.0870772	0.841028	0.219062	0.530045	1.85237	2.45969	2.15603	0.178806	2.27631	1.22756	2.59749	0.402128	4.62168	0.743318	2.02419	0.705187	Pavir.J20021	Pavir.J20021.1_dup1	contig217756:247-2012	0.01	0.192734	0.101367	0.01	0.01	0.01	0.01	0.497966	0.253983	0.01	0.0979627	0.0539813	-6.59793	0.156014	1.36486	0.192421	7.9628	0.329102	K02184|1|6e-36|152|sot:102593556|formin 2	-	-	-	NA	NA	NA	gi|242044650|ref|XP_002460196.1|/7.37107e-95/hypothetical protein SORBIDRAFT_02g024427 [Sorghum bicolor]
XLOC_086120	contig216913:363-1808	0.0339545	0	0.0169772	0.586537	0.490161	0.538349	0.117701	0.345423	0.231562	0.0704243	0	0.0352121	4.94499	0.444142	3.72785	0.250154	-1.21714	0.333866	Pavir.J19933	Pavir.J19933.1_dup1	contig216913:363-1808	0.01	0.01	0.01	0.01	0.01	0.01	0.357887	0.01	0.183944	0.753594	0.01	0.381797	0	0.0434786	7.48739	0.245956	7.48739	0.257848	K08360|1|2e-30|132|sbi:SORBI_07g019370|cytochrome b-561	GO:0016021//integral component of membrane	-	-	NA	GRMZM2G146278_T01/3.25927e-63/[mRNA] locus=1:219375609:219378039:-	Os08t0384000-01/119.434/[mRNA] locus=chr08:18098842:18102576:+	gi|242079015|ref|XP_002444276.1|/5.66607e-30/hypothetical protein SORBIDRAFT_07g019370 [Sorghum bicolor]
XLOC_085736	contig213761:57-2077	0.199018	0.118293	0.158656	0.49113	1.36075	0.925939	0.123341	0.133598	0.12847	0.177046	0.178429	0.177737	2.54502	0.538194	-0.304472	0.0657574	-2.84949	0.574388	Pavir.J19629	Pavir.J19629.1_dup1	contig213761:57-2077	0.508598	0.391869	0.450234	0.01	0.846198	0.428099	0.49727	0.298756	0.398013	0.411499	0.552225	0.481862	-0.0879756	0.0776094	-0.17786	0.0835	-0.089884	0.0714589	K07466|1|4e-44|150|sbi:SORBI_08g011300|replication factor A1	-	-	-	NA	NA	NA	gi|242085434|ref|XP_002443142.1|/1.78186e-43/hypothetical protein SORBIDRAFT_08g011300 [Sorghum bicolor]
XLOC_085729	contig213740:3-1039	1.44819	0.495375	0.971783	1.23976	1.52523	1.3825	1.31467	0.722024	1.01835	0.490816	0.629357	0.560087	0.508569	0.310461	0.0675215	0.0697422	-0.441047	0.301618	Pavir.J19624	Pavir.J19624.1_dup1	contig213740:3-1039	1.69274	1.32007	1.5064	3.65178	2.99546	3.32362	3.59267	5.01387	4.30327	1.30824	2.19752	1.75288	1.14165	0.645493	1.51432	0.739239	0.372677	0.398033	K10143|1|9e-126|449|sita:101763569|E3 ubiquitin-protein ligase RFWD2 [EC:2.3.2.27]	-	-	GO:0009639//response to red or far red light	NA	GRMZM2G389155_T01/8.33403e-170/[mRNA] locus=5:69307253:69308503:-	NA	gi|514721545|ref|XP_004954763.1|/3.69668e-125/PREDICTED: WD repeat-containing protein RUP1-like [Setaria italica]
XLOC_085718	contig213679:69-1606	0.244193	0.180611	0.212402	0.286803	0.284938	0.285871	0.515204	0.675587	0.595396	0.4483	0.744498	0.596399	0.428566	0.116465	1.48705	0.370525	1.05849	0.330031	Pavir.J19617	Pavir.J19617.1_dup1	contig213679:69-1606	0.01	0.179135	0.0945675	0.01	0.0849392	0.0474696	0.01	0.734822	0.372411	0.01	0.436716	0.223358	-1.06769	0.0996204	2.03028	0.30687	3.09797	0.350727	K04730|1|5e-42|136|egr:104424175|interleukin-1 receptor-associated kinase 1 [EC:2.7.11.1]	-	-	-	NA	GRMZM5G852037_T01/2.62474e-137/[mRNA] locus=8:146473940:146475248:+	Os03t0568800-01/371.193/[mRNA] locus=chr03:20569593:20572447:+	gi|514779142|ref|XP_004969277.1|/4.82341e-152/PREDICTED: proline-rich receptor-like protein kinase PERK8-like [Setaria italica]
XLOC_085671	contig213236:3-2048	21.4391	18.1596	19.7993	35.7937	36.8346	36.3142	12.7945	13.6932	13.2439	17.3512	17.6632	17.5072	0.875079	0.720748	-0.580129	0.607637	-1.45521	0.836103	Pavir.J19581	Pavir.J19581.1_dup1	contig213236:3-2048	1281.29	940.604	1110.95	587.209	569.615	578.412	259.087	310.069	284.578	400.202	401.208	400.705	-0.941623	0.75024	-1.9649	0.877896	-1.02327	0.790852	K02948|1|1e-56|218|sita:19526821|small subunit ribosomal protein S11	GO:0022626//cytosolic ribosome;GO:0005618//cell wall;GO:0009507//chloroplast;GO:0016020//membrane	GO:0003735//structural constituent of ribosome;GO:0019843//rRNA binding	GO:0006412//translation	NA	GRMZM2G427564_T01/4.02318e-176/[mRNA] locus=5:209939841:209940272:+	NA	gi|62287413|sp|Q672I7.1|RR11_PENAM/5.90285e-56/RecName: Full=30S ribosomal protein S11, chloroplastic
XLOC_085610	contig212844:738-2020	0	0	0	0	1.44019	0.720093	0	0	0	0	0	0	9.49304	0.60014	0	0.0271298	-9.49304	0.625514	Pavir.J19534	Pavir.J19534.1_dup1	contig212844:738-2020	0.332793	0.525231	0.429012	0.264932	0.402663	0.333797	0.494109	0.463892	0.479001	0.667996	0.610892	0.639444	-0.362044	0.13987	0.159011	0.0824526	0.521055	0.191917	-	-	-	-	NA	NA	Os07t0277000-00/57.9812/[mRNA] locus=chr07:10353058:10354344:-	gi|242048174|ref|XP_002461833.1|/3.6927e-64/hypothetical protein SORBIDRAFT_02g008940 [Sorghum bicolor]
XLOC_085486	contig21184:3597-7808	1.00364	1.65807	1.33085	0.69403	0.548249	0.62114	0.355394	0.174329	0.264862	0.474019	0.414137	0.444078	-1.09936	0.47954	-2.32904	0.619773	-1.22968	0.366847	Pavir.J19441	Pavir.J19441.1_dup1	contig21184:3597-7808	0.973904	1.30121	1.13756	1.01504	1.14777	1.0814	1.76402	1.23927	1.50165	1.08004	1.81073	1.44538	-0.07303	0.0902648	0.400609	0.278221	0.473639	0.329055	K07374|1|0.0|770|sita:101763383|tubulin alpha	GO:0005874//microtubule	GO:0003924//GTPase activity;GO:0005200//structural constituent of cytoskeleton;GO:0005525//GTP binding	GO:0051258//protein polymerization;GO:0006184//GTP catabolic process;GO:0007017//microtubule-based process	AT1G04820.1/1.19213e-32/[mRNA] locus=Chr1:1356421:1358266:-	GRMZM2G051782_T01/0/[mRNA] locus=9:146299576:146305247:+	Os03t0219300-01/472.293/[mRNA] locus=chr03:6275993:6279394:-	gi|514820975|ref|XP_004985171.1|/0/PREDICTED: tubulin alpha-2 chain-like [Setaria italica]
XLOC_085377	contig210956:0-1882	1.61744	0.406962	1.0122	1.11236	1.76704	1.4397	1.19671	1.59513	1.39592	0.921682	1.21781	1.06975	0.508269	0.316454	0.463718	0.29909	-0.0445503	0.0688129	Pavir.J19365	Pavir.J19365.1_dup1	contig210956:0-1882	1.15502	1.28221	1.21862	1.44204	1.06668	1.25436	3.28431	3.42839	3.35635	2.01162	1.81139	1.91151	0.0417071	0.0756249	1.46165	0.705368	1.41994	0.713818	K00878|1|8e-145|513|sita:101786742|hydroxyethylthiazole kinase [EC:2.7.1.50]	-	GO:0004417//hydroxyethylthiazole kinase activity	GO:0009228//thiamine biosynthetic process	NA	GRMZM2G094558_T01/0/[mRNA] locus=8:47305238:47307852:-	Os01t0363600-01/426.699/[mRNA] locus=chr01:14803051:14804355:-	gi|514777328|ref|XP_004968731.1|/3.24966e-144/PREDICTED: probable thiamine biosynthetic bifunctional enzyme-like [Setaria italica]
XLOC_084947	contig207520:19-2189	1.37827	0.371369	0.87482	0.782515	2.10167	1.44209	0.63538	0.544801	0.59009	0.666618	0.66534	0.665979	0.721108	0.395804	-0.56805	0.271267	-1.28916	0.557355	Pavir.J19029	Pavir.J19029.1_dup1	contig207520:19-2189	1.62879	1.52917	1.57898	3.07554	3.25062	3.16308	0.391938	0.453263	0.4226	0.479294	0.865917	0.672605	1.00234	0.604716	-1.90162	0.627876	-2.90396	0.787104	K05747|1|1e-13|79.3|dosa:Os12t0165300-01|Wiskott-Aldrich syndrome protein;K01183|2|3e-13|78.2|bvg:104883960|chitinase [EC:3.2.1.14]	-	-	-	NA	GRMZM2G339562_T01/1.96805e-86/[mRNA] locus=5:23183679:23184035:+	Os10t0509401-00/297.846/[mRNA] locus=chr10:19568990:19569328:-	gi|514815786|ref|XP_004982643.1|/1.53461e-38/PREDICTED: structural maintenance of chromosomes protein 4-like [Setaria italica]
XLOC_084861	contig206776:207-1466	0.556923	0.576116	0.56652	0.222445	2.70486	1.46365	1.50469	0.54718	1.02594	1.11582	0.369963	0.74289	1.36938	0.544912	0.856741	0.384692	-0.512635	0.344175	Pavir.J18951	Pavir.J18951.1_dup1	contig206776:207-1466	1.6152	2.72372	2.16946	2.24814	0.769582	1.50886	1.81982	2.34305	2.08144	2.81387	1.9599	2.38688	-0.523877	0.376305	-0.0597585	0.0802397	0.464118	0.368525	K00430|1|2e-88|326|sita:101764963|peroxidase [EC:1.11.1.7]	GO:0048046//apoplast;GO:0005618//cell wall	GO:0020037//heme binding;GO:0046872//metal ion binding;GO:0004601//peroxidase activity	GO:0055114//oxidation-reduction process;GO:0006979//response to oxidative stress	NA	GRMZM2G138918_T01/0/[mRNA] locus=4:183929270:183930905:+	Os12t0112000-01/484.187/[mRNA] locus=chr12:623704:625901:+	gi|514807396|ref|XP_004978553.1|/8.6284e-88/PREDICTED: peroxidase 4-like [Setaria italica]
XLOC_084717	contig20569:7376-9036	0.566155	0.418522	0.492339	0.24476	0.620749	0.432754	0.460456	0.307281	0.383869	0.40177	0.577401	0.489585	-0.186102	0.103448	-0.359038	0.141729	-0.172936	0.0931077	Pavir.J18833	Pavir.J18833.1_dup1	contig20569:7376-9036	0.732918	0.367191	0.550055	2.34252	1.5642	1.95336	0.155495	0.378835	0.267165	0.281579	0.18391	0.232745	1.82831	0.651494	-1.04184	0.296577	-2.87015	0.72215	K05747|1|1e-06|55.1|gmx:102666577|Wiskott-Aldrich syndrome protein	-	-	-	NA	NA	NA	gi|293334533|ref|NP_001170399.1|/3.76668e-36/uncharacterized protein LOC100384385 [Zea mays]
XLOC_084607	contig204771:851-2214	0.0770418	0.0804342	0.078738	1.33071	0.628615	0.979661	0	0.119835	0.0599175	0	0	0	3.63715	0.579381	-0.382094	0.0550944	-4.01924	0.608567	Pavir.J18749	Pavir.J18749.1_dup1	contig204771:851-2214	2.4504	2.5891	2.51975	1.81391	1.41643	1.61517	2.86561	2.26282	2.56421	2.92994	2.55663	2.74329	-0.641595	0.451796	0.0252366	0.051653	0.666832	0.499338	K14827|1|1e-44|180|sita:101760471|pre-rRNA-processing protein IPI1	-	-	-	NA	GRMZM2G408598_T03/2.14439e-102/[mRNA] locus=2:40338406:40351145:+	Os04t0466700-01/208.64/[mRNA] locus=chr04:23319561:23326703:-	gi|514801995|ref|XP_004975895.1|/4.94991e-44/PREDICTED: uncharacterized protein LOC101760471 isoform X1 [Setaria italica]
XLOC_084333	contig202650:1375-2228	0	0	0	0.578379	0	0.289189	0.202024	0	0.101012	0	0	0	8.17836	0.341749	6.66551	0.155581	-1.51286	0.2419	Pavir.J18523	Pavir.J18523.1_dup1	contig202650:1375-2228	12.282	7.26872	9.77536	9.81291	8.55338	9.18315	0.01	0.01	0.01	0.266576	0.179093	0.222834	-0.0901615	0.159448	-13.2549	0.9632	-13.1648	0.967066	K01728|1|3e-125|447|osa:4335013|pectate lyase [EC:4.2.2.2]	GO:0016020//membrane	-	-	AT4G13710.1/1.25911e-15/[mRNA] locus=Chr4:7962550:7966012:+	GRMZM2G412207_T04/0/[mRNA] locus=10:101890579:101897907:-	Os10t0457200-00/155.117/[mRNA] locus=chr10:16755875:16761229:-	gi|222628310|gb|EEE60442.1|/1.14591e-124/hypothetical protein OsJ_13660 [Oryza sativa Japonica Group]
XLOC_084328	contig20263:0-1237	0.0426944	0.0435046	0.0430995	0.152952	0.362076	0.257514	0.0762557	0	0.0381278	1.15881	0.899447	1.02913	2.57891	0.245066	-0.15803	0.030272	-2.73694	0.271117	Pavir.J18520	Pavir.J18520.1_dup1	contig20263:0-1237	1.28751	1.19478	1.24114	3.82105	3.92042	3.87073	1.32323	1.05562	1.18942	1.31037	2.17849	1.74443	1.64094	0.735624	-0.0614075	0.0671906	-1.70234	0.759675	K01687|1|6e-19|95.1|cvr:CHLNCDRAFT_58991|dihydroxy-acid dehydratase [EC:4.2.1.9];K14306|2|3e-18|92.8|bdi:100835393|nuclear pore complex protein Nup62	GO:0005886//plasma membrane;GO:0030118//clathrin coat;GO:0005634//nucleus;GO:0005829//cytosol	GO:0005545//1-phosphatidylinositol binding;GO:0030276//clathrin binding	GO:0048268//clathrin coat assembly	NA	GRMZM2G021909_T01/2.35034e-62/[mRNA] locus=6:37025288:37027081:+	Os05t0112125-00/218.552/[mRNA] locus=chr05:649565:650686:+	gi|514743959|ref|XP_004960513.1|/1.10699e-141/PREDICTED: probable clathrin assembly protein At4g32285-like [Setaria italica]
XLOC_083761	contig19825:234-3259	0.873013	0	0.436506	0.194092	0	0.097046	0	0	0	0.114736	0	0.057368	-2.1635	0.340765	-8.77151	0.463837	-6.60801	0.165323	Pavir.J18052	Pavir.J18052.1_dup1	contig19825:234-3259	0.508609	0.902508	0.705559	0.339244	0.0790851	0.209165	0.110348	0.0254188	0.0678834	0.0670547	0.01	0.0385273	-1.75413	0.426068	-3.37764	0.507592	-1.62351	0.195288	K00517|1|2e-55|217|crb:CARUB_v10017405mg|	GO:0005634//nucleus	GO:0003712//transcription cofactor activity;GO:0008270//zinc ion binding;GO:0004402//histone acetyltransferase activity	GO:0006355//regulation of transcription, DNA-templated;GO:0016573//histone acetylation	AT1G67770.1/2.62486e-06/[mRNA] locus=Chr1:25408043:25410153:+	GRMZM2G121115_T01/0/[mRNA] locus=5:180900380:180903454:+	Os02t0596700-00/270.093/[mRNA] locus=chr02:23172608:23174521:+	gi|514714346|ref|XP_004952984.1|/2.98751e-157/PREDICTED: BTB/POZ and TAZ domain-containing protein 2-like [Setaria italica]
XLOC_083705	contig197838:11-2279	0.680733	1.00091	0.840819	0.917935	1.07696	0.997449	0.302567	0.128062	0.215315	0.544085	0.782258	0.663172	0.246448	0.166047	-1.96535	0.495936	-2.2118	0.563875	Pavir.J18013	Pavir.J18013.1_dup1	contig197838:11-2279	1.92683	3.32974	2.62828	1.46952	1.93338	1.70145	3.54422	6.92629	5.23525	2.48742	1.59408	2.04075	-0.627357	0.45419	0.994138	0.674867	1.6215	0.781056	K00873|1|2e-121|434|sita:101759427|pyruvate kinase [EC:2.7.1.40]	-	GO:0004743//pyruvate kinase activity;GO:0030955//potassium ion binding;GO:0000287//magnesium ion binding	GO:0016310//phosphorylation;GO:0006096//glycolytic process	AT2G36580.1/7.5519e-08/[mRNA] locus=Chr2:15339253:15342781:+	GRMZM2G124593_T01/0/[mRNA] locus=4:12976415:12983900:-	Os11t0216000-01/589.252/[mRNA] locus=chr11:6059499:6065156:+	gi|514808531|ref|XP_004979102.1|/8.40606e-121/PREDICTED: pyruvate kinase, cytosolic isozyme-like [Setaria italica]
XLOC_083697	contig197744:179-1581	1.92795	0.918561	1.42325	0.742714	1.6075	1.17511	0.627799	0.308967	0.468383	0.980136	1.11715	1.04864	-0.276401	0.207754	-1.60343	0.578153	-1.32703	0.520948	Pavir.J18005	Pavir.J18005.2_dup1	contig197744:179-1581	0.01	0.0560622	0.0330311	0.01	1.10223	0.556117	0.01	0.01	0.01	0.01	0.224344	0.117172	4.27306	0.443827	-4.83446	0.0679151	-9.10752	0.545243	K17609|1|6e-94|344|sita:101761169|nucleoredoxin [EC:1.8.1.8]	-	GO:0047134//protein-disulfide reductase activity;GO:0047134//protein-disulfide reductase activity	GO:0055114//oxidation-reduction process;GO:0055114//oxidation-reduction process	NA	GRMZM2G175302_T01/1.42648e-20/[mRNA] locus=8:132529779:132529952:+	Os04t0608600-01/315.687/[mRNA] locus=chr04:30807436:30808035:-	gi|514803731|ref|XP_004976749.1|/6.41154e-92/PREDICTED: probable nucleoredoxin 3-like [Setaria italica]
XLOC_083691	contig197712:22-1973	0.270385	0.475264	0.372825	0.441127	0.460089	0.450608	0.296959	0.794872	0.545915	0.630394	0.0931344	0.361764	0.273375	0.121978	0.55018	0.197674	0.276805	0.140587	Pavir.J18001	Pavir.J18001.1_dup1	contig197712:22-1973	0.346186	0.263974	0.30508	0.592747	0.182298	0.387522	0.822963	0.496476	0.659719	0.705749	1.00597	0.855859	0.345094	0.124183	1.11267	0.343939	0.767572	0.291333	-	-	-	-	NA	NA	NA	gi|552844815|ref|XP_005851180.1|/5.21309e-06/hypothetical protein CHLNCDRAFT_49909 [Chlorella variabilis]
XLOC_083689	contig19771:7138-9332	0	0	0	0	0	0	0.373432	0	0.186716	0.747486	0	0.373743	0	0.0434786	7.54856	0.256603	7.54856	0.26818	Pavir.J18000	Pavir.J18000.1_dup1	contig19771:7138-9332	0.64122	0.44213	0.541675	0.0993325	0.105122	0.102227	0.514228	0.47698	0.495604	0.741402	0.652825	0.697113	-2.40565	0.401734	-0.128239	0.0797121	2.27741	0.396993	K16190|1|4e-15|83.2|bdi:100843665|glucuronokinase [EC:2.7.1.43];K13422|2|3e-14|80.5|crb:CARUB_v10004392mg|transcription factor MYC2;K13412|3|7e-14|79.0|dosa:Os05t0491900-00|calcium-dependent protein kinase [EC:2.7.11.1]	-	GO:0046983//protein dimerization activity	-	NA	GRMZM2G128807_T02/4.68933e-166/[mRNA] locus=5:62263955:62265409:+	Os10t0544200-01/167.011/[mRNA] locus=chr10:21245033:21247054:-	gi|514768422|ref|XP_004966488.1|/1.20968e-142/PREDICTED: transcription factor bHLH93-like isoform X2 [Setaria italica]
XLOC_083647	contig19732:1115-2726	3.86113	2.16641	3.01377	2.84671	1.42727	2.13699	4.01668	3.46094	3.73881	2.93816	3.50018	3.21917	-0.495989	0.407129	0.311007	0.320282	0.806995	0.602479	Pavir.J17965	Pavir.J17965.1_dup1	contig19732:1115-2726	0.241205	0.327654	0.28443	0.192026	0.501405	0.346716	0.323265	0.267892	0.295579	0.687227	0.645512	0.66637	0.285682	0.105921	0.0554702	0.0405727	-0.230212	0.0952576	K14545|1|1e-20|74.7|sita:101784899|ribosomal RNA-processing protein 7	-	-	-	NA	GRMZM2G395667_T01/1.81159e-11/[mRNA] locus=8:152766181:152766985:+	NA	gi|388510790|gb|AFK43461.1|/5.0816e-32/unknown [Medicago truncatula]
XLOC_083554	contig196434:637-2297	0.758601	0.525972	0.642286	0.31645	0.288147	0.302298	0.822391	0.68353	0.75296	0.484096	0.734255	0.609175	-1.08724	0.329007	0.229358	0.132184	1.3166	0.418114	Pavir.J17891	Pavir.J17891.1_dup1	contig196434:637-2297	0.01	0.01	0.01	0.01	0.01	0.01	0.01	0.27518	0.14259	0.01	0.577282	0.293641	0	0.0434786	7.10947	0.202761	7.10947	0.21318	K02184|1|1e-11|71.2|pop:POPTR_0015s072202|formin 2	-	-	-	AT2G45540.2/3.4333e-08/[mRNA] locus=Chr2:18757881:18772229:-	GRMZM2G044143_T01/1.9509e-23/[mRNA] locus=2:18987884:19026391:+	Os04t0555600-01/159.081/[mRNA] locus=chr04:27806814:27815438:-	gi|41400384|gb|AAS07044.1|/1.04091e-16/plus agglutinin [Chlamydomonas reinhardtii]
XLOC_083344	contig19483:5955-9255	0	0.0957795	0.0478897	0	0.803277	0.401639	0	0.628187	0.314093	0	0.0955308	0.0477654	3.05492	0.349002	2.70072	0.299783	-0.354205	0.135208	Pavir.J17724	Pavir.J17724.1_dup1	contig19483:5955-9255	0.01	0.823427	0.416714	0.01	0.139064	0.074532	0.01	0.201157	0.105579	0.01	0.208539	0.10927	-2.55731	0.341773	-2.02792	0.328936	0.52939	0.077066	K07042|1|2e-77|290|cic:CICLE_v100078032m|probable rRNA maturation factor	-	GO:0046872//metal ion binding;GO:0004222//metalloendopeptidase activity	-	NA	GRMZM5G873594_T01/0/[mRNA] locus=5:151975829:151990628:-	Os02t0227000-01/385.07/[mRNA] locus=chr02:7126814:7131311:+	gi|514707988|ref|XP_004951429.1|/2.15762e-175/PREDICTED: uncharacterized protein LOC101755978 isoform X1 [Setaria italica]
XLOC_082941	contig191706:14-1998	0.603905	0	0.301952	0.298355	0	0.149177	0.054239	0	0.0271195	0	0	0	-1.01485	0.190358	-3.45295	0.300074	-2.4381	0.175694	Pavir.J17394	Pavir.J17394.1_dup1	contig191706:14-1998	0.38856	0.01	0.19928	0.114093	0.01	0.0620465	0.709605	0.01	0.359803	0.153086	0.01	0.081543	-1.75905	0.18431	0.867203	0.197319	2.62625	0.335433	K05681|1|5e-34|145|smo:SELMODRAFT_10835|ATP-binding cassette, subfamily G (WHITE), member 2	GO:0016020//membrane	GO:0005524//ATP binding;GO:0016887//ATPase activity	GO:0006200//ATP catabolic process	AT1G66950.1/1.58198e-22/[mRNA] locus=Chr1:24978239:24984461:+	GRMZM2G014282_T01/0/[mRNA] locus=10:4896376:4911690:-	Os02t0528900-01/180.887/[mRNA] locus=chr02:19414028:19420760:-	gi|514817567|ref|XP_004983502.1|/0/PREDICTED: pleiotropic drug resistance protein 3-like [Setaria italica]
XLOC_082912	contig19157:8610-9462	1.15128	0.230797	0.691037	0.689903	0.272357	0.48113	0.834477	0.699281	0.766879	0.804449	1.38568	1.09507	-0.522337	0.221913	0.150236	0.103322	0.672573	0.298176	Pavir.J17375	Pavir.J17375.1_dup1	contig19157:8610-9462	0.343748	0.01	0.176874	0.988764	0.01	0.499382	0.626847	0.382262	0.504555	0.629128	0.457973	0.543551	1.52154	0.322715	1.54947	0.338765	0.0279255	0.0482588	K13457|1|8e-18|91.3|sita:101771840|disease resistance protein RPM1	-	-	-	NA	GRMZM2G350841_T01/1.09403e-45/[mRNA] locus=10:5003505:5007536:-	Os11t0598300-00/133.311/[mRNA] locus=chr11:22823283:22827551:-	gi|514804469|ref|XP_004977107.1|/1.17893e-59/PREDICTED: uncharacterized protein LOC101766437 [Setaria italica]
XLOC_082859	contig191211:2-924	0.564136	0.96652	0.765328	0.901451	1.15231	1.02688	0.620415	0.841059	0.730737	0.285867	1.04476	0.665313	0.424121	0.237577	-0.0667259	0.0583075	-0.490847	0.284032	Pavir.J17336	Pavir.J17336.1_dup1	contig191211:2-924	1.65763	0.952417	1.30502	1.50989	1.87435	1.69212	1.37466	1.14089	1.25777	2.09061	2.1524	2.1215	0.374756	0.273582	-0.0532056	0.0645525	-0.427962	0.322172	K02184|1|1e-08|60.8|zma:103633391|formin 2	-	-	-	NA	GRMZM2G163761_T01/7.77927e-53/[mRNA] locus=1:256513987:256515094:+	Os03t0680700-00/127.364/[mRNA] locus=chr03:27051407:27053435:-	gi|514814819|ref|XP_004982179.1|/7.86437e-30/PREDICTED: BEL1-like homeodomain protein 6-like isoform X1 [Setaria italica]
XLOC_082804	contig190837:56-860	0.332746	0.565485	0.449116	0.651287	0.529881	0.590584	1.34936	1.22016	1.28476	0.347	0.565611	0.456305	0.395056	0.170323	1.51634	0.549613	1.12128	0.503819	Pavir.J17295	Pavir.J17295.1_dup1	contig190837:56-860	0.01	0.0838403	0.0469202	0.0996964	0.296485	0.198091	0.907865	0.702555	0.80521	0.0887993	0.714295	0.401547	2.22334	0.202745	4.24654	0.549873	2.0232	0.503701	K02184|1|1e-09|63.9|ppp:PHYPADRAFT_172341|formin 2;K13171|2|1e-09|63.5|crb:CARUB_v10022637mg|serine/arginine repetitive matrix protein 1;K13172|4|2e-08|60.1|cvr:CHLNCDRAFT_140537|serine/arginine repetitive matrix protein 2	-	-	-	NA	NA	NA	gi|323454001|gb|EGB09872.1|/9.5172e-15/hypothetical protein AURANDRAFT_71291, partial [Aureococcus anophagefferens]
XLOC_082734	contig19028:5553-7193	0	0	0	0	0	0	0	0.960024	0.480012	0	0	0	0	0.0434786	8.90843	0.489542	8.90843	0.504071	Pavir.J17242	Pavir.J17242.1_dup1	contig19028:5553-7193	0.0707642	0.0718111	0.0712877	0.290907	0.297936	0.294422	0.65453	1.03099	0.842762	0.074464	0.182362	0.128413	2.04616	0.252776	3.5634	0.552181	1.51724	0.469098	K13224|1|4e-104|379|zma:103652724|indolin-2-one monooxygenase [EC:1.14.13.138];K13225|2|2e-100|367|zma:100382554|3-hydroxyindolin-2-one monooxygenase [EC:1.14.13.139];K09755|3|1e-98|361|bdi:100826415|ferulate-5-hydroxylase [EC:1.14.-.-];K07408|4|7e-98|358|egr:104434241|cytochrome P450, family 1, subfamily A, polypeptide 1 [EC:1.14.14.1];K13226|5|1e-95|351|zma:103652726|benzoxazinone N-monooxygena…	-	GO:0020037//heme binding;GO:0016705//oxidoreductase activity, acting on paired donors, with incorporation or reduction of molecular oxygen;GO:0004497//monooxygenase activity;GO:0005506//iron ion binding;GO:0009055//electron carrier activity	GO:0055114//oxidation-reduction process	NA	GRMZM5G864088_T01/5.43284e-12/[mRNA] locus=1:62558053:62560446:-	Os05t0424300-01/488.152/[mRNA] locus=chr05:20792629:20794188:-	gi|242090573|ref|XP_002441119.1|/0/hypothetical protein SORBIDRAFT_09g020800 [Sorghum bicolor]
XLOC_082697	contig190048:272-2357	4.84065	4.15596	4.49831	4.95396	6.01321	5.48358	2.85713	2.96394	2.91053	3.64948	2.9974	3.32344	0.285737	0.326574	-0.628099	0.537399	-0.913836	0.674048	Pavir.J17211	Pavir.J17211.1_dup1	contig190048:272-2357	9.22758	7.95592	8.59175	8.01728	11.7075	9.86241	8.4324	7.54573	7.98907	12.1241	8.36211	10.2431	0.198988	0.276457	-0.104925	0.159219	-0.303913	0.403065	-	-	-	-	AT5G45170.1/9.95267e-10/[mRNA] locus=Chr5:18270555:18273129:-	GRMZM2G027331_T01/6.62522e-148/[mRNA] locus=1:178320931:178324879:-	Os12t0630700-01/262.164/[mRNA] locus=chr12:26997790:27001679:-	gi|514755408|ref|XP_004963273.1|/7.12911e-89/PREDICTED: uncharacterized protein LOC101766206 [Setaria italica]
XLOC_082098	contig185360:36-2345	0.503608	0.57949	0.541549	0.99132	1.08826	1.03979	0.403817	0.647432	0.525625	0.66552	0.707353	0.686436	0.941128	0.394001	-0.0430598	0.0476603	-0.984187	0.429903	Pavir.J16740	Pavir.J16740.1_dup1,Pavir.J16740.2_dup1	contig185360:36-2345	0.253172	0.117016	0.185094	0.484965	1.10955	0.797257	0.0729099	0.109188	0.0910489	0.144694	0.147106	0.1459	2.10679	0.478147	-1.02354	0.131853	-3.13033	0.54718	-	-	-	-	NA	GRMZM2G118636_T01/0/[mRNA] locus=8:157299047:157302092:-	Os01t0960200-00/184.852/[mRNA] locus=chr01:42327845:42328651:+	gi|514787456|ref|XP_004971335.1|/0/PREDICTED: uncharacterized protein LOC101768027 [Setaria italica]
XLOC_082080	contig185182:397-2399	0.406257	0.372975	0.389616	0.730356	0.0878943	0.409125	0.898167	1.06355	0.980858	0.481985	0.0751861	0.278585	0.0704893	0.0684585	1.33199	0.464727	1.2615	0.469381	Pavir.J16726	Pavir.J16726.1_dup1	contig185182:397-2399	8.6662	6.93767	7.80193	9.19033	5.36446	7.27739	0.01	0.0519093	0.0309547	0.171562	0.276994	0.224278	-0.100409	0.165331	-8.20416	0.89619	-8.10376	0.895544	K01728|1|0.0|753|sita:101769012|pectate lyase [EC:4.2.2.2]	-	-	-	AT4G13710.1/9.23124e-37/[mRNA] locus=Chr4:7962550:7966012:+	GRMZM2G412207_T04/0/[mRNA] locus=10:101890579:101897907:-	Os04t0137100-00/198.728/[mRNA] locus=chr04:2485043:2485270:+	gi|514800235|ref|XP_004975048.1|/0/PREDICTED: probable pectate lyase 15-like isoform X3 [Setaria italica]
XLOC_082012	contig184566:1947-2390	12.8312	13.5818	13.2065	16.5288	13.4717	15.0003	4.17968	2.37107	3.27538	9.34834	7.53924	8.44379	0.18374	0.268054	-2.01151	0.846057	-2.19525	0.860555	Pavir.J16672	Pavir.J16672.1_dup1	contig184566:1947-2390	3.52323	7.47101	5.49712	2.52782	4.11732	3.32257	0.01	0.502854	0.256427	3.38455	1.34054	2.36255	-0.726376	0.583595	-4.4476	0.837961	-3.72122	0.802547	-	-	-	-	NA	GRMZM2G057495_T01/1.94496e-53/[mRNA] locus=5:46504238:46505056:+	NA	gi|414587507|tpg|DAA38078.1|/1.34969e-28/TPA: hypothetical protein ZEAMMB73_682433 [Zea mays]
XLOC_081705	contig18236:898-3507	1.0515	0.852216	0.951858	1.07012	0.490024	0.780071	0.298865	0.179184	0.239025	0.751133	0.628365	0.689749	-0.287142	0.177017	-1.99359	0.524405	-1.70644	0.469468	Pavir.J16417	Pavir.J16417.1_dup1	contig18236:898-3507	2.26238	2.78	2.52119	1.89816	1.53384	1.716	0.723241	0.594579	0.65891	1.57823	1.15255	1.36539	-0.555055	0.415397	-1.93595	0.708502	-1.3809	0.605448	-	-	-	-	NA	GRMZM2G170760_T01/3.06758e-13/[mRNA] locus=8:64166004:64174331:+	Os05t0549000-02/69.8753/[mRNA] locus=chr05:27237009:27243317:-	gi|357132686|ref|XP_003567960.1|/2.84266e-10/PREDICTED: putative clathrin assembly protein At2g01600-like isoform 2 [Brachypodium distachyon]
XLOC_081299	contig179352:119-2369	0	0	0	0	1.40508	0.70254	0	0	0	0	0.0933712	0.0466856	9.45746	0.592564	0	0.0271298	-9.45746	0.618111	Pavir.J16102	Pavir.J16102.1_dup1	contig179352:119-2369	0.882928	1.46012	1.17152	1.09897	1.17255	1.13576	2.57902	2.04096	2.30999	1.83829	2.14644	1.99237	-0.0447245	0.0756249	0.979498	0.566608	1.02422	0.593746	-	-	-	-	NA	GRMZM2G003023_T01/1.37929e-15/[mRNA] locus=9:5346411:5349094:-	NA	gi|225459396|ref|XP_002285815.1|/4.81671e-06/PREDICTED: membrane-anchored ubiquitin-fold protein 3 [Vitis vinifera]
XLOC_081218	contig178800:8-2330	1.47414	0.728118	1.10113	0.548356	0.396325	0.47234	0.121886	0.255949	0.188918	0.293832	0.804298	0.549065	-1.22109	0.461845	-2.54316	0.587233	-1.32207	0.313635	Pavir.J16036	Pavir.J16036.1_dup1	contig178800:8-2330	1.40436	1.00199	1.20318	0.804992	0.976117	0.890554	1.16582	0.959912	1.06286	1.18076	1.67374	1.42725	-0.434074	0.260242	-0.178892	0.13924	0.255182	0.180553	-	-	-	-	NA	NA	Os12t0533400-00/54.0164/[mRNA] locus=chr12:21207193:21209978:+	-
XLOC_081175	contig17840:2-2771	0.267257	0.555931	0.411594	0.960618	1.60973	1.28518	2.13591	3.70846	2.92219	0.530421	1.05361	0.792016	1.64267	0.550739	2.82776	0.764006	1.18508	0.66337	Pavir.J16000	Pavir.J16000.1_dup1	contig17840:2-2771	2.47782	3.6573	3.06756	0.553682	0.449485	0.501583	0.183783	0.173163	0.178473	0.01	0.01	0.01	-2.61253	0.762525	-4.10331	0.785206	-1.49078	0.344143	K15920|1|6e-125|446|sita:101752928|beta-D-xylosidase 4 [EC:3.2.1.37]	GO:0005618//cell wall;GO:0048046//apoplast	GO:0009044//xylan 1,4-beta-xylosidase activity	GO:0045493//xylan catabolic process	AT5G64570.1/1.34577e-09/[mRNA] locus=Chr5:25810227:25813309:-	GRMZM2G136895_T01/0/[mRNA] locus=10:144683778:144689050:-	Os04t0640700-01/777.576/[mRNA] locus=chr04:32589470:32595726:-	gi|514804229|ref|XP_004976989.1|/2.57223e-124/PREDICTED: beta-D-xylosidase 4-like isoform X2 [Setaria italica]
XLOC_081128	contig178169:414-2409	0.158844	0.850286	0.504565	0.435338	0.513472	0.474405	1.65555	2.2432	1.94938	0.446207	0.388371	0.417289	-0.0889202	0.0776094	1.9499	0.668166	2.03882	0.689736	Pavir.J15968	Pavir.J15968.1_dup1	contig178169:414-2409	1.04354	0.832279	0.937912	0.207284	0.784472	0.495878	0.914969	0.651275	0.783122	0.369002	0.883298	0.62615	-0.919468	0.368336	-0.260215	0.159306	0.659252	0.29753	K10664|1|3e-134|478|sita:101786332|E3 ubiquitin-protein ligase ATL6/9/15/31/42/55 [EC:2.3.2.27]	-	GO:0046872//metal ion binding;GO:0004842//ubiquitin-protein transferase activity	GO:0016567//protein ubiquitination	NA	GRMZM2G148706_T01/2.05018e-84/[mRNA] locus=1:18984869:18985957:-	Os03t0188200-01/272.075/[mRNA] locus=chr03:4616868:4617929:-	gi|514821460|ref|XP_004985410.1|/1.18929e-133/PREDICTED: E3 ubiquitin-protein ligase Os03g0188200-like [Setaria italica]
XLOC_080916	contig176394:170-1952	0.721894	1.1283	0.925097	0.683092	0.234405	0.458749	0.982196	0.798799	0.890497	0.504219	0.401595	0.452907	-1.0119	0.388165	-0.0549931	0.0551259	0.956907	0.393245	Pavir.J15783	Pavir.J15783.1_dup1	contig176394:170-1952	0.560524	0.630953	0.595739	0.133615	0.01	0.0718078	0.608844	0.568919	0.588882	0.417848	0.356024	0.386936	-3.14584	0.44804	-0.0167022	0.0360917	3.12913	0.469405	K14794|1|7e-78|292|aly:ARALYDRAFT_321151|ribosomal RNA-processing protein 12;K03006|3|2e-18|94.7|ppp:PHYPADRAFT_173475|DNA-directed RNA polymerase II subunit RPB1 [EC:2.7.7.6]	GO:0005886//plasma membrane	-	-	NA	GRMZM2G458494_T01/9.12366e-79/[mRNA] locus=7:13615836:13617713:-	Os12t0637700-02/904.446/[mRNA] locus=chr12:27324821:27326545:+	gi|514755626|ref|XP_004963328.1|/0/PREDICTED: uncharacterized protein LOC101752820 [Setaria italica]
XLOC_080819	contig17564:2871-3964	0.391112	0	0.195556	0.923898	0	0.461949	0.0751643	0	0.0375822	0.225025	0	0.112513	1.23803	0.28623	-2.36408	0.20384	-3.60211	0.417217	Pavir.J15711	Pavir.J15711.1_dup1	contig17564:2871-3964	0.519552	0.914323	0.716938	0.80059	0.91149	0.85604	0.676019	0.942981	0.8095	1.20662	1.72965	1.46814	0.25583	0.157912	0.175182	0.112969	-0.080648	0.0830826	K16055|1|2e-19|61.2|mus:103993017|trehalose 6-phosphate synthase/phosphatase [EC:2.4.1.15 3.1.3.12]	-	-	GO:0008152//metabolic process	AT1G23870.1/5.29909e-06/[mRNA] locus=Chr1:8432695:8435506:+	GRMZM2G118462_T01/4.71891e-57/[mRNA] locus=8:174419394:174423639:+	Os01t0749400-02/133.311/[mRNA] locus=chr01:31373894:31377302:-	gi|566194214|ref|XP_006377536.1|/2.85583e-18/glycosyl transferase family 20 family protein [Populus trichocarpa]
XLOC_080809	contig175600:125-2419	0.726523	0.990874	0.858699	0.738882	0.516469	0.627676	1.10502	1.10987	1.10744	0.923376	1.32665	1.12501	-0.452133	0.226977	0.367009	0.227977	0.819142	0.403939	Pavir.J15704	Pavir.J15704.2_dup1,Pavir.J15704.1_dup1	contig175600:125-2419	0.759567	1.18945	0.97451	0.409389	0.707901	0.558645	0.794458	0.97605	0.885254	0.809745	0.90299	0.856367	-0.802747	0.352089	-0.138587	0.104645	0.66416	0.32014	K02184|1|2e-08|60.8|sly:101262608|formin 2	-	-	-	NA	NA	NA	gi|514810010|ref|XP_004979819.1|/2.4197e-09/PREDICTED: vegetative cell wall protein gp1-like [Setaria italica]
XLOC_080738	contig17515:7899-9889	0.675213	0.411857	0.543535	0.520255	0.244001	0.382128	2.0069	1.33813	1.67252	0.786708	0.735918	0.761313	-0.508318	0.18894	1.62157	0.613654	2.12989	0.668551	Pavir.J15648	Pavir.J15648.2_dup1	contig17515:7899-9889	0.972982	1.3433	1.15814	0.608445	0.781836	0.69514	0.845935	0.730165	0.78805	0.776895	1.63674	1.20682	-0.736436	0.361728	-0.555454	0.313619	0.180982	0.123836	K04077|1|7e-14|79.0|cit:102625866|chaperonin GroEL;K13484|2|1e-10|68.2|egu:105053874|5-hydroxyisourate hydrolase / 2-oxo-4-hydroxy-4-carboxy-5-ureidoimidazoline decarboxylase [EC:3.5.2.17 4.1.1.97];K13171|4|9e-07|55.5|cmo:103497135|serine/arginine repetitive matrix protein 1	-	-	-	NA	GRMZM2G177487_T01/1.96238e-66/[mRNA] locus=4:202866629:202867612:-	Os02t0181400-00/81.7694/[mRNA] locus=chr02:4551426:4552377:-	gi|226509264|ref|NP_001145022.1|/5.10534e-48/uncharacterized protein LOC100278193 [Zea mays]
XLOC_080422	contig172933:116-2533	1.19818	1.03385	1.11601	2.63202	3.63191	3.13197	1.77587	1.17522	1.47554	4.19378	2.97875	3.58627	1.48871	0.6912	0.402892	0.278221	-1.08582	0.653982	Pavir.J15393	Pavir.J15393.2_dup1,Pavir.J15393.1_dup1	contig172933:116-2533	1.28776	0.707237	0.997499	0.489405	0.929814	0.70961	1.07494	1.13371	1.10433	0.898537	1.15254	1.02554	-0.49129	0.261053	0.146782	0.119458	0.638072	0.346655	-	-	-	-	AT1G69340.1/1.94165e-13/[mRNA] locus=Chr1:26066298:26069644:+	GRMZM5G836588_T01/9.26924e-162/[mRNA] locus=1:236804147:236819623:-	Os10t0444400-01/513.923/[mRNA] locus=chr10:16016906:16021026:+	gi|514816526|ref|XP_004983001.1|/5.70924e-61/PREDICTED: protein GDAP2 homolog [Setaria italica]
XLOC_080206	contig171519:99-1733	0.118807	0.390014	0.25441	0.0930293	0	0.0465146	0.671035	0.54923	0.610133	0.374866	0.502564	0.438715	-2.43597	0.244972	1.26197	0.354168	3.69794	0.488573	Pavir.J15213	Pavir.J15213.1_dup1	contig171519:99-1733	2.27997	3.45408	2.86703	0.460682	0.305423	0.383053	0.5529	0.557405	0.555153	0.909387	0.313778	0.611583	-2.90394	0.761399	-2.3686	0.748169	0.535341	0.208415	K16732|1|6e-127|433|sita:101760872|protein regulator of cytokinesis 1	GO:0009524//phragmoplast;GO:0005819//spindle;GO:0005874//microtubule	GO:0008017//microtubule binding	GO:0000910//cytokinesis;GO:0000226//microtubule cytoskeleton organization	NA	GRMZM2G114841_T01/0/[mRNA] locus=1:193873439:193877648:+	Os08t0531100-01/545.64/[mRNA] locus=chr08:26448538:26452356:+	gi|514798107|ref|XP_004973999.1|/2.54482e-126/PREDICTED: 65-kDa microtubule-associated protein 8-like [Setaria italica]
XLOC_080152	contig17115:8658-9733	0.222065	0	0.111033	1.94746	3.87983	2.91364	0.192005	0.242921	0.217463	0.137966	0.0463288	0.0921474	4.70729	0.780993	0.963306	0.15173	-3.74398	0.788883	Pavir.J15171	Pavir.J15171.1_dup1	contig17115:8658-9733	0.972961	0.665444	0.819203	1.16611	0.717603	0.941858	0.257219	0.01	0.13361	0.373027	3.15911	1.76607	0.20129	0.139595	-2.66562	0.524082	-2.86691	0.577499	-	-	-	-	NA	NA	NA	-
XLOC_079970	contig169611:27-2541	1.41208	1.65112	1.5316	1.36008	2.02301	1.69155	0.653496	0.929286	0.791391	1.00557	0.952428	0.979001	0.1433	0.141461	-0.952579	0.485431	-1.09588	0.554984	Pavir.J15007	Pavir.J15007.1_dup1	contig169611:27-2541	2.58047	1.97311	2.27679	1.3865	3.76903	2.57777	2.55179	3.90164	3.22672	2.00055	2.87451	2.43753	0.179118	0.189421	0.503065	0.43099	0.323946	0.332071	K01876|1|7e-29|129|obr:102715035|aspartyl-tRNA synthetase [EC:6.1.1.12]	-	GO:0000166//nucleotide binding;GO:0004812//aminoacyl-tRNA ligase activity	GO:0006418//tRNA aminoacylation for protein translation	NA	GRMZM2G071871_T02/4.75882e-31/[mRNA] locus=8:27122176:27127944:-	Os02t0686400-02/129.346/[mRNA] locus=chr02:28113855:28118373:+	gi|573950697|ref|XP_006657639.1|/3.06209e-28/PREDICTED: aspartate--tRNA ligase, cytoplasmic-like [Oryza brachyantha]
XLOC_079624	contig16680:8856-9290	2.81743	0.535032	1.67623	1.39015	0.621331	1.00574	2.42693	1.71389	2.07041	1.33148	2.48431	1.90789	-0.736959	0.425769	0.304696	0.256887	1.04165	0.579192	Pavir.J14715	Pavir.J14715.1_dup1	contig16680:8856-9290	1.13739	2.54995	1.84367	4.9972	2.76096	3.87908	0.767694	0.01	0.388847	2.65732	2.83178	2.74455	1.07313	0.650919	-2.2621	0.677537	-3.33523	0.813304	-	-	-	-	NA	NA	NA	-
XLOC_079623	contig16680:4895-8797	2.36391	0.8077	1.58581	1.07034	1.74571	1.40803	1.65989	1.69289	1.67639	1.33813	2.18948	1.7638	-0.171543	0.156014	0.0801395	0.0883117	0.251683	0.219196	Pavir.J14714	Pavir.J14714.1_dup1	contig16680:4895-8797	1.89598	3.18131	2.53865	2.98037	2.53046	2.75542	1.16795	0.397104	0.782529	3.20755	2.37757	2.79256	0.118209	0.148572	-1.69785	0.691948	-1.81605	0.726898	K07466|1|0.0|733|sbi:SORBI_02g007190|replication factor A1	-	-	-	NA	NA	NA	gi|242047974|ref|XP_002461733.1|/0/hypothetical protein SORBIDRAFT_02g007190 [Sorghum bicolor]
XLOC_079493	contig165780:110-2473	1.13597	0.651752	0.893859	0.599073	0.503703	0.551388	0.264853	0.272681	0.268767	0.417066	0.508661	0.462864	-0.69698	0.307288	-1.73369	0.491904	-1.03671	0.308784	Pavir.J14616	Pavir.J14616.1_dup1	contig165780:110-2473	0.846219	1.23997	1.0431	0.493441	0.621186	0.557313	0.70777	0.688263	0.698016	0.959124	0.700675	0.829899	-0.904312	0.387354	-0.579539	0.307209	0.324773	0.171772	K16302|1|2e-15|85.5|atr:18445813|metal transporter CNNM;K15449|2|6e-15|83.6|pvu:PHAVU_001G014500g|tRNA wybutosine-synthesizing protein 1 [EC:4.1.3.44]	GO:0016020//membrane;GO:0005794//Golgi apparatus	GO:0008168//methyltransferase activity	GO:0032259//methylation	NA	GRMZM2G012355_T01/1.27877e-90/[mRNA] locus=1:65586351:65586776:+	Os03t0379100-01/238.375/[mRNA] locus=chr03:14994079:14996800:+	gi|414867016|tpg|DAA45573.1|/5.45931e-49/TPA: hypothetical protein ZEAMMB73_810790 [Zea mays]
XLOC_079308	contig164477:5-845	0	0.0810961	0.0405481	0	0.6818	0.3409	0	0.948246	0.474123	0	0.324566	0.162283	3.05608	0.314336	3.5314	0.409034	0.47532	0.174096	Pavir.J14468	Pavir.J14468.1_dup1	contig164477:5-845	1.12552	3.80401	2.46477	1.58701	5.28929	3.43815	2.08643	1.68406	1.88524	1.95287	1.61193	1.7824	0.48018	0.411578	-0.3867	0.33126	-0.86688	0.610968	K13172|1|2e-11|70.5|cvr:CHLNCDRAFT_140537|serine/arginine repetitive matrix protein 2	-	-	-	NA	GRMZM2G174449_T01/1.90582e-87/[mRNA] locus=4:25070819:25072159:-	Os08t0356800-01/270.093/[mRNA] locus=chr08:16332007:16333593:-	gi|514795535|ref|XP_004973323.1|/9.71607e-129/PREDICTED: uncharacterized protein LOC101756275 [Setaria italica]
XLOC_079275	contig164280:3-1088	0.583152	0.365191	0.474171	2.09683	1.79509	1.94596	0.193324	0.205523	0.199423	0.233383	0.0457297	0.139557	2.037	0.667551	-1.24958	0.293097	-3.28658	0.729466	Pavir.J14443	Pavir.J14443.1_dup1	contig164280:3-1088	6.39362	12.5446	9.46911	5.69784	4.72743	5.21264	32.868	15.3608	24.1144	55.2466	8.29545	31.771	-0.861216	0.671442	1.34859	0.814785	2.20981	0.870415	K14325|1|7e-11|67.8|bdi:100845778|RNA-binding protein with serine-rich domain 1;K05747|5|3e-08|58.9|dosa:Os12t0165300-01|Wiskott-Aldrich syndrome protein	-	-	GO:0006950//response to stress	NA	AC190933.3_FGT004/5.06413e-69/[mRNA] locus=3:16614400:16616203:-	Os07t0673400-01/341.458/[mRNA] locus=chr07:28468709:28469406:+	gi|514737044|ref|XP_004958663.1|/2.85258e-61/PREDICTED: uncharacterized protein LOC101769282 [Setaria italica]
XLOC_079229	contig163768:138-2651	0.691562	1.18889	0.940224	2.78515	3.24278	3.01396	2.47329	3.22378	2.84854	2.12077	1.75016	1.93546	1.68059	0.707722	1.59914	0.698414	-0.0814417	0.119694	Pavir.J14408	Pavir.J14408.2_dup1,Pavir.J14408.1_dup1	contig163768:138-2651	7.52954	9.65345	8.5915	10.6315	11.9706	11.301	6.67461	7.13808	6.90635	10.2514	7.7023	8.97683	0.395473	0.457128	-0.314987	0.382054	-0.71046	0.661739	-	GO:0010287//plastoglobule;GO:0009579//thylakoid;GO:0010287//plastoglobule;GO:0009579//thylakoid	GO:0008270//zinc ion binding;GO:0000166//nucleotide binding;GO:0008270//zinc ion binding;GO:0000166//nucleotide binding	GO:0006979//response to oxidative stress;GO:0006979//response to oxidative stress	AT1G32220.1/3.81979e-10/[mRNA] locus=Chr1:11608038:11609591:+	GRMZM2G069708_T01/0/[mRNA] locus=2:60655584:60659195:-	Os04t0403500-02/577.358/[mRNA] locus=chr04:20015927:20019331:+	gi|195642948|gb|ACG40942.1|/6.84535e-95/3-beta hydroxysteroid dehydrogenase/isomerase family protein [Zea mays]
XLOC_079046	contig16239:5474-10002	10.9076	16.7363	13.8219	6.22322	7.78749	7.00536	6.64276	3.9881	5.31543	9.94039	8.36267	9.15153	-0.980429	0.724378	-1.3787	0.802074	-0.398273	0.462428	Pavir.J14256	Pavir.J14256.1_dup1,Pavir.J14256.2_dup1	contig16239:5474-10002	4.70376	5.00473	4.85425	4.09446	5.16603	4.63025	4.02019	4.75713	4.38866	4.10933	3.56341	3.83637	-0.0681579	0.121592	-0.145468	0.196264	-0.0773096	0.13031	K03231|1|8e-125|448|mtr:MTR_1g101870|elongation factor 1-alpha;K07767|2|5e-59|229|smo:SELMODRAFT_78692|katanin p60 ATPase-containing subunit A1 [EC:3.6.4.3]	-	GO:0017111//nucleoside-triphosphatase activity;GO:0005524//ATP binding;GO:0017111//nucleoside-triphosphatase activity;GO:0005524//ATP binding	-	AT4G28000.1/2.6863e-47/[mRNA] locus=Chr4:13925456:13929280:+	GRMZM2G128748_T02/0/[mRNA] locus=8:75007830:75012750:-	Os05t0584600-02/1296.95/[mRNA] locus=chr05:29093856:29098729:-	gi|514746237|ref|XP_004961073.1|/0/PREDICTED: putative cell division cycle ATPase-like [Setaria italica]
XLOC_078701	contig159896:362-2699	3.51029	1.41456	2.46243	1.8782	1.23314	1.55567	0.676259	1.54825	1.11225	0.701642	0.636239	0.66894	-0.662544	0.458364	-1.1466	0.614512	-0.484052	0.337371	Pavir.J13966	Pavir.J13966.1_dup1	contig159896:362-2699	0.888415	1.34826	1.11834	0.844541	0.642446	0.743494	1.17685	0.713764	0.945309	1.53386	1.21865	1.37626	-0.588964	0.308304	-0.242498	0.16563	0.346465	0.211943	K14861|1|6e-174|611|sita:101763330|nucleolar pre-ribosomal-associated protein 1	-	-	-	NA	GRMZM2G302701_T01/0/[mRNA] locus=2:8799671:8805012:+	Os04t0625300-01/178.905/[mRNA] locus=chr04:31788995:31790490:-	gi|514737371|ref|XP_004958824.1|/2.55606e-173/PREDICTED: uncharacterized protein LOC101763330 isoform X1 [Setaria italica]
XLOC_077611	contig152378:40-1151	2.2695	1.83946	2.05448	1.5182	0.97439	1.24629	0.526623	0.395539	0.461081	0.161327	0.751126	0.456227	-0.721128	0.452726	-2.15568	0.68994	-1.43455	0.547582	Pavir.J13053	Pavir.J13053.1_dup1	contig152378:40-1151	0.278574	0.01	0.144287	0.245384	0.01	0.127692	0.640179	0.01	0.325089	0.0729848	0.01	0.0414924	-0.182322	0.0701753	1.1975	0.219464	1.37982	0.249972	-	-	-	-	NA	NA	NA	-
XLOC_077207	contig14935:7883-9731	0.585583	0.343732	0.464657	0	0.718437	0.359218	0.483976	0.999088	0.741532	0	0.507829	0.253915	-0.369299	0.140075	0.674343	0.279559	1.04364	0.372383	Pavir.J12708	Pavir.J12708.1_dup1	contig14935:7883-9731	0.557887	0.246029	0.401958	0.01	0.182423	0.0962115	0.506539	0.52612	0.51633	0.208664	0.156358	0.182511	-2.13187	0.3204	0.361247	0.141729	2.49312	0.415901	K05280|1|1e-102|374|vvi:100263810|flavonoid 3'-monooxygenase [EC:1.14.13.21]	-	GO:0009055//electron carrier activity;GO:0005506//iron ion binding;GO:0016709//oxidoreductase activity, acting on paired donors, with incorporation or reduction of molecular oxygen, NAD(P)H as one donor, and incorporation of one atom of oxygen;GO:0020037//heme binding	GO:0051792//medium-chain fatty acid biosynthetic process;GO:0080110//sporopollenin biosynthetic process;GO:0055114//oxidation-reduction process	AT1G01280.1/5.06434e-08/[mRNA] locus=Chr1:112290:113905:+	GRMZM5G830329_T02/0/[mRNA] locus=10:84609115:84610797:-	Os08t0131100-01/1750.91/[mRNA] locus=chr08:1753126:1755335:+	gi|514793907|ref|XP_004972929.1|/0/PREDICTED: flavonoid 3'-monooxygenase-like isoform X1 [Setaria italica]
XLOC_076976	contig14773:60-1832	0.167623	0.0924364	0.13003	0.803566	0	0.401783	0.484868	0.451039	0.467954	0.850521	0.278513	0.564517	1.62937	0.289608	1.84753	0.348443	0.218156	0.112843	Pavir.J12518	Pavir.J12518.1_dup1	contig14773:60-1832	0.345499	0.44219	0.393845	0.446388	0.323332	0.38486	0.878944	1.27054	1.07474	0.399959	0.585591	0.492775	-0.0332933	0.0548739	1.44829	0.500858	1.48159	0.520523	K17872|1|2e-67|257|sita:101767448|NADH:ubiquinone reductase (non-electrogenic) [EC:1.6.5.9];K03575|2|2e-54|214|rcu:RCOM_1211520|A/G-specific adenine glycosylase [EC:3.2.2.-];K13258|3|3e-50|200|gmx:547489|2-hydroxyisoflavanone dehydratase [EC:4.2.1.105];K02923|4|2e-30|134|pmum:103335319|large subunit ribosomal protein L38e;K14493|5|3e-30|133|smo:SELMODRAFT_443106|gibberellin receptor GID1 [EC:3.-.…	-	GO:0016787//hydrolase activity	GO:0008152//metabolic process	NA	GRMZM2G104938_T01/0/[mRNA] locus=1:199836700:199837686:+	Os09t0462301-01/79.787/[mRNA] locus=chr09:17472469:17473104:-	gi|226533472|ref|NP_001147183.1|/8.70806e-155/gibberellin receptor GID1L2 [Zea mays]
XLOC_076928	contig147409:82-2855	1.76204	1.80839	1.78521	1.8584	0.95248	1.40544	0.817629	0.632397	0.725013	1.00308	1.57198	1.28753	-0.345076	0.265998	-1.30002	0.584886	-0.954943	0.485762	Pavir.J12476	Pavir.J12476.1_dup1	contig147409:82-2855	1.39283	2.51947	1.95615	1.66899	1.69314	1.68106	1.13135	1.02778	1.07957	1.22262	0.695099	0.958861	-0.218642	0.200005	-0.857565	0.504946	-0.638923	0.419666	K14432|1|2e-24|111|sbi:SORBI_01g036810|ABA responsive element binding factor	-	GO:0003700//sequence-specific DNA binding transcription factor activity;GO:0043565//sequence-specific DNA binding	GO:0006355//regulation of transcription, DNA-templated	NA	GRMZM2G077124_T03/3.94947e-19/[mRNA] locus=7:174278362:174280368:-	Os03t0322700-00/117.452/[mRNA] locus=chr03:11683525:11684350:-	gi|242035897|ref|XP_002465343.1|/7.66041e-24/hypothetical protein SORBIDRAFT_01g036810 [Sorghum bicolor]
XLOC_076520	contig144683:1049-2855	2.62128	1.72285	2.17206	1.17232	2.02524	1.59878	0.587126	0.0881162	0.337621	0.319463	3.22815	1.77381	-0.442095	0.335173	-2.68559	0.719307	-2.2435	0.666024	Pavir.J12134	Pavir.J12134.1_dup1	contig144683:1049-2855	8.46439	6.73111	7.59775	13.7584	13.409	13.5837	3.22936	5.12607	4.17771	1.68007	1.98765	1.83386	0.838232	0.683617	-0.862859	0.670213	-1.70109	0.835867	-	-	-	-	NA	GRMZM2G079938_T04/1.47764e-86/[mRNA] locus=8:62832535:62836500:-	Os05t0542200-01/196.746/[mRNA] locus=chr05:26913827:26917070:-	gi|194703938|gb|ACF86053.1|/1.51737e-40/unknown [Zea mays]
XLOC_076475	contig144316:1417-2443	1.08163	0.557522	0.819578	0.486067	1.65006	1.06806	1.21697	0.60153	0.909252	0.954121	0.950102	0.952111	0.382044	0.22793	0.149799	0.108779	-0.232245	0.170213	Pavir.J12094	Pavir.J12094.1_dup1	contig144316:1417-2443	0.01	0.638638	0.324319	0.01	0.01	0.01	0.01	0.116498	0.063249	0.01	0.258666	0.134333	-8.32111	0.36643	-2.44462	0.291514	5.87649	0.114654	K14325|1|6e-08|58.9|ath:AT1G16610|RNA-binding protein with serine-rich domain 1;K13171|2|1e-07|58.2|bdi:100836380|serine/arginine repetitive matrix protein 1;K12893|3|1e-07|52.4|gsl:Gasu_52230|splicing factor, arginine/serine-rich 4/5/6	-	-	-	NA	GRMZM2G374629_T01/2.41718e-53/[mRNA] locus=4:214505904:214507166:+	Os11t0163800-01/178.905/[mRNA] locus=chr11:3110678:3111937:+	gi|326506716|dbj|BAJ91399.1|/1.74927e-39/predicted protein [Hordeum vulgare subsp. vulgare]
XLOC_076461	contig144200:2-1043	0.214382	0.104733	0.159557	0.380742	0.503151	0.441947	0.63745	1.76171	1.19958	0.937229	1.87022	1.40372	1.4698	0.29542	2.91038	0.618284	1.44058	0.539722	Pavir.J12082	Pavir.J12082.1_dup1	contig144200:2-1043	1.00952	1.64199	1.32575	1.3107	2.16736	1.73903	3.47615	3.76747	3.62181	3.41473	3.14904	3.28189	0.391471	0.284725	1.4499	0.713408	1.05843	0.666732	K10406|1|3e-18|92.4|cam:101493596|kinesin family member C2/C3;K13171|3|6e-15|81.3|bvg:104900057|serine/arginine repetitive matrix protein 1	-	-	-	AT4G19150.1/1.21673e-06/[mRNA] locus=Chr4:10471578:10472677:-	GRMZM2G147327_T01/1.52554e-158/[mRNA] locus=10:113701792:113702829:+	Os04t0407500-00/482.205/[mRNA] locus=chr04:20195358:20196110:+	gi|514801248|ref|XP_004975533.1|/3.41569e-120/PREDICTED: uncharacterized protein LOC101752917 [Setaria italica]
XLOC_076302	contig14320:2397-6671	0.599148	0.614462	0.606805	0.861717	0.736875	0.799296	1.44272	0.942062	1.19239	1.28079	1.21678	1.24879	0.397497	0.200918	0.97455	0.443732	0.577053	0.337827	Pavir.J11942	Pavir.J11942.1_dup1	contig14320:2397-6671	0.23305	0.0674906	0.15027	0.195527	0.240724	0.218125	0.57936	0.85655	0.717955	0.280899	0.361305	0.321102	0.537599	0.117182	2.25633	0.474327	1.71873	0.451592	K02184|1|2e-16|89.4|sot:102593556|formin 2;K13412|2|4e-16|88.2|dosa:Os05t0491900-00|calcium-dependent protein kinase [EC:2.7.11.1]	-	-	-	NA	GRMZM2G094768_T01/6.35019e-115/[mRNA] locus=5:191128165:191130070:-	Os02t0654600-00/335.511/[mRNA] locus=chr02:26409837:26411903:-	gi|514715735|ref|XP_004953321.1|/0/PREDICTED: uncharacterized protein LOC101777067 [Setaria italica]
XLOC_076272	contig142939:45-2899	1.11651	0.921518	1.01901	1.22089	1.37888	1.29988	1.19674	1.13521	1.16597	1.34294	1.58106	1.462	0.351211	0.234726	0.194365	0.145556	-0.156845	0.141595	Pavir.J11916	Pavir.J11916.1_dup1	contig142939:45-2899	2.99424	4.12446	3.55935	5.38193	4.65453	5.01823	3.65348	6.02043	4.83695	6.68158	9.14214	7.91186	0.495567	0.463176	0.442487	0.438251	-0.05308	0.101888	K15171|1|1e-26|118|sita:101752519|transcription elongation factor SPT4	GO:0005634//nucleus	GO:0003746//translation elongation factor activity;GO:0008270//zinc ion binding	GO:0006414//translational elongation;GO:0032786//positive regulation of DNA-templated transcription, elongation	NA	GRMZM2G086805_T01/5.91399e-49/[mRNA] locus=2:212361920:212366706:-	Os07t0623400-00/113.487/[mRNA] locus=chr07:25798198:25800715:-	gi|223973155|gb|ACN30765.1|/6.40472e-26/unknown [Zea mays]
XLOC_075946	contig14085:2883-9904	3.16774	2.57347	2.87061	2.25446	2.81344	2.53395	2.5948	1.97052	2.28266	1.96944	3.13804	2.55374	-0.179967	0.196508	-0.330642	0.308894	-0.150675	0.17686	Pavir.J11628	Pavir.J11628.1_dup1	contig14085:2883-9904	6.02627	5.68367	5.85497	7.05378	7.41164	7.23271	3.66231	2.85549	3.2589	6.2144	6.14788	6.18114	0.304873	0.355476	-0.845278	0.645147	-1.15015	0.749287	K09873|1|2e-96|276|sita:101770725|aquaporin TIP;K15078|4|5e-70|192|vvi:100255136|structure-specific endonuclease subunit SLX1 [EC:3.6.1.-]	-	-	-	NA	GRMZM5G825192_T01/2.89461e-09/[mRNA] locus=7:90791071:90792264:+	Os09t0327800-00/103.575/[mRNA] locus=chr09:9681913:9684808:+	gi|213958603|gb|ACJ54698.1|/0/Pi5-2 [Oryza sativa Japonica Group]
XLOC_075934	contig14081:2-4866	0.697918	0.838531	0.768224	0.581931	0.935835	0.758883	0.405477	0.205263	0.30537	0.713168	0.773806	0.743487	-0.0176505	0.0519916	-1.33097	0.409507	-1.31332	0.417902	Pavir.J11618	Pavir.J11618.1_dup1	contig14081:2-4866	0.01	0.171094	0.090547	0.01	0.01	0.01	0.01	0.483179	0.24659	0.01	0.413975	0.211987	-6.42705	0.145028	1.49234	0.202241	7.9194	0.319392	K12126|1|1e-27|126|egr:104431553|phytochrome-interacting factor 3	-	GO:0046983//protein dimerization activity	GO:0006355//regulation of transcription, DNA-templated	AT4G36930.1/1.93464e-14/[mRNA] locus=Chr4:17414167:17415945:+	GRMZM2G030744_T03/0/[mRNA] locus=5:214428839:214431342:-	Os02t0805250-00/392.999/[mRNA] locus=chr02:34354591:34356364:-	gi|514719613|ref|XP_004954276.1|/1.76989e-130/PREDICTED: transcription factor SPATULA-like [Setaria italica]
XLOC_075612	contig138703:187-2982	1.04399	0.62999	0.836992	0.834229	1.81694	1.32558	0.984377	1.28827	1.13632	1.06731	1.50262	1.28497	0.663341	0.362232	0.441088	0.263132	-0.222253	0.181412	Pavir.J11336	Pavir.J11336.1_dup1	contig138703:187-2982	1.30246	1.65724	1.47985	1.37188	1.45931	1.41559	0.296132	0.0888892	0.19251	0.644532	0.683452	0.663992	-0.0640441	0.0876266	-2.94244	0.661133	-2.8784	0.666512	K12840|1|1e-40|167|bdi:100831005|splicing factor 45	GO:0005622//intracellular	GO:0005097//Rab GTPase activator activity	GO:0032851//positive regulation of Rab GTPase activity	AT5G54780.1/2.47003e-12/[mRNA] locus=Chr5:22248696:22251692:-	GRMZM2G010941_T01/0/[mRNA] locus=2:203773479:203776950:+	Os07t0525400-01/876.693/[mRNA] locus=chr07:20410887:20418178:+	gi|326530121|dbj|BAK08340.1|/0/predicted protein [Hordeum vulgare subsp. vulgare]
XLOC_075505	contig13798:4-1550	0.370186	0.353729	0.361957	0.645726	0.419615	0.532671	0.897915	0.590961	0.744438	0.300727	1.05501	0.677868	0.557424	0.198461	1.04033	0.358949	0.482908	0.232458	Pavir.J11237	Pavir.J11237.1_dup1	contig13798:4-1550	0.560232	0.830039	0.695135	0.138391	0.144763	0.141577	0.201457	0.0464934	0.123975	0.183975	0.0619238	0.122949	-2.29571	0.454434	-2.48724	0.475894	-0.191535	0.0653242	K13436|1|1e-111|403|sita:101783123|pto-interacting protein 1 [EC:2.7.11.1];K04733|3|6e-65|248|bdi:100832466|interleukin-1 receptor-associated kinase 4 [EC:2.7.11.1]	-	-	-	NA	GRMZM2G082522_T01/3.61843e-24/[mRNA] locus=10:85841375:85843315:-	Os01t0310500-01/95.6459/[mRNA] locus=chr01:11655936:11657876:+	gi|514772560|ref|XP_004967526.1|/4.45664e-111/PREDICTED: pto-interacting protein 1-like [Setaria italica]
XLOC_075410	contig137383:46-904	0.35613	1.10014	0.728133	2.84521	1.88656	2.36589	3.41064	2.99915	3.2049	0.959419	1.55308	1.25625	1.70011	0.673851	2.138	0.752351	0.437896	0.412287	Pavir.J11153	Pavir.J11153.1_dup1	contig137383:46-904	3.03104	1.98478	2.50791	3.24629	4.04314	3.64471	8.3995	11.7747	10.0871	3.41164	4.25355	3.83259	0.539321	0.452017	2.00796	0.835693	1.46864	0.806004	K14325|1|3e-16|86.3|pmum:103325674|RNA-binding protein with serine-rich domain 1	-	-	-	NA	GRMZM2G067626_T01/6.90367e-115/[mRNA] locus=1:222945939:222947120:-	Os10t0520100-00/165.028/[mRNA] locus=chr10:20108944:20110179:+	gi|242039077|ref|XP_002466933.1|/1.59909e-118/hypothetical protein SORBIDRAFT_01g016940 [Sorghum bicolor]
XLOC_075301	contig136495:1274-2340	0.713109	2.96105	1.83708	0.276079	0.27155	0.273814	0.196882	0.173753	0.185317	0.946631	0	0.473316	-2.74614	0.689468	-3.30934	0.706557	-0.563198	0.139382	Pavir.J11062	Pavir.J11062.1_dup1	contig136495:1274-2340	0.837686	0.295518	0.566602	0.465592	0.662306	0.563949	0.0484347	0.01	0.0292173	0.471727	0.729103	0.600415	-0.00677099	0.044904	-4.51874	0.465546	-4.51197	0.47969	K13171|1|8e-17|88.2|dosa:Os03t0270200-01|serine/arginine repetitive matrix protein 1	-	-	-	NA	NA	Os06t0712800-01/55.9988/[mRNA] locus=chr06:30184126:30186725:+	gi|323454001|gb|EGB09872.1|/4.78951e-23/hypothetical protein AURANDRAFT_71291, partial [Aureococcus anophagefferens]
XLOC_075263	contig136211:1166-1859	0	0.351019	0.17551	0	0.51789	0.258945	0	0.335322	0.167661	0	0.941442	0.470721	0.559775	0.126561	-0.0658101	0.0409822	-0.625586	0.140114	Pavir.J11029	Pavir.J11029.1_dup1	contig136211:1166-1859	0.01	0.01	0.01	0.01	3.29386	1.65193	0.01	0.01	0.01	0.01	0.01	0.01	10.686	0.797995	0	0.0271298	-10.686	0.813667	-	-	-	-	NA	GRMZM2G169274_T01/8.25194e-22/[mRNA] locus=1:13591203:13592286:+	NA	-
XLOC_075218	contig135937:332-2717	0.0912183	0.042201	0.0667097	0.272322	0.60887	0.440596	0.162832	0.190137	0.176484	0.549983	0.29617	0.423076	2.72349	0.361854	1.40357	0.153494	-1.31991	0.298554	Pavir.J10992	Pavir.J10992.1_dup1	contig135937:332-2717	0.39663	0.488529	0.44258	0.232934	0.0682056	0.15057	0.568488	0.511471	0.53998	0.238697	0.350794	0.294745	-1.5555	0.303271	0.286968	0.130026	1.84247	0.3943	K17964|1|4e-77|290|smo:SELMODRAFT_96626|leucine-rich PPR motif-containing protein, mitochondrial	-	-	-	NA	GRMZM2G023999_T01/0/[mRNA] locus=8:130496978:130498923:+	Os05t0132000-00/456.434/[mRNA] locus=chr05:1864582:1866495:+	gi|514743483|ref|XP_004960395.1|/0/PREDICTED: pentatricopeptide repeat-containing protein At3g48810-like [Setaria italica]
XLOC_074836	contig133357:56-1588	0	0.173323	0.0866617	0	0.257046	0.128523	0	0.792625	0.396312	0	0.579084	0.289542	0.565861	0.0899261	2.18669	0.329543	1.62083	0.308989	Pavir.J10665	Pavir.J10665.1_dup1	contig133357:56-1588	2.26045	2.5226	2.39152	5.1175	4.39069	4.75409	0.668613	0.0753151	0.371964	1.43353	3.78011	2.60682	0.99124	0.6534	-2.6847	0.733923	-3.67594	0.831992	K14514|1|4e-12|72.8|smo:SELMODRAFT_419761|ethylene-insensitive protein 3	-	-	-	AT1G68740.1/1.85674e-06/[mRNA] locus=Chr1:25812735:25816574:-	GRMZM2G064657_T01/1.84999e-66/[mRNA] locus=6:122394925:122399187:+	Os06t0493600-01/147.187/[mRNA] locus=chr06:17130188:17134659:+	gi|514763857|ref|XP_004965376.1|/8.15397e-113/PREDICTED: phosphate transporter PHO1-3-like [Setaria italica]
XLOC_074831	contig13331:1877-4413	0	0	0	0	1.56881	0.784405	0	0.0747243	0.0373621	0	0	0	9.61637	0.623254	5.24268	0.0801452	-4.37369	0.561087	Pavir.J10660	Pavir.J10660.1_dup1	contig13331:1877-4413	0.781287	0.858245	0.819766	1.00329	0.823961	0.913626	1.66949	1.67224	1.67087	1.8188	1.47427	1.64654	0.156392	0.11945	1.02731	0.521381	0.870919	0.497031	K09510|1|1e-15|84.3|cre:CHLREDRAFT_298|DnaJ homolog subfamily B member 4;K09517|4|2e-14|80.1|fve:101303908|DnaJ homolog subfamily B member 11	-	-	-	NA	GRMZM2G072300_T01/1.26289e-116/[mRNA] locus=5:209148250:209150535:-	Os02t0760000-00/383.087/[mRNA] locus=chr02:32001950:32004050:-	gi|242066592|ref|XP_002454585.1|/1.18946e-67/hypothetical protein SORBIDRAFT_04g033890 [Sorghum bicolor]
XLOC_074784	contig133057:1578-3083	0.967913	0.58084	0.774376	0.960111	1.15251	1.05631	0.585017	0.451368	0.518193	1.05686	0.510438	0.783647	0.447925	0.251799	-0.579546	0.259966	-1.02747	0.445315	Pavir.J10624	Pavir.J10624.1_dup1	contig133057:1578-3083	0.01	0.01	0.01	0.01	0.01	0.01	0.01	0.01	0.01	0.01	0.488824	0.249412	0	0.0434786	0	0.0271298	0	0.0358319	-	-	-	-	NA	AC209674.3_FGT002/4.64042e-07/[mRNA] locus=6:68943539:68946016:+	Os06t0612951-00/65.9106/[mRNA] locus=chr06:24500344:24500883:+	-
XLOC_074451	contig131009:27-2942	4.21587	2.34609	3.28098	4.68668	5.90661	5.29665	5.79278	6.64023	6.2165	2.74855	5.73385	4.2412	0.690951	0.564497	0.921975	0.671946	0.231024	0.306957	Pavir.J10339	Pavir.J10339.2_dup1,Pavir.J10339.1_dup1	contig131009:27-2942	18.1774	12.9127	15.545	10.777	19.2051	14.991	19.6763	17.6414	18.6589	13.6139	26.904	20.259	-0.0523562	0.118111	0.263406	0.362319	0.315762	0.44667	K02730|1|9e-53|208|zma:100283940|20S proteasome subunit alpha 1 [EC:3.4.25.1]	GO:0022626//cytosolic ribosome;GO:0019773//proteasome core complex, alpha-subunit complex;GO:0005886//plasma membrane;GO:0005634//nucleus;GO:0022626//cytosolic ribosome;GO:0019773//proteasome core complex, alpha-subunit complex;GO:0005886//plasma membrane;GO:0005634//nucleus	GO:0004298//threonine-type endopeptidase activity;GO:0004298//threonine-type endopeptidase activity	GO:0006511//ubiquitin-dependent protein catabolic process;GO:0010043//response to zinc ion;GO:0006511//ubiquitin-dependent protein catabolic process;GO:0010043//response to zinc ion	NA	GRMZM2G080549_T01/7.94854e-128/[mRNA] locus=7:165345448:165349877:-	Os07t0614100-01/61.9459/[mRNA] locus=chr07:25290039:25293676:-	gi|226503825|ref|NP_001150310.1|/2.56429e-53/proteasome subunit alpha type 6 [Zea mays]
XLOC_073541	contig124966:68-744	0.157695	0.0823305	0.120013	0.942846	2.68006	1.81145	0.135335	0.183917	0.159626	0.243729	0.408853	0.326291	3.91589	0.70777	0.411508	0.07694	-3.50438	0.720842	Pavir.J09562	Pavir.J09562.1_dup1	contig124966:68-744	0.550091	0.01	0.280045	1.75773	0.01	0.883865	0.59474	0.01	0.30237	0.734956	0.01	0.372478	1.67417	0.467476	0.112392	0.0528264	-1.56178	0.482675	-	-	-	-	NA	NA	NA	-
XLOC_073412	contig124253:412-3239	0.334566	0.69747	0.516018	0.963179	0.836147	0.899663	0	0	0	0	0.0597773	0.0298886	0.801963	0.334252	-9.01128	0.512647	-9.81324	0.685239	Pavir.J09446	Pavir.J09446.2_dup1	contig124253:412-3239	0.860669	1.42648	1.14357	0.793478	0.813712	0.803595	1.75697	1.4364	1.59668	1.81816	1.88057	1.84936	-0.50901	0.284836	0.481528	0.325692	0.990538	0.519011	K17525|1|6e-135|480|sita:101776510|chitinase domain-containing protein 1	-	GO:0004568//chitinase activity;GO:0004568//chitinase activity	GO:0005975//carbohydrate metabolic process;GO:0006032//chitin catabolic process;GO:0005975//carbohydrate metabolic process;GO:0006032//chitin catabolic process	NA	GRMZM2G037694_T01/0/[mRNA] locus=8:144588351:144594869:+	Os01t0619800-01/236.393/[mRNA] locus=chr01:24691435:24693586:+	gi|514778798|ref|XP_004969189.1|/1.21871e-134/PREDICTED: chitinase domain-containing protein 1-like [Setaria italica]
XLOC_073408	contig124232:55-3066	0.523469	0.872701	0.698085	0.392119	0.482571	0.437345	0.759813	0.881223	0.820518	1.73055	1.39412	1.56234	-0.674632	0.261604	0.233132	0.138279	0.907764	0.364776	Pavir.J09442	Pavir.J09442.1_dup1	contig124232:55-3066	2.11871	1.14439	1.63155	1.30502	1.45219	1.3786	1.27818	1.61475	1.44646	1.50366	1.14077	1.32222	-0.243036	0.197847	-0.173713	0.155235	0.0693223	0.0896505	K00109|1|1e-14|82.4|ppp:PHYPADRAFT_124552|2-hydroxyglutarate dehydrogenase [EC:1.1.99.2]	-	GO:0016491//oxidoreductase activity;GO:0016491//oxidoreductase activity	GO:0055114//oxidation-reduction process;GO:0055114//oxidation-reduction process	AT3G56840.1/1.91166e-07/[mRNA] locus=Chr3:21044317:21046177:+	GRMZM2G035709_T02/2.39779e-159/[mRNA] locus=3:187212263:187215590:-	Os01t0809900-01/700.264/[mRNA] locus=chr01:34406398:34408888:+	gi|514783290|ref|XP_004970306.1|/1.41284e-174/PREDICTED: l-2-hydroxyglutarate dehydrogenase, mitochondrial-like isoform X1 [Setaria italica]
XLOC_073298	contig123557:63-2090	11.8271	5.1676	8.49737	2.1579	2.83941	2.49865	3.15662	5.43511	4.29587	3.65631	8.39819	6.02725	-1.76587	0.808713	-0.984067	0.712077	0.781798	0.609976	Pavir.J09359	Pavir.J09359.2_dup1	contig123557:63-2090	0.01	0.43293	0.221465	0.458665	0.456202	0.457433	0.340046	0.439817	0.389931	0.01	0.83748	0.42374	1.0761	0.263116	0.845758	0.205486	-0.230341	0.113363	K13354|1|2e-10|67.8|mtr:MTR_1g105410|solute carrier family 25 (peroxisomal adenine nucleotide transporter), member 17;K15362|3|3e-10|52.4|bdi:100829852|fanconi anemia group J protein [EC:3.6.4.12]	GO:0005777//peroxisome;GO:0016021//integral component of membrane;GO:0005777//peroxisome;GO:0016021//integral component of membrane	GO:0015217//ADP transmembrane transporter activity;GO:0005347//ATP transmembrane transporter activity;GO:0015217//ADP transmembrane transporter activity;GO:0005347//ATP transmembrane transporter activity	GO:0090351//seedling development;GO:0015867//ATP transport;GO:0006635//fatty acid beta-oxidation;GO:0015866//ADP transport;GO:0080024//indolebutyric acid metabolic process;GO:0090351//seedling development;GO:0015867//ATP transport;GO:0006635//fatty acid beta-oxidation;GO:0015866//ADP transport;GO:0080024//indolebutyric acid metabolic process	NA	GRMZM2G149211_T01/2.20898e-41/[mRNA] locus=8:114426822:114430795:-	Os05t0392700-03/153.134/[mRNA] locus=chr05:19109172:19112486:-	gi|514750745|ref|XP_004962179.1|/6.87466e-15/PREDICTED: peroxisomal adenine nucleotide carrier 1-like [Setaria italica]
XLOC_072706	contig119853:51-3318	0.470847	0.506307	0.488577	0.642791	0.967867	0.805329	0.247519	0.124178	0.185848	0.367398	0.421412	0.394405	0.720993	0.298594	-1.39446	0.316769	-2.11546	0.508781	Pavir.J08839	Pavir.J08839.1_dup1	contig119853:51-3318	1.3583	2.02099	1.68964	2.36051	1.25187	1.80619	4.7858	6.14649	5.46615	3.31498	2.34187	2.82843	0.0962323	0.117773	1.69381	0.778992	1.59757	0.782339	K00873|1|1e-105|383|zma:100856958|pyruvate kinase [EC:2.7.1.40]	-	GO:0004743//pyruvate kinase activity;GO:0030955//potassium ion binding;GO:0000287//magnesium ion binding	GO:0016310//phosphorylation;GO:0006096//glycolytic process	AT2G36580.1/5.69529e-06/[mRNA] locus=Chr2:15339253:15342781:+	GRMZM2G124593_T01/0/[mRNA] locus=4:12976415:12983900:-	Os11t0216000-01/589.252/[mRNA] locus=chr11:6059499:6065156:+	gi|363543525|ref|NP_001241773.1|/4.22069e-105/pyruvate kinase, cytosolic isozyme [Zea mays]
XLOC_072292	contig117200:527-2026	1.2941	0.887703	1.0909	0.516955	1.3198	0.918377	0.0848167	0.160493	0.122655	0.308378	1.3045	0.806441	-0.248359	0.170497	-3.15284	0.604306	-2.90448	0.574451	Pavir.J08495	Pavir.J08495.2_dup1	contig117200:527-2026	0.01	0.01	0.01	0.01	0.560005	0.285002	0.01	0.27827	0.144135	0.01	0.01	0.01	8.13187	0.333575	7.12552	0.203037	-1.00635	0.19272	-	-	-	-	NA	GRMZM2G414827_T01/1.92338e-17/[mRNA] locus=1:224767075:224767515:+	Os10t0508900-01/75.8223/[mRNA] locus=chr10:19539956:19540444:-	gi|514823564|ref|XP_004986442.1|/8.17723e-44/PREDICTED: uncharacterized protein LOC101756767 [Setaria italica]
XLOC_072127	contig11628:2715-11944	8.80104	7.08649	7.94376	8.24969	6.72269	7.48619	4.04629	4.23634	4.14132	4.79961	5.48007	5.13984	-0.0855906	0.154416	-0.939734	0.695973	-0.854143	0.68312	Pavir.J08355	Pavir.J08355.1_dup1	contig11628:2715-11944	1.49649	1.0114	1.25394	2.92042	2.98065	2.95053	1.60668	2.11505	1.86087	1.14008	1.11323	1.12665	1.2345	0.64532	0.569502	0.391276	-0.665001	0.519585	K13414|1|0.0|821|zma:100275358|mitogen-activated protein kinase kinase kinase 1, plant [EC:2.7.11.25]	-	GO:0005524//ATP binding;GO:0004674//protein serine/threonine kinase activity	GO:0006468//protein phosphorylation	NA	GRMZM2G158860_T02/0/[mRNA] locus=4:178052527:178063302:-	Os02t0769800-01/379.123/[mRNA] locus=chr02:32461129:32462136:+	gi|226493173|ref|NP_001142924.1|/0/putative MAP kinase superfamily protein [Zea mays]
XLOC_072107	contig116201:214-3394	2.68386	2.31103	2.49745	1.93008	1.97519	1.95263	2.92899	2.54256	2.73577	2.99013	3.24712	3.11862	-0.355033	0.304413	0.131495	0.148438	0.486528	0.42006	Pavir.J08341	Pavir.J08341.1_dup1	contig116201:214-3394	2.25843	2.15317	2.2058	0.707519	1.04527	0.876395	0.150173	0.135107	0.14264	0.577296	0.576334	0.576815	-1.33165	0.615654	-3.95085	0.741837	-2.6192	0.55174	K11674|1|2e-23|111|cic:CICLE_v10000241mg|microspherule protein 1	-	-	-	NA	GRMZM2G002894_T01/1.14064e-16/[mRNA] locus=7:14325442:14325957:-	Os07t0190900-01/168.993/[mRNA] locus=chr07:4883112:4889980:-	gi|514725387|ref|XP_004955720.1|/0/PREDICTED: uncharacterized protein LOC101762089 [Setaria italica]
XLOC_071959	contig115232:0-2733	0	0.115762	0.057881	0	1.05982	0.52991	0	0.0866419	0.0433209	0	0.0578171	0.0289086	3.18354	0.419067	-0.413878	0.0428407	-3.59742	0.455206	Pavir.J08215	Pavir.J08215.1_dup1	contig115232:0-2733	1.57046	4.9958	3.28313	0.55883	0.484629	0.521729	15.5723	2.54709	9.05971	32.6467	0.951991	16.7993	-2.6537	0.771495	1.46439	0.791923	4.11809	0.866517	K01568|1|0.0|1174|sita:101776753|pyruvate decarboxylase [EC:4.1.1.1]	-	GO:0000287//magnesium ion binding;GO:0030976//thiamine pyrophosphate binding;GO:0004737//pyruvate decarboxylase activity	GO:0008152//metabolic process;GO:0006950//response to stress	AT5G54960.1/2.35409e-47/[mRNA] locus=Chr5:22310858:22312681:-	GRMZM2G087186_T01/0/[mRNA] locus=1:45513241:45515822:-	Os03t0293500-02/1881.75/[mRNA] locus=chr03:10217990:10220578:-	gi|514820348|ref|XP_004984863.1|/0/PREDICTED: pyruvate decarboxylase 2-like [Setaria italica]
XLOC_071786	contig114123:1946-3434	0.49315	1.3969	0.945027	0.590981	0.150645	0.370813	0.303345	1.00714	0.655242	0.995831	0.867922	0.931876	-1.34966	0.445662	-0.528327	0.271574	0.821336	0.300405	Pavir.J08067	Pavir.J08067.1_dup1	contig114123:1946-3434	0.335873	0.495665	0.415769	0.981867	0.734437	0.858152	0.349311	0.866812	0.608062	0.208999	0.720893	0.464946	1.04545	0.378865	0.548435	0.213203	-0.497016	0.258919	-	-	-	-	NA	NA	NA	gi|413938777|gb|AFW73328.1|/2.27888e-07/hypothetical protein ZEAMMB73_128876 [Zea mays]
XLOC_071414	contig111891:2684-3223	827.58	689.397	758.489	473.613	658.643	566.128	181.83	191.817	186.823	365.888	323.888	344.888	-0.421999	0.517373	-2.02145	0.879684	-1.59945	0.858224	Pavir.J07751	Pavir.J07751.1_dup1	contig111891:2684-3223	5.095	4.32563	4.71031	5.82721	5.59854	5.71288	2.4204	1.86735	2.14387	3.69175	1.60511	2.64843	0.278394	0.321069	-1.1356	0.696989	-1.414	0.766778	K03046|1|1e-50|198|sita:19526770|DNA-directed RNA polymerase subunit beta' [EC:2.7.7.6]	GO:0009507//chloroplast	GO:0003899//DNA-directed RNA polymerase activity;GO:0003677//DNA binding	GO:0006351//transcription, DNA-templated	NA	GRMZM2G469277_T01/2.15289e-94/[mRNA] locus=6:160780094:160780465:+	NA	gi|634743535|gb|AHZ60785.1|/4.80579e-50/RNA polymerase beta [Digitaria exilis]
XLOC_071351	contig111500:3-519	0.630943	1.44093	1.03594	1.82833	2.32937	2.07885	0.729377	1.50996	1.11967	0.391054	0.894519	0.642786	1.00485	0.539746	0.112132	0.0936353	-0.892716	0.54099	Pavir.J07694	Pavir.J07694.1_dup1	contig111500:3-519	4.10581	3.70247	3.90414	3.27948	5.27258	4.27603	5.02625	6.59267	5.80946	2.71437	7.00852	4.86144	0.131266	0.175789	0.573399	0.533139	0.442133	0.476052	K02184|1|1e-06|51.6|pmum:103338465|formin 2	-	-	-	NA	NA	NA	gi|254033592|gb|ACT55264.1|/9.43768e-06/formin 2A [Physcomitrella patens]
XLOC_071071	contig109652:547-3519	0.336179	0.317947	0.327063	0.649764	0.501382	0.575573	0.212037	0.31106	0.261549	0.158546	0.255641	0.207093	0.815431	0.26236	-0.32249	0.105747	-1.13792	0.332157	Pavir.J07451	Pavir.J07451.1_dup1	contig109652:547-3519	1.66992	2.29157	1.98074	1.73442	3.13258	2.4335	1.55581	2.0701	1.81295	2.70184	2.13112	2.41648	0.296988	0.266337	-0.127703	0.131546	-0.42469	0.366918	K10393|1|4e-10|64.7|sita:101783108|kinesin family member 2/24	-	-	-	NA	GRMZM2G441325_T01/4.62354e-07/[mRNA] locus=6:158647743:158653556:+	NA	gi|514764339|ref|XP_004965485.1|/1.53328e-09/PREDICTED: kinesin-related protein 6-like [Setaria italica]
XLOC_071000	contig109264:2723-3538	1.85624	2.39868	2.12746	1.40075	1.26715	1.33395	1.59561	0.719826	1.15772	2.09709	3.69495	2.89602	-0.67343	0.439078	-0.877849	0.524169	-0.204419	0.171914	Pavir.J07392	Pavir.J07392.1_dup1	contig109264:2723-3538	2.78198	5.48105	4.13151	2.75407	2.3653	2.55968	4.36687	2.24633	3.3066	4.64211	4.01565	4.32888	-0.690703	0.537171	-0.321323	0.335835	0.369381	0.369903	K13172|1|1e-11|69.7|cvr:CHLNCDRAFT_140537|serine/arginine repetitive matrix protein 2;K12811|5|4e-11|67.8|mis:MICPUN_95935|ATP-dependent RNA helicase DDX46/PRP5 [EC:3.6.4.13]	-	-	-	NA	GRMZM2G147327_T01/2.71615e-116/[mRNA] locus=10:113701792:113702829:+	Os04t0407500-00/363.264/[mRNA] locus=chr04:20195358:20196110:+	gi|514801248|ref|XP_004975533.1|/1.75943e-86/PREDICTED: uncharacterized protein LOC101752917 [Setaria italica]
XLOC_070959	contig108979:0-3524	21.3526	22.7474	22.05	24.0384	34.3148	29.1766	7.98403	6.90118	7.4426	13.6375	19.024	16.3308	0.404035	0.487581	-1.5669	0.834465	-1.97093	0.864745	Pavir.J07358	Pavir.J07358.1_dup1,Pavir.J07358.3_dup1,Pavir.J07358.2_dup1	contig108979:0-3524	2.78484	2.29155	2.53819	1.9159	2.19461	2.05526	2.63679	3.195	2.9159	2.68163	3.60168	3.14165	-0.304484	0.271818	0.200137	0.212558	0.504621	0.436778	-	-	-	-	NA	NA	NA	gi|297607300|ref|NP_001059777.2|/1.34533e-23/Os07g0515700 [Oryza sativa Japonica Group]
XLOC_070957	contig10897:9944-12269	0.750753	0.888262	0.819508	0.969022	1.34979	1.1594	0.335804	0.209543	0.272674	0.82324	0.167635	0.495438	0.500554	0.283355	-1.58758	0.456537	-2.08814	0.592486	Pavir.J07356	Pavir.J07356.1_dup1	contig10897:9944-12269	0.01	0.512799	0.2614	0.01	0.37738	0.19369	0.01	0.169538	0.0897688	0.01	0.580926	0.295463	-0.441368	0.116615	-1.59112	0.211865	-1.14975	0.154061	K02184|1|1e-07|59.7|zma:103633391|formin 2;K13172|2|2e-06|55.5|vcn:VOLCADRAFT_117048|serine/arginine repetitive matrix protein 2	-	-	-	NA	GRMZM2G136901_T01/1.22755e-10/[mRNA] locus=5:38846081:38858083:-	NA	gi|514817084|ref|XP_004983273.1|/1.57504e-08/PREDICTED: CASP-like protein 15-like [Setaria italica]
XLOC_070865	contig10839:7077-10844	0	0	0	0	0	0	0	0.425422	0.212711	0	0.198252	0.099126	0	0.0434786	7.73614	0.277504	7.73614	0.289781	Pavir.J07274	Pavir.J07274.1_dup1	contig10839:7077-10844	0.01	0.475409	0.242704	0.01	0.551212	0.280606	0.01	0.01	0.01	0.01	0.25341	0.131705	0.213022	0.0886976	-7.89606	0.307114	-8.10908	0.355987	K04733|1|4e-127|456|dosa:Os01t0870500-01|interleukin-1 receptor-associated kinase 4 [EC:2.7.11.1]	-	-	-	AT2G19130.1/4.57112e-06/[mRNA] locus=Chr2:8293789:8296275:+	GRMZM2G301124_T01/3.48554e-08/[mRNA] locus=10:8800137:8802581:-	Os01t0890600-00/351.37/[mRNA] locus=chr01:38732935:38734779:+	gi|514785514|ref|XP_004970857.1|/0/PREDICTED: G-type lectin S-receptor-like serine/threonine-protein kinase At2g19130-like [Setaria italica]
XLOC_070723	contig10750:4093-5386	0.182914	0.0619738	0.122444	0	0.146332	0.073166	0.98235	1.13863	1.06049	0.383778	0.375738	0.379758	-0.73305	0.0991952	3.11454	0.597408	3.84759	0.624388	Pavir.J07153	Pavir.J07153.1_dup1	contig10750:4093-5386	0.01	0.276265	0.143132	0.01	0.163483	0.0867415	0.531314	1.57107	1.05119	0.333606	0.233378	0.283492	-0.753327	0.108322	2.92269	0.589532	3.67602	0.619734	K14431|1|9e-20|98.6|sbi:SORBI_07g004900|transcription factor TGA	GO:0009536//plastid	-	-	NA	GRMZM2G452564_T01/0/[mRNA] locus=3:15129233:15130206:+	Os01t0159000-01/301.811/[mRNA] locus=chr01:3092085:3092630:-	gi|514775605|ref|XP_004968271.1|/5.21638e-125/PREDICTED: transcription factor TGA6-like [Setaria italica]
XLOC_070173	contig10429:10597-12408	0	0.264256	0.132128	0	0.525836	0.262918	0.462313	0.703788	0.58305	0.0970419	0.52031	0.308676	0.989968	0.172993	2.13624	0.416594	1.14627	0.339261	Pavir.J06692	Pavir.J06692.1_dup1	contig10429:10597-12408	0.379194	0.01	0.194597	0.111347	0.01	0.0606735	0.536211	0.01	0.273106	0.465734	0.01	0.237867	-1.75877	0.175064	0.498754	0.118489	2.25753	0.261888	K13691|1|0.0|812|sita:101769548|pathogen-inducible salicylic acid glucosyltransferase [EC:2.4.1.-]	-	GO:0035251//UDP-glucosyltransferase activity	GO:1901701;GO:0042537//benzene-containing compound metabolic process;GO:0071214//cellular response to abiotic stimulus;GO:0032787//monocarboxylic acid metabolic process;GO:0010035//response to inorganic substance;GO:0033554//cellular response to stress;GO:0006952//defense response	NA	GRMZM2G022212_T01/1.31761e-37/[mRNA] locus=2:193815122:193817191:+	Os09t0518400-00/311.722/[mRNA] locus=chr09:20228670:20233951:+	gi|514732208|ref|XP_004957373.1|/0/PREDICTED: UDP-glycosyltransferase 74F1-like [Setaria italica]
XLOC_070163	contig104239:1-2145	0.836361	0.829775	0.833068	0.820206	0.688192	0.754199	0.932244	0.495595	0.71392	1.06251	1.37121	1.21686	-0.143489	0.111961	-0.222673	0.136744	-0.0791832	0.0772787	Pavir.J06684	Pavir.J06684.1_dup1	contig104239:1-2145	12.2621	12.0575	12.1598	9.68639	11.1097	10.398	4.2149	2.54702	3.38096	10.2181	5.04031	7.62923	-0.225807	0.314163	-1.84662	0.835402	-1.62081	0.82066	K13412|1|9e-09|61.6|dosa:Os05t0491900-00|calcium-dependent protein kinase [EC:2.7.11.1];K13172|3|6e-08|58.9|cvr:CHLNCDRAFT_140537|serine/arginine repetitive matrix protein 2;K00430|5|6e-08|58.9|obr:102718644|peroxidase [EC:1.11.1.7]	GO:0009536//plastid	GO:0030246//carbohydrate binding;GO:0003824//catalytic activity	GO:0005975//carbohydrate metabolic process	NA	GRMZM2G011373_T01/9.80049e-170/[mRNA] locus=1:276118762:276120297:-	Os03t0748300-01/224.499/[mRNA] locus=chr03:30796620:30798202:-	gi|514814012|ref|XP_004981786.1|/2.62676e-115/PREDICTED: uncharacterized protein LOC101771203 [Setaria italica]
XLOC_069950	contig103109:610-2362	0.373735	0.478414	0.426075	0.263383	0.382197	0.32279	0.748711	0.400501	0.574606	0.511137	0.844259	0.677698	-0.40051	0.141012	0.431467	0.176529	0.831977	0.280276	Pavir.J06506	Pavir.J06506.2_dup1,Pavir.J06506.1_dup1	contig103109:610-2362	0.614641	0.873739	0.74419	0.270132	1.04548	0.657806	0.930114	0.918189	0.924152	0.619919	0.809513	0.714716	-0.17801	0.121923	0.312458	0.183097	0.490468	0.268636	K13412|1|2e-07|57.0|dosa:Os05t0491900-00|calcium-dependent protein kinase [EC:2.7.11.1];K13172|2|1e-05|51.6|vcn:VOLCADRAFT_117048|serine/arginine repetitive matrix protein 2;K14306|3|1e-05|51.6|tcc:TCM_005631|nuclear pore complex protein Nup62	-	GO:0004672//protein kinase activity;GO:0000166//nucleotide binding;GO:0004672//protein kinase activity;GO:0000166//nucleotide binding	-	NA	GRMZM2G094028_T01/1.97409e-75/[mRNA] locus=3:20059223:20068104:-	Os01t0137266-00/73.84/[mRNA] locus=chr01:1998893:1999547:-	gi|514775074|ref|XP_004968142.1|/9.96861e-113/PREDICTED: probable receptor-like protein kinase At1g67000-like [Setaria italica]
XLOC_069745	contig102032:115-2042	0.175467	0.362776	0.269122	0.841028	1.06635	0.953691	1.28241	1.16512	1.22376	1.05599	1.40081	1.2284	1.82526	0.499795	2.185	0.592375	0.359733	0.247886	Pavir.J06337	Pavir.J06337.1_dup1	contig102032:115-2042	0.01	0.595652	0.302826	0.01	0.01	0.01	0.01	0.01	0.01	0.01	0.141832	0.075916	-8.22075	0.349821	-8.22075	0.361028	0	0.0358319	K07904|1|9e-72|268|sita:101783076|Ras-related protein Rab-11A	GO:0005773//vacuole;GO:0005886//plasma membrane	GO:0005525//GTP binding	GO:0007264//small GTPase mediated signal transduction;GO:0015031//protein transport	AT1G16920.1/9.51222e-19/[mRNA] locus=Chr1:5787489:5789147:-	GRMZM2G127648_T01/1.71368e-89/[mRNA] locus=6:159007572:159009966:-	Os05t0516800-01/353.352/[mRNA] locus=chr05:25625362:25627095:-	gi|514747957|ref|XP_004961497.1|/3.3254e-71/PREDICTED: ras-related protein RIC2-like [Setaria italica]
XLOC_069698	contig10171:4716-5149	15.1571	17.565	16.3611	22.1009	24.3981	23.2495	12.1442	11.5769	11.8605	16.2877	16.5662	16.4269	0.506933	0.556039	-0.464098	0.529453	-0.971031	0.760998	Pavir.J06295	Pavir.J06295.1_dup1	contig10171:4716-5149	135.905	126.312	131.108	69.7658	113.126	91.4458	23.5447	28.2592	25.9019	57.7957	50.8636	54.3296	-0.519771	0.581618	-2.33963	0.886527	-1.81986	0.867013	K03043|1|4e-37|153|sita:19526769|DNA-directed RNA polymerase subunit beta [EC:2.7.7.6]	GO:0009507//chloroplast	GO:0003899//DNA-directed RNA polymerase activity;GO:0003677//DNA binding;GO:0032549//ribonucleoside binding	GO:0006351//transcription, DNA-templated	AT2G07771.2/1.2544e-11/[mRNA] locus=Chr2:3239693:3240463:-	GRMZM2G056323_T01/5.52847e-117/[mRNA] locus=5:209988244:209988873:+	NA	gi|345895207|ref|YP_004841939.1|/1.61908e-37/RNA polymerase beta subunit [Panicum virgatum]
XLOC_069693	contig10171:3475-4206	154.315	118.911	136.613	141.713	160.254	150.983	160.306	155.288	157.797	138.664	162.316	150.49	0.144296	0.240152	0.207975	0.322786	0.0636789	0.139524	Pavir.J06294	Pavir.J06294.1_dup1	contig10171:3475-4206	357.503	396.808	377.155	423.083	406.08	414.582	283.836	282.463	283.149	373.424	367.186	370.305	0.136497	0.241003	-0.413595	0.521712	-0.550092	0.636594	K03878|1|9e-36|148|sbi:SobioMp01|NADH-ubiquinone oxidoreductase chain 1 [EC:1.6.5.3]	GO:0005743//mitochondrial inner membrane;GO:0070469//respiratory chain;GO:0016023//cytoplasmic membrane-bounded vesicle;GO:0016021//integral component of membrane	GO:0008137//NADH dehydrogenase (ubiquinone) activity	GO:0022900//electron transport chain	AT2G07785.1/2.17353e-99/[mRNA] locus=Chr2:3348114:3348413:+	GRMZM2G168546_T01/4.70307e-111/[mRNA] locus=9:6958797:6959123:-	NA	gi|164422220|gb|ABY55193.1|/4.30771e-35/NADH dehydrogenase subunit 1 [Bambusa oldhamii]
XLOC_069645	contig10147:2291-12420	40.4668	44.9728	42.7198	42.7125	37.2796	39.996	31.3686	29.7517	30.5602	38.8459	38.3199	38.5829	-0.0950474	0.187641	-0.483253	0.562623	-0.388205	0.521743	Pavir.J06257	Pavir.J06257.1_dup1	contig10147:2291-12420	3.86886	3.45683	3.66285	5.00085	5.33004	5.16545	8.41369	8.80045	8.60707	4.60776	5.71946	5.16361	0.495928	0.465853	1.23256	0.760651	0.736628	0.657408	K14432|1|1e-113|410|sita:101758063|ABA responsive element binding factor	-	GO:0003700//sequence-specific DNA binding transcription factor activity;GO:0043565//sequence-specific DNA binding	GO:0006355//regulation of transcription, DNA-templated	NA	GRMZM2G129247_T03/2.465e-106/[mRNA] locus=6:150080743:150082723:-	Os05t0437700-01/113.487/[mRNA] locus=chr05:21432677:21434430:+	gi|514749824|ref|XP_004961953.1|/5.16929e-113/PREDICTED: G-box-binding factor 4-like isoform X1 [Setaria italica]
XLOC_069588	contig101125:534-3618	1.1409	0.951279	1.04609	0.883628	1.04071	0.962171	2.95389	2.44467	2.69928	1.7786	2.70882	2.24371	-0.120641	0.108897	1.36757	0.663393	1.48821	0.693193	Pavir.J06207	Pavir.J06207.1_dup1	contig101125:534-3618	2.76855	2.19548	2.48202	2.74133	2.62617	2.68375	2.56871	3.27646	2.92259	2.66861	3.2999	2.98426	0.112738	0.139996	0.235733	0.241924	0.122995	0.155313	K11323|1|4e-07|57.8|vcn:VOLCADRAFT_121342|histone arginine demethylase JMJD6 [EC:1.14.11.-];K14306|4|3e-06|54.7|crb:CARUB_v10022723mg|nuclear pore complex protein Nup62	-	-	-	NA	GRMZM5G849334_T01/4.37839e-32/[mRNA] locus=6:153225253:153228757:-	NA	gi|514756760|ref|XP_004963612.1|/3.70521e-41/PREDICTED: uncharacterized protein LOC101772266 [Setaria italica]
XLOC_069238	contig09593:10712-12105	0.487354	0	0.243677	1.94695	0	0.973473	0	0	0	0.0776893	0	0.0388446	1.99595	0.518837	-7.93178	0.307595	-9.92774	0.703659	Pavir.J05893	Pavir.J05893.1_dup1	contig09593:10712-12105	0.01	0.432927	0.221464	0.01	0.191901	0.10095	0.01	0.553145	0.281573	0.01	0.328615	0.169307	-1.16959	0.165307	0.352811	0.0963837	1.5224	0.232868	K13172|1|7e-15|82.0|cvr:CHLNCDRAFT_140537|serine/arginine repetitive matrix protein 2;K13412|3|9e-13|75.1|dosa:Os05t0491900-00|calcium-dependent protein kinase [EC:2.7.11.1]	-	-	-	NA	GRMZM2G075058_T01/0/[mRNA] locus=8:149148310:149149526:-	Os01t0666400-01/367.228/[mRNA] locus=chr01:27240295:27241137:-	gi|514779886|ref|XP_004969463.1|/2.65601e-175/PREDICTED: GDSL esterase/lipase At4g10955-like [Setaria italica]
XLOC_069186	contig09410:1-13026	2.55955	1.66924	2.1144	1.9165	4.21954	3.06802	1.77563	2.55806	2.16685	1.89468	0.940196	1.41744	0.537063	0.429431	0.0353533	0.0610165	-0.50171	0.442708	Pavir.J05843	Pavir.J05843.1_dup1	contig09410:1-13026	0.01	0.01	0.01	0.713673	0.01	0.361837	0.322484	0.01	0.166242	0.01	0.01	0.01	8.48114	0.397395	7.33755	0.224678	-1.14359	0.248437	-	-	-	-	NA	NA	NA	gi|242087285|ref|XP_002439475.1|/3.17195e-40/hypothetical protein SORBIDRAFT_09g007405 [Sorghum bicolor]
XLOC_069180	contig09394:1632-3051	0.606277	0.418392	0.512334	0.555694	0.406485	0.48109	0.981865	0.991095	0.98648	0.58268	1.19949	0.891087	-0.09078	0.0776094	0.945204	0.395702	1.03598	0.434172	Pavir.J05838	Pavir.J05838.1_dup1	contig09394:1632-3051	1.01712	0.916959	0.967039	0.457082	0.465875	0.461478	2.29233	3.49177	2.89205	2.18118	1.78904	1.98511	-1.06731	0.409672	1.58045	0.6988	2.64776	0.771204	K19040|1|2e-32|138|cic:CICLE_v10032803mg|E3 ubiquitin-protein ligase ATL10/75/76/77/78 [EC:2.3.2.27]	-	GO:0046872//metal ion binding	-	NA	GRMZM2G390461_T01/8.2433e-61/[mRNA] locus=6:154237018:154237773:+	Os05t0478000-01/196.746/[mRNA] locus=chr05:23510233:23510802:+	gi|514748953|ref|XP_004961743.1|/8.59698e-72/PREDICTED: RING-H2 finger protein ATL74-like [Setaria italica]
XLOC_068982	contig08950:11-7757	0.107302	0.0272077	0.0672549	0.283577	0.355253	0.319415	0.704107	1.08055	0.89233	0.226057	0.110743	0.1684	2.24772	0.276464	3.72987	0.569939	1.48215	0.476335	Pavir.J05658	Pavir.J05658.1_dup1	contig08950:11-7757	0.238235	0.01	0.124118	0.01	0.01	0.01	0.470427	0.01	0.240213	0.357223	0.01	0.183612	-6.90228	0.177923	0.978604	0.161842	7.88089	0.310044	K13171|1|1e-08|63.5|bvg:104900057|serine/arginine repetitive matrix protein 1;K02184|2|9e-08|60.8|pop:POPTR_0012s069802|formin 2;K00430|3|9e-08|55.5|obr:102718644|peroxidase [EC:1.11.1.7];K14325|5|2e-07|59.7|ppp:PHYPADRAFT_105411|RNA-binding protein with serine-rich domain 1	-	-	-	NA	GRMZM5G893764_T07/0/[mRNA] locus=3:175633358:175637432:-	Os01t0867200-01/924.27/[mRNA] locus=chr01:37552063:37556194:+	gi|514784891|ref|XP_004970705.1|/0/PREDICTED: uncharacterized protein LOC101757065 isoform X1 [Setaria italica]
XLOC_068762	contig08368:10737-13798	0.373665	0.296909	0.335287	0.519398	0.334128	0.426763	1.20644	0.921375	1.06391	0.792824	1.20337	0.998095	0.348039	0.131924	1.6659	0.524098	1.31786	0.497858	Pavir.J05452	Pavir.J05452.3_dup1,Pavir.J05452.1_dup1	contig08368:10737-13798	2.53787	3.53575	3.03681	2.14832	1.33535	1.74183	1.80364	1.57597	1.6898	2.5935	2.44865	2.52107	-0.801952	0.539628	-0.845704	0.569309	-0.0437527	0.0726953	K14638|1|0.0|724|sita:101754580|solute carrier family 15 (peptide/histidine transporter), member 3/4	GO:0016020//membrane;GO:0016020//membrane;GO:0016020//membrane	GO:0005215//transporter activity;GO:0005215//transporter activity;GO:0005215//transporter activity	GO:0006810//transport;GO:0006810//transport;GO:0006810//transport	NA	GRMZM2G012306_T01/0/[mRNA] locus=1:106896190:106898190:+	Os10t0579800-01/309.74/[mRNA] locus=chr10:23129233:23131032:+	gi|514817593|ref|XP_004983515.1|/0/PREDICTED: peptide transporter PTR2-like isoform X1 [Setaria italica]
XLOC_068652	contig08137:1340-5976	0.803106	0.758763	0.780935	1.22177	1.2955	1.25863	1.08336	1.06787	1.07561	1.00997	1.03966	1.02482	0.688582	0.362571	0.461888	0.261951	-0.226694	0.179466	Pavir.J05355	Pavir.J05355.1_dup1	contig08137:1340-5976	0.130395	0.751715	0.441055	0.587022	0.57079	0.578906	0.414417	0.143209	0.278813	0.63973	0.721941	0.680835	0.392369	0.169898	-0.661661	0.193516	-1.05403	0.322928	K18368|1|2e-58|227|cit:102622303|caffeoylshikimate esterase [EC:3.1.1.-]	GO:0005886//plasma membrane	-	-	AT3G62860.1/3.20677e-06/[mRNA] locus=Chr3:23239577:23242143:-	GRMZM2G306851_T01/0/[mRNA] locus=8:87027965:87033899:+	Os05t0363100-01/426.699/[mRNA] locus=chr05:17337094:17343375:+	gi|514757644|ref|XP_004963835.1|/0/PREDICTED: monoglyceride lipase-like [Setaria italica]
XLOC_068609	contig08057:9-8478	1.05468	0.382085	0.718385	0.842778	0.542587	0.692682	0.845524	1.25651	1.05102	1.10138	1.23429	1.16784	-0.0525623	0.0730497	0.54896	0.293955	0.601522	0.328086	Pavir.J05314	Pavir.J05314.2_dup1	contig08057:9-8478	0.573029	0.406267	0.489648	0.557157	0.0896141	0.323386	0.486047	0.377675	0.431861	0.581897	0.890797	0.736347	-0.598491	0.199603	-0.181178	0.0916193	0.417312	0.154888	K01180|1|1e-08|62.0|vcn:VOLCADRAFT_88258|endo-1,3(4)-beta-glucanase [EC:3.2.1.6];K02184|5|9e-08|58.9|rcu:RCOM_1471040|formin 2	-	-	-	NA	NA	NA	gi|551616318|ref|XP_005789004.1|/2.82409e-09/hypothetical protein EMIHUDRAFT_122496, partial [Emiliania huxleyi CCMP1516]
XLOC_068302	contig07443:8585-11732	0	0.144788	0.072394	0	0.1142	0.0571	0	0.625524	0.312762	0	0.0489026	0.0244513	-0.339731	0.0703722	2.1035	0.275299	2.44323	0.30409	Pavir.J05031	Pavir.J05031.1_dup1	contig07443:8585-11732	0.044867	0.746096	0.395481	0.321483	0.573084	0.447284	0.28158	0.249457	0.265518	0.54264	0.767523	0.655081	0.17758	0.0959506	-0.574799	0.165874	-0.752379	0.223898	K04733|1|2e-87|324|pda:103698097|interleukin-1 receptor-associated kinase 4 [EC:2.7.11.1];K00276|4|1e-69|197|sly:101254423|primary-amine oxidase [EC:1.4.3.21]	-	GO:0005524//ATP binding;GO:0004674//protein serine/threonine kinase activity	GO:0048544//recognition of pollen;GO:0006468//protein phosphorylation	NA	NA	Os01t0668901-00/444.54/[mRNA] locus=chr01:27386571:27388916:+	gi|514779984|ref|XP_004969486.1|/0/PREDICTED: putative receptor protein kinase ZmPK1-like isoform X1 [Setaria italica]
XLOC_068295	contig07436:5483-8377	0.038138	0.150223	0.0941805	0.268769	0.0891972	0.178983	0.499486	0.74062	0.620053	0.320949	0.538397	0.429673	0.926323	0.127766	2.71889	0.45901	1.79257	0.42217	Pavir.J05024	Pavir.J05024.1_dup1	contig07436:5483-8377	1.61628	1.54382	1.58005	0.894147	1.14084	1.01749	0.386629	0.334284	0.360457	0.490835	0.490109	0.490472	-0.634952	0.378565	-2.13207	0.642398	-1.49712	0.510931	K02184|1|1e-11|73.2|cvr:CHLNCDRAFT_138268|formin 2	-	-	-	NA	GRMZM2G037500_T01/1.19717e-29/[mRNA] locus=6:19849250:19849881:+	Os10t0575900-00/103.575/[mRNA] locus=chr10:22934799:22935718:+	gi|514825559|ref|XP_004987431.1|/4.2335e-49/PREDICTED: uncharacterized protein LOC101777317 [Setaria italica]
XLOC_068142	contig07093:11021-13878	0.094622	0.0984467	0.0965343	0.712486	1.25035	0.981416	0.218781	0.148144	0.183463	0.294482	0.230812	0.262647	3.34575	0.573688	0.926371	0.131334	-2.41938	0.571719	Pavir.J04879	Pavir.J04879.2_dup1,Pavir.J04879.1_dup1	contig07093:11021-13878	1.42964	1.52864	1.47914	2.12722	0.925459	1.52634	1.86668	1.59244	1.72956	1.18844	1.2957	1.24207	0.0453172	0.081736	0.225645	0.193484	0.180328	0.173056	-	-	-	-	NA	GRMZM2G097170_T01/2.84332e-112/[mRNA] locus=2:199449143:199450632:+	Os07t0483400-01/398.946/[mRNA] locus=chr07:17684131:17685490:+	gi|514733569|ref|XP_004957701.1|/4.85214e-69/PREDICTED: myosin-1-like isoform X2 [Setaria italica]
XLOC_067860	contig06545:0-14888	1.63143	0.943334	1.28738	1.38866	1.37183	1.38025	1.02818	0.978256	1.00322	1.13654	1.20713	1.17184	0.100486	0.10837	-0.359808	0.23927	-0.460294	0.313351	Pavir.J04621	Pavir.J04621.1_dup1	contig06545:0-14888	1.66714	1.37383	1.52048	2.02602	2.17249	2.09926	1.04573	0.644524	0.845126	1.58675	1.46598	1.52636	0.465349	0.345868	-0.847292	0.457703	-1.31264	0.631381	K04733|1|3e-111|403|sita:101774275|interleukin-1 receptor-associated kinase 4 [EC:2.7.11.1]	GO:0009536//plastid	GO:0016301//kinase activity	GO:0016310//phosphorylation	NA	NA	Os05t0110900-01/54.0164/[mRNA] locus=chr05:577479:579845:-	gi|514744006|ref|XP_004960525.1|/1.10811e-110/PREDICTED: protein kinase APK1A, chloroplastic-like [Setaria italica]
XLOC_067699	contig06243:3582-9120	1.9536	1.36823	1.66092	1.2665	1.66685	1.46667	2.20676	2.00894	2.10785	1.47943	1.68003	1.57973	-0.179432	0.161881	0.343793	0.285348	0.523225	0.40197	Pavir.J04473	Pavir.J04473.2_dup1,Pavir.J04473.1_dup1	contig06243:3582-9120	0.295178	0.600002	0.44759	1.3609	3.31632	2.33861	0.114509	0.765796	0.440152	0.342617	0.149259	0.245938	2.3854	0.716669	-0.0241744	0.0360917	-2.40957	0.735592	K07766|1|2e-127|456|sita:101761055|diphosphoinositol-polyphosphate diphosphatase [EC:3.6.1.52]	-	GO:0016787//hydrolase activity;GO:0016787//hydrolase activity	-	NA	GRMZM2G057963_T02/8.6834e-131/[mRNA] locus=4:192217217:192219776:-	Os11t0531700-01/406.875/[mRNA] locus=chr11:19353128:19355433:+	gi|514809129|ref|XP_004979393.1|/1.18873e-128/PREDICTED: nudix hydrolase 13, mitochondrial-like isoform X1 [Setaria italica]
XLOC_067618	contig06106:10320-15740	0.879541	0.610851	0.745196	0	0	0	0.700092	2.13592	1.41801	1.45071	0.298841	0.874774	-9.54148	0.608063	0.928174	0.464822	10.4696	0.787033	Pavir.J04399	Pavir.J04399.2_dup1	contig06106:10320-15740	0.01	0.20602	0.10801	0.01	0.540548	0.275274	0.01	0.216632	0.113316	0.01	0.206606	0.108303	1.38732	0.209573	0.0721206	0.0409822	-1.3152	0.213684	-	-	-	-	NA	NA	NA	-
XLOC_067597	contig06083:2959-13524	0.783331	0.635704	0.709518	0.647523	0.766668	0.707096	0.902947	0.995229	0.949088	0.497045	0.771869	0.634457	-0.00493285	0.0434786	0.419704	0.231174	0.424637	0.243019	Pavir.J04382	Pavir.J04382.1_dup1	contig06083:2959-13524	3.08407	2.65426	2.86916	2.29069	1.09128	1.69098	0.728941	0.685045	0.706993	0.418434	0.903119	0.660777	-0.762765	0.519042	-2.02086	0.732057	-1.2581	0.58287	K13457|1|0.0|673|bdi:100825552|disease resistance protein RPM1	-	GO:0043531//ADP binding	GO:0006952//defense response	NA	NA	Os08t0373400-00/549.605/[mRNA] locus=chr08:17470308:17471234:-	gi|242069463|ref|XP_002450008.1|/0/hypothetical protein SORBIDRAFT_05g027000 [Sorghum bicolor]
XLOC_067532	contig05984:3202-5847	0	0.596196	0.298098	0	0.633337	0.316669	0.439929	0.521304	0.480616	0.474408	0.219988	0.347198	0.087045	0.0692775	0.686681	0.21055	0.599636	0.203281	Pavir.J04319	Pavir.J04319.1_dup1	contig05984:3202-5847	0.01	2.24131	1.12565	0.842607	3.29386	2.06823	0.53751	1.00571	0.771609	0.01	0.67027	0.340135	0.883414	0.505355	-0.539042	0.300988	-1.42246	0.644548	-	GO:0005739//mitochondrion	-	-	NA	GRMZM5G899414_T01/1.67445e-41/[mRNA] locus=9:72760412:72760819:-	NA	gi|147843100|emb|CAN83305.1|/3.33985e-11/hypothetical protein VITISV_008192 [Vitis vinifera]
XLOC_067498	contig05931:14535-15519	0.316552	0.560444	0.438498	0.188993	0	0.0944965	0	0	0	0.871037	0.491475	0.681256	-2.20662	0.340867	-8.77643	0.464066	-6.5698	0.153746	Pavir.J04288	Pavir.J04288.1_dup1	contig05931:14535-15519	0.291034	0.123964	0.207499	0.655056	0.597448	0.626252	0.357345	0.409175	0.38326	0.741729	0.560454	0.651091	1.59364	0.384157	0.885221	0.215093	-0.708418	0.267873	K15429|1|1e-16|64.3|cic:CICLE_v10007363mg|tRNA (guanine37-N1)-methyltransferase [EC:2.1.1.228];K10761|5|8e-12|62.0|cic:CICLE_v10027573mg|tRNA(His) guanylyltransferase [EC:2.7.7.79]	GO:0044464	GO:0016787//hydrolase activity	GO:0006950//response to stress	NA	GRMZM2G065585_T01/2.75187e-74/[mRNA] locus=3:151971127:151972221:+	Os01t0940700-02/178.905/[mRNA] locus=chr01:41346749:41348171:+	gi|523795265|gb|AGQ89281.1|/3.81572e-57/beta-1,3-glucanase A [Saccharum hybrid cultivar]
XLOC_067477	contig05901:13493-15586	0.945918	0.612265	0.779092	1.1934	1.22587	1.20964	1.4497	1.79158	1.62064	1.11639	1.77211	1.44425	0.634707	0.337323	1.0567	0.522239	0.421993	0.31347	Pavir.J04270	Pavir.J04270.1_dup1	contig05901:13493-15586	0.01	0.39291	0.201455	0.01	0.466463	0.238232	0.01	0.553279	0.281639	0.01	0.600609	0.305305	0.246988	0.0890362	0.492748	0.118387	0.24576	0.0862484	K02990|1|1e-19|98.2|sita:101771102|small subunit ribosomal protein S6	GO:0005840//ribosome	GO:0003735//structural constituent of ribosome;GO:0019843//rRNA binding	GO:0006412//translation	NA	GRMZM2G026868_T01/1.03014e-34/[mRNA] locus=3:3027875:3028282:-	Os01t0220300-01/137.275/[mRNA] locus=chr01:6583822:6586889:+	gi|514772429|ref|XP_004967496.1|/5.85335e-19/PREDICTED: 37S ribosomal protein MRP17, mitochondrial-like [Setaria italica]
XLOC_067432	contig05825:3736-4986	1.0069	1.34155	1.17423	0.603413	1.36354	0.983475	0.29317	0.402269	0.347719	1.02624	0.243843	0.635041	-0.255749	0.181018	-1.75571	0.555	-1.49997	0.503859	Pavir.J04227	Pavir.J04227.1_dup1	contig05825:3736-4986	1.18033	2.76699	1.97366	2.47472	1.41826	1.94649	1.64367	2.36436	2.00402	1.16786	3.47825	2.32306	-0.0199998	0.0584729	0.0220222	0.0430848	0.042022	0.0760423	-	-	-	-	NA	NA	Os09t0361700-03/107.54/[mRNA] locus=chr09:11818756:11819013:-	gi|218202010|gb|EEC84437.1|/5.22177e-20/hypothetical protein OsI_31055 [Oryza sativa Indica Group]
XLOC_067391	contig05757:13690-14065	3.09556	3.71567	3.40562	2.1184	6.82596	4.47218	1.72615	3.18767	2.45691	3.45471	1.71225	2.58348	0.393063	0.385535	-0.47107	0.41965	-0.864133	0.639933	Pavir.J04189	Pavir.J04189.1_dup1	contig05757:13690-14065	0.01	1.82498	0.917488	1.67328	0.789901	1.23159	1.65439	0.758066	1.20623	1.37479	0.01	0.692393	0.431854	0.264093	0.401836	0.251634	-0.030018	0.0591422	K13195|1|4e-20|96.7|fve:101295261|cold-inducible RNA-binding protein;K12741|2|2e-08|57.8|smo:SELMODRAFT_128832|heterogeneous nuclear ribonucleoprotein A1/A3	-	GO:0003676//nucleic acid binding;GO:0000166//nucleotide binding	-	NA	GRMZM2G470862_T01/5.08115e-70/[mRNA] locus=8:162792027:162800113:+	NA	gi|514786188|ref|XP_004971022.1|/3.02215e-28/PREDICTED: glycine-rich RNA-binding protein 4, mitochondrial-like isoform X1 [Setaria italica]
XLOC_067090	contig05281:0-818	1.25782	0.557416	0.907616	1.5072	1.09154	1.29937	2.91608	3.04758	2.98183	1.4411	2.86726	2.15418	0.517658	0.305272	1.71604	0.71555	1.19839	0.667244	Pavir.J03910	Pavir.J03910.1_dup1	contig05281:0-818	0.646082	0.772468	0.709275	0.424965	0.0840915	0.254529	1.41821	2.25203	1.83512	1.39171	1.66559	1.52865	-1.47852	0.396694	1.37145	0.601101	2.84997	0.711943	-	-	-	-	NA	NA	NA	-
XLOC_066998	contig05139:4460-8408	0	0.075505	0.0377525	0.603333	1.3178	0.960567	0.0157931	0.0427335	0.0292633	0.0188769	0.0190295	0.0189532	4.65026	0.584988	-0.386462	0.0428407	-5.03672	0.612032	Pavir.J03820	Pavir.J03820.1_dup1	contig05139:4460-8408	0.822025	1.2183	1.02016	1.08721	0.839403	0.963307	0.473651	0.831105	0.652378	0.637398	0.578451	0.607924	-0.0827345	0.092328	-0.645021	0.32529	-0.562287	0.298609	K13436|1|0.0|677|sita:101773397|pto-interacting protein 1 [EC:2.7.11.1]	GO:0005886//plasma membrane	GO:0004713//protein tyrosine kinase activity;GO:0005524//ATP binding	GO:0006468//protein phosphorylation	AT3G59350.3/1.05461e-30/[mRNA] locus=Chr3:21932930:21934883:+	GRMZM2G346132_T01/0/[mRNA] locus=3:167009580:167012962:+	Os01t0899000-01/944.093/[mRNA] locus=chr01:39092159:39094316:-	gi|514785766|ref|XP_004970920.1|/0/PREDICTED: PTI1-like tyrosine-protein kinase 1-like isoform X2 [Setaria italica]
XLOC_066972	contig05112:1-14813	0	1.23815	0.619077	0	1.24935	0.624677	0	0.414508	0.207254	0	0.748969	0.374484	0.0129811	0.0489676	-1.57641	0.389347	-1.58939	0.408782	Pavir.J03803	Pavir.J03803.2_dup1,Pavir.J03803.1_dup1,Pavir.J03803.3_dup1	contig05112:1-14813	7.87128	8.53303	8.20216	8.3509	12.4613	10.4061	15.1162	16.3724	15.7443	10.5394	12.1869	11.3631	0.343356	0.408333	0.940754	0.731277	0.597398	0.6299	K13171|1|2e-06|54.3|vvi:100246732|serine/arginine repetitive matrix protein 1;K14325|5|8e-06|52.4|pop:POPTR_0011s14630g|RNA-binding protein with serine-rich domain 1	GO:0016021//integral component of membrane;GO:0005739//mitochondrion;GO:0005886//plasma membrane;GO:0016021//integral component of membrane;GO:0005739//mitochondrion;GO:0005886//plasma membrane	GO:0003676//nucleic acid binding	GO:0006259//DNA metabolic process	NA	GRMZM2G039978_T01/8.28265e-168/[mRNA] locus=1:280978090:280978807:+	Os03t0767900-01/327.581/[mRNA] locus=chr03:31803072:31803953:+	gi|514813704|ref|XP_004981634.1|/3.78853e-78/PREDICTED: CASP-like protein 12-like [Setaria italica]
XLOC_066975	contig05112:1-14813	0	0	0	0	3.979	1.9895	0.822323	0.648068	0.735196	0	0.215351	0.107675	10.9586	0.830511	9.52198	0.614276	-1.43657	0.638957	Pavir.J03802	Pavir.J03802.2_dup1,Pavir.J03802.1_dup1	contig05112:1-14813	3.91655	6.70219	5.30937	5.35795	4.88951	5.12373	4.63984	4.14	4.38992	3.14704	3.98953	3.56828	-0.0513467	0.105346	-0.274347	0.315068	-0.223	0.284576	K00326|1|7e-61|234|pvu:PHAVU_004G011500g|cytochrome-b5 reductase [EC:1.6.2.2]	-	-	-	AT5G09680.2/2.65436e-09/[mRNA] locus=Chr5:2999362:3000185:-	GRMZM2G152438_T01/3.20669e-158/[mRNA] locus=2:158371787:158379664:+	Os07t0232200-01/272.075/[mRNA] locus=chr07:7348176:7351283:+	gi|514725904|ref|XP_004955848.1|/1.20891e-112/PREDICTED: cytochrome b5 reductase 4-like isoform X2 [Setaria italica]
XLOC_066787	contig04781:1226-2567	0.576652	0.863418	0.720035	0.691157	0.218788	0.454973	0.406384	0.665583	0.535984	0.588183	0.2342	0.411191	-0.662287	0.267109	-0.425878	0.197469	0.236409	0.122718	Pavir.J03632	Pavir.J03632.1_dup1	contig04781:1226-2567	2.95083	7.99351	5.47217	2.12119	1.77282	1.947	0.93924	1.07471	1.00697	4.67147	3.7681	4.21978	-1.49086	0.752319	-2.44209	0.816021	-0.951227	0.545392	-	-	-	-	NA	GRMZM5G893392_T01/6.39507e-45/[mRNA] locus=5:211283038:211283604:-	Os02t0773500-01/107.54/[mRNA] locus=chr02:32663555:32664148:-	gi|514718791|ref|XP_004954081.1|/8.84523e-44/PREDICTED: uncharacterized protein LOC101763834 [Setaria italica]
XLOC_066665	contig04630:9552-11574	5.49782	5.77539	5.63661	3.62747	1.52157	2.57452	1.02277	0.125729	0.57425	1.89209	1.25705	1.57457	-1.13052	0.702745	-3.29508	0.832866	-2.16455	0.738522	Pavir.J03519	Pavir.J03519.2_dup1,Pavir.J03519.1_dup1	contig04630:9552-11574	1.46738	1.1872	1.32729	0.794675	0.435427	0.615051	0.769808	0.188075	0.478941	0.660559	0.628078	0.644319	-1.10971	0.48006	-1.47056	0.550322	-0.360857	0.1756	-	-	-	-	NA	NA	NA	-
XLOC_066658	contig04619:13043-14333	3.08635	2.45944	2.7729	0.672455	1.02673	0.849594	0.573414	0.623748	0.598581	1.1307	1.12581	1.12826	-1.70655	0.698438	-2.21177	0.737112	-0.505227	0.260053	Pavir.J03514	Pavir.J03514.1_dup1	contig04619:13043-14333	0.914342	0.421559	0.66795	0.602744	0.732009	0.667377	0.532923	0.754442	0.643683	0.512853	0.651326	0.582089	-0.00123995	0.0434786	-0.0533908	0.0489518	-0.0521509	0.0598904	K02184|1|2e-06|38.1|rcu:RCOM_1471040|formin 2	-	-	-	NA	GRMZM2G116475_T01/3.75055e-06/[mRNA] locus=6:84526771:84527769:+	NA	gi|323451402|gb|EGB07279.1|/1.23114e-08/hypothetical protein AURANDRAFT_71834 [Aureococcus anophagefferens]
XLOC_066566	contig04458:16847-17874	0.767839	1.46745	1.11764	1.05164	1.20797	1.1298	1.62362	1.30565	1.46463	1.33134	1.76868	1.55001	0.0156124	0.0519916	0.39008	0.272543	0.374468	0.27407	Pavir.J03433	Pavir.J03433.1_dup1	contig04458:16847-17874	0.257369	0.285367	0.271368	0.62159	0.590128	0.605859	0.862605	1.28275	1.07268	0.268452	0.31952	0.293986	1.15873	0.324432	1.98289	0.551708	0.824161	0.399726	K02184|1|2e-08|60.8|pop:POPTR_0015s072202|formin 2;K14325|5|4e-08|59.7|mus:103978483|RNA-binding protein with serine-rich domain 1	-	-	-	NA	NA	NA	gi|323454001|gb|EGB09872.1|/6.59585e-11/hypothetical protein AURANDRAFT_71291, partial [Aureococcus anophagefferens]
XLOC_066444	contig04262:11190-12731	0	0	0	0	1.28693	0.643465	0	0.043321	0.0216605	0	0	0	9.33084	0.566655	4.46992	0.0560316	-4.86092	0.51538	Pavir.J03318	Pavir.J03318.1_dup1	contig04262:11190-12731	1.98273	2.79483	2.38878	1.90899	1.36301	1.636	2.65916	2.46674	2.56295	3.12124	3.3144	3.21782	-0.546104	0.402419	0.101533	0.118631	0.647637	0.491558	K09651|1|3e-14|80.5|vcn:VOLCADRAFT_117545|rhomboid domain-containing protein 1 [EC:3.4.21.-]	GO:0016021//integral component of membrane	GO:0004252//serine-type endopeptidase activity	-	AT3G59520.1/2.72692e-06/[mRNA] locus=Chr3:21992054:21992863:+	GRMZM2G329325_T01/0/[mRNA] locus=8:164430050:164430877:+	Os01t0895500-01/698.282/[mRNA] locus=chr01:38929006:38929827:+	gi|514785637|ref|XP_004970887.1|/3.69846e-150/PREDICTED: rhomboid protein 2-like [Setaria italica]
XLOC_065886	contig03385:3624-11610	0.313128	0.254647	0.283888	0.22066	0.375697	0.298179	0.480333	0.519684	0.500008	0.131371	0.450149	0.29076	0.0708569	0.0579531	0.816633	0.245444	0.745776	0.240349	Pavir.J02811	Pavir.J02811.2_dup1	contig03385:3624-11610	1.06249	1.30735	1.18492	0.126147	0.0964681	0.111308	0.0674497	0.0698067	0.0686282	0.235317	0.144808	0.190062	-3.41217	0.619127	-4.10985	0.636319	-0.697678	0.0878786	K14325|1|9e-14|80.9|zma:103650711|RNA-binding protein with serine-rich domain 1	-	-	-	AT5G10660.2/5.64731e-13/[mRNA] locus=Chr5:3370553:3372348:+	GRMZM2G325804_T02/0/[mRNA] locus=6:138184779:138190564:+	Os05t0363500-01/2198.92/[mRNA] locus=chr05:17361877:17367196:-	gi|514757640|ref|XP_004963834.1|/0/PREDICTED: putative E3 ubiquitin-protein ligase LIN-1-like [Setaria italica]
XLOC_065874	contig03378:1297-5563	0.619253	1.18272	0.900987	0.627896	0.390329	0.509112	0.741748	0.798131	0.769939	1.88546	1.01005	1.44775	-0.823521	0.340143	-0.226761	0.144162	0.59676	0.274291	Pavir.J02802	Pavir.J02802.1_dup1	contig03378:1297-5563	0.926941	1.81561	1.37128	1.39674	1.50348	1.45011	0.309893	0.298734	0.304313	0.649831	0.40546	0.527645	0.0806406	0.100132	-2.17189	0.617379	-2.25253	0.649147	K08900|1|0.0|806|sbi:SORBI_09g030330|mitochondrial chaperone BCS1	GO:0005886//plasma membrane;GO:0005739//mitochondrion	GO:0005524//ATP binding;GO:0017111//nucleoside-triphosphatase activity	-	AT5G17730.1/2.10547e-07/[mRNA] locus=Chr5:5852498:5853999:-	GRMZM2G175593_T01/0/[mRNA] locus=6:167861807:167863025:+	Os05t0588900-01/696.299/[mRNA] locus=chr05:29331968:29333125:-	gi|514746099|ref|XP_004961040.1|/0/PREDICTED: mitochondrial chaperone BCS1-like [Setaria italica]
XLOC_065869	contig03373:4225-5038	0.935993	0	0.467996	0.278797	1.41386	0.846327	0.564128	1.71478	1.13946	0.242823	0	0.121412	0.853177	0.337434	1.28224	0.491125	0.429059	0.269912	Pavir.J02797	Pavir.J02797.1_dup1	contig03373:4225-5038	0.01	0.447845	0.228923	0.01	1.30751	0.658755	0.01	0.317235	0.163618	0.01	0.857339	0.433669	1.54363	0.387795	-0.496124	0.108283	-2.03976	0.4556	-	-	-	-	NA	NA	NA	-
XLOC_065737	contig03176:4603-6236	1.33226	1.00652	1.16939	0.912485	1.2129	1.06269	0.900476	1.54942	1.22495	0.875014	0.744034	0.809524	-0.138037	0.124592	0.0669595	0.0739947	0.204997	0.163551	Pavir.J02673	Pavir.J02673.1_dup1	contig03176:4603-6236	0.390327	0.570657	0.480492	0.963179	0.68412	0.823649	0.207819	0.647832	0.427826	0.511321	0.251014	0.381168	0.777518	0.313225	-0.16749	0.0830196	-0.945008	0.377463	K03036|1|3e-24|112|aly:ARALYDRAFT_336019|26S proteasome regulatory subunit N6;K12951|2|1e-09|64.3|smo:SELMODRAFT_448085|cation-transporting P-type ATPase D [EC:3.6.3.-];K13412|3|8e-09|61.6|dosa:Os05t0491900-00|calcium-dependent protein kinase [EC:2.7.11.1];K14306|5|8e-06|51.6|mus:103999654|nuclear pore complex protein Nup62	GO:0016023//cytoplasmic membrane-bounded vesicle;GO:0005615//extracellular space	-	-	NA	GRMZM2G317406_T01/3.16117e-123/[mRNA] locus=10:111843003:111843515:-	Os04t0398700-00/228.464/[mRNA] locus=chr04:19693584:19694267:-	gi|573939627|ref|XP_006652233.1|/6.09359e-68/PREDICTED: pollen-specific protein C13-like [Oryza brachyantha]
XLOC_065599	contig03000:10497-13575	1978.52	3320.09	2649.3	1102.99	1150.7	1126.85	1435.84	518.365	977.104	1802.4	1716.28	1759.34	-1.23332	0.808965	-1.43903	0.844821	-0.205707	0.351522	Pavir.J02549	Pavir.J02549.2_dup1,Pavir.J02549.1_dup1	contig03000:10497-13575	1.48919	0.707435	1.09831	0.01	0.465881	0.23794	1.86984	1.49835	1.6841	0.710864	0.856517	0.783691	-2.23416	0.560544	0.616683	0.397513	2.85085	0.697477	K14484|1|4e-100|366|sita:101783329|auxin-responsive protein IAA	GO:0005634//nucleus;GO:0005634//nucleus;GO:0005634//nucleus	GO:0046983//protein dimerization activity;GO:0046983//protein dimerization activity;GO:0046983//protein dimerization activity	GO:0006355//regulation of transcription, DNA-templated;GO:0009734//auxin-activated signaling pathway;GO:0006355//regulation of transcription, DNA-templated;GO:0009734//auxin-activated signaling pathway;GO:0006355//regulation of transcription, DNA-templated;GO:0009734//auxin-activated signaling pathway	NA	GRMZM5G864847_T01/1.02459e-63/[mRNA] locus=6:130004920:130006167:-	Os01t0190300-01/113.487/[mRNA] locus=chr01:4817460:4818514:+	gi|514745469|ref|XP_004960888.1|/1.78009e-99/PREDICTED: auxin-responsive protein IAA16-like [Setaria italica]
XLOC_065565	contig02956:9485-12592	0.169342	0.198924	0.184133	0.248633	0.700008	0.47432	0.490742	0.66199	0.576366	0.1785	0.2622	0.22035	1.36511	0.301507	1.64624	0.378896	0.281124	0.140587	Pavir.J02517	Pavir.J02517.1_dup1	contig02956:9485-12592	0.376269	0.65308	0.514675	0.495016	0.785888	0.640452	0.93025	0.867635	0.898942	0.813516	0.93367	0.873593	0.315429	0.158385	0.804567	0.343954	0.489138	0.263266	K02184|1|1e-13|78.6|zma:103633391|formin 2	-	-	-	NA	NA	NA	gi|323456144|gb|EGB12011.1|/7.70709e-18/hypothetical protein AURANDRAFT_70714, partial [Aureococcus anophagefferens]
XLOC_065512	contig02883:6267-7607	1.23996	0.0555044	0.647731	0.919982	0.871497	0.895739	0.375061	0.249377	0.312219	0.283184	0.166422	0.224803	0.467685	0.239388	-1.05284	0.335528	-1.52052	0.481257	Pavir.J02472	Pavir.J02472.1_dup1	contig02883:6267-7607	1.40818	1.71482	1.5615	2.78263	0.938263	1.86045	1.1108	1.2288	1.1698	1.63177	1.20204	1.41691	0.252716	0.215086	-0.416667	0.292514	-0.669383	0.448883	K13172|1|7e-11|69.3|mpp:MICPUCDRAFT_69362|serine/arginine repetitive matrix protein 2;K14007|2|7e-11|69.3|pda:103721733|protein transport protein SEC24	-	-	-	NA	GRMZM2G024175_T01/1.04268e-74/[mRNA] locus=1:78056862:78057662:-	Os03t0432000-00/159.081/[mRNA] locus=chr03:18148056:18148793:+	gi|514818437|ref|XP_004983923.1|/1.11446e-99/PREDICTED: uncharacterized protein LOC101753383 [Setaria italica]
XLOC_065396	contig02748:0-3443	0.78123	0.966291	0.873761	1.09244	1.16425	1.12834	1.08695	1.54089	1.31392	1.13059	1.16172	1.14616	0.368898	0.225961	0.588567	0.344537	0.219669	0.181412	Pavir.J02359	Pavir.J02359.2_dup1,Pavir.J02359.1_dup1,Pavir.J02359.3_dup1	contig02748:0-3443	2.67151	1.72591	2.19871	3.30271	5.78124	4.54197	1.08481	0.943918	1.01437	1.87256	2.11587	1.99421	1.04666	0.664354	-1.11608	0.589651	-2.16274	0.801208	K14317|1|5e-103|376|mus:103984394|nuclear pore complex protein Nup214;K12741|2|4e-20|101|rcu:RCOM_0277920|heterogeneous nuclear ribonucleoprotein A1/A3;K14491|3|7e-14|80.5|bvg:104887855|two-component response regulator ARR-B family	-	GO:0003677//DNA binding;GO:0003682//chromatin binding;GO:0003677//DNA binding;GO:0003682//chromatin binding;GO:0003677//DNA binding;GO:0003682//chromatin binding	-	AT3G04030.3/6.27096e-24/[mRNA] locus=Chr3:1042920:1044574:-	GRMZM2G701218_T01/0/[mRNA] locus=6:155178063:155181176:-	Os05t0488600-01/908.411/[mRNA] locus=chr05:24015419:24017506:-	gi|514748757|ref|XP_004961696.1|/0/PREDICTED: uncharacterized protein LOC101755514 isoform X1 [Setaria italica]
XLOC_065120	contig02379:9840-11868	1.25238	0	0.62619	0.631999	0	0.315999	0.209066	0	0.104533	0.315848	0.439279	0.377564	-0.985549	0.306776	-2.57691	0.453623	-1.59136	0.259848	Pavir.J02107	Pavir.J02107.1_dup1	contig02379:9840-11868	0.657763	0.642587	0.650175	0.199425	0.104645	0.152035	0.121723	0.0231469	0.0724349	0.177472	0.537904	0.357688	-2.09642	0.430242	-3.16607	0.482076	-1.06965	0.132554	K03100|1|3e-10|67.4|pda:103713866|signal peptidase I [EC:3.4.21.89]	-	-	-	NA	GRMZM2G039930_T02/1.49117e-12/[mRNA] locus=5:137438367:137454314:-	Os02t0267000-01/77.8047/[mRNA] locus=chr02:9544313:9550235:+	gi|357141586|ref|XP_003572277.1|/1.56505e-08/PREDICTED: chloroplast processing peptidase-like [Brachypodium distachyon]
XLOC_065038	contig02292:5235-10729	145.676	103.177	124.427	134.043	108.614	121.329	51.511	53.9253	52.7181	64.4457	67.3978	65.9217	-0.0363755	0.11163	-1.23892	0.818722	-1.20255	0.816793	Pavir.J02028	Pavir.J02028.1_dup1	contig02292:5235-10729	2.61524	2.26793	2.44159	1.46284	1.75236	1.6076	1.24942	1.04908	1.14925	2.03755	2.1359	2.08672	-0.602909	0.429415	-1.08713	0.600518	-0.484216	0.343868	K07977|1|4e-26|120|sita:101754903|Arf/Sar family, other	GO:0005739//mitochondrion	GO:0005525//GTP binding	GO:0007264//small GTPase mediated signal transduction	NA	GRMZM2G152929_T03/1.41405e-31/[mRNA] locus=5:74286315:74289212:+	Os02t0128600-01/127.364/[mRNA] locus=chr02:1476529:1479765:+	gi|514710401|ref|XP_004952022.1|/1.72396e-25/PREDICTED: ADP-ribosylation factor-like [Setaria italica]
XLOC_064827	contig02025:3555-7831	3.9161	4.59625	4.25617	3.54398	6.27776	4.91087	1.25592	0.895265	1.07559	2.92119	2.42718	2.67419	0.206422	0.250532	-1.98442	0.775385	-2.19084	0.808595	Pavir.J01829	Pavir.J01829.1_dup1	contig02025:3555-7831	1.47493	1.48903	1.48198	1.94921	1.63481	1.79201	2.76989	3.78612	3.278	3.50257	2.9756	3.23909	0.274055	0.223402	1.14529	0.656747	0.871236	0.605629	K10703|1|9e-111|402|obr:102717559|very-long-chain (3R)-3-hydroxyacyl-CoA dehydratase [EC:4.2.1.134]	-	-	-	NA	GRMZM2G151087_T02/8.42645e-80/[mRNA] locus=3:17430421:17432992:-	Os01t0150200-01/422.734/[mRNA] locus=chr01:2718104:2720848:+	gi|573912091|ref|XP_006643761.1|/4.01073e-110/PREDICTED: very-long-chain (3R)-3-hydroxyacyl-[acyl-carrier protein] dehydratase PASTICCINO 2A-like [Oryza brachyantha]
XLOC_064790	contig01970:181-10908	3.63886	4.18811	3.91348	4.53307	3.3959	3.96449	5.20101	4.35494	4.77798	6.6583	7.66733	7.16282	0.0186808	0.0621584	0.287947	0.32225	0.269266	0.32492	Pavir.J01794	Pavir.J01794.3_dup1,Pavir.J01794.2_dup1	contig01970:181-10908	1.00008	0.377386	0.688731	0.423615	0.574074	0.498844	0.831585	0.794635	0.81311	0.425976	0.655475	0.540726	-0.465352	0.206439	0.23951	0.13961	0.704862	0.31206	K10869|1|0.0|674|sita:101768890|RAD51-like protein 1	-	GO:0008094//DNA-dependent ATPase activity;GO:0003677//DNA binding;GO:0005524//ATP binding;GO:0008094//DNA-dependent ATPase activity;GO:0003677//DNA binding;GO:0005524//ATP binding;GO:0008094//DNA-dependent ATPase activity;GO:0003677//DNA binding;GO:0005524//ATP binding	GO:0006259//DNA metabolic process;GO:0006259//DNA metabolic process;GO:0006259//DNA metabolic process	NA	AC219006.2_FGT007/0/[mRNA] locus=8:131970538:131980645:+	Os05t0121700-02/880.658/[mRNA] locus=chr05:1186337:1190552:-	gi|514743226|ref|XP_004960336.1|/0/PREDICTED: DNA repair protein RAD51 homolog 2-like [Setaria italica]
XLOC_064735	contig01905:13446-14858	6.41955	7.01339	6.71647	7.04961	8.35696	7.70329	7.89867	7.75754	7.8281	7.50727	7.164	7.33563	0.197771	0.266203	0.22096	0.289474	0.0231884	0.0660566	Pavir.J01744	Pavir.J01744.1_dup1	contig01905:13446-14858	17.1321	16.5071	16.8196	17.195	18.1833	17.6892	24.8151	24.4807	24.6479	19.4111	23.5738	21.4924	0.072724	0.144438	0.551322	0.597313	0.478598	0.575838	-	-	-	-	NA	GRMZM5G889138_T02/7.79543e-29/[mRNA] locus=9:72795479:72801476:+	NA	gi|255551155|ref|XP_002516625.1|/1.93023e-08/conserved hypothetical protein [Ricinus communis]
XLOC_064673	contig01831:9601-15965	0	0.0685522	0.0342761	0	0.0808499	0.040425	0	0.512522	0.256261	0	0.0691791	0.0345895	0.234885	0.0585437	2.88426	0.258958	2.64937	0.271015	Pavir.J01691	Pavir.J01691.1_dup1	contig01831:9601-15965	0.598309	0.01	0.304154	0.306987	0.01	0.158494	0.337729	0.01	0.173865	0.205077	0.01	0.107539	-0.960431	0.189452	-0.823169	0.169662	0.137262	0.0646785	K11592|1|0.0|670|aly:ARALYDRAFT_317213|endoribonuclease Dicer [EC:3.1.26.-]	-	GO:0016787//hydrolase activity	-	AT3G03305.1/9.47497e-07/[mRNA] locus=Chr3:775504:778271:-	GRMZM2G064723_T01/0/[mRNA] locus=3:168859232:168863872:-	Os01t0894000-01/831.099/[mRNA] locus=chr01:38864067:38867530:+	gi|514785588|ref|XP_004970876.1|/0/PREDICTED: putative metallophosphoesterase At3g03305-like isoform X2 [Setaria italica]
XLOC_064639	contig01806:16145-17755	0.650009	0.633617	0.641813	0.344096	0.382203	0.363149	0.352771	0.511775	0.432273	0.367413	0.491281	0.429347	-0.82159	0.281812	-0.57021	0.227788	0.251381	0.114079	Pavir.J01663	Pavir.J01663.1_dup1	contig01806:16145-17755	0.558446	0.491573	0.525009	0.956125	0.587499	0.771812	0.126176	0.417053	0.271615	0.381594	0.323054	0.352324	0.555907	0.248539	-0.95078	0.271936	-1.50669	0.446748	K02184|1|8e-11|67.8|sly:101262608|formin 2	-	-	-	NA	NA	NA	gi|302828406|ref|XP_002945770.1|/3.29964e-12/pathogenesis-related protein 1-like protein [Volvox carteri f. nagariensis]
XLOC_064418	contig01608:15315-22158	1.64942	1.8675	1.75846	1.14247	1.35298	1.24772	1.4754	1.3761	1.42575	1.35342	1.6861	1.51976	-0.495014	0.336654	-0.302595	0.240593	0.19242	0.168898	Pavir.J01454	Pavir.J01454.1_dup1	contig01608:15315-22158	1.35521	0.181686	0.768446	0.198231	1.23119	0.714709	0.145029	1.36611	0.755568	0.0705115	0.0734224	0.071967	-0.104589	0.0909656	-0.0243832	0.0360917	0.0802057	0.0772787	K08900|1|0.0|638|sbi:SORBI_09g030330|mitochondrial chaperone BCS1	GO:0005886//plasma membrane;GO:0005739//mitochondrion	GO:0005524//ATP binding;GO:0017111//nucleoside-triphosphatase activity	-	AT2G18190.1/6.34836e-07/[mRNA] locus=Chr2:7914305:7915872:-	GRMZM2G175593_T01/4.56677e-151/[mRNA] locus=6:167861807:167863025:+	Os05t0588900-01/371.193/[mRNA] locus=chr05:29331968:29333125:-	gi|514746096|ref|XP_004961039.1|/0/PREDICTED: probable mitochondrial chaperone BCS1-B-like [Setaria italica]
XLOC_064333	contig01504:17229-19123	1.25782	0	0.628908	0.861255	0.873232	0.867243	0.278805	0.397935	0.33837	0	0.53761	0.268805	0.462441	0.233277	-0.895394	0.298145	-1.35783	0.456002	Pavir.J01381	Pavir.J01381.1_dup1	contig01504:17229-19123	0.129522	0.01	0.069761	0.152131	0.01	0.0810655	0.624303	0.629247	0.626775	0.102257	0.26714	0.184698	0.230473	0.0585437	3.26365	0.47387	3.03318	0.483328	K13172|1|9e-13|75.9|cvr:CHLNCDRAFT_140537|serine/arginine repetitive matrix protein 2;K00430|3|2e-11|71.2|sbi:SORBI_06g021550|peroxidase [EC:1.11.1.7]	-	-	-	NA	GRMZM2G156881_T01/1.2136e-179/[mRNA] locus=6:44599196:44600217:-	Os05t0102400-00/246.305/[mRNA] locus=chr05:148562:149341:+	gi|514745708|ref|XP_004960946.1|/1.41476e-126/PREDICTED: uncharacterized protein LOC101771051 [Setaria italica]
XLOC_063913	contig01086:23126-28183	0	0.219862	0.109931	0	1.38375	0.691877	0	0.132029	0.0660145	0	0.132203	0.0661015	2.64841	0.469492	-0.731404	0.0776409	-3.37982	0.518097	Pavir.J00995	Pavir.J00995.1_dup1	contig01086:23126-28183	1.29899	1.18893	1.24396	1.25652	1.23795	1.24724	1.20085	1.30305	1.25195	1.58509	1.28001	1.43255	0.00379902	0.0434786	0.00924072	0.0333039	0.0054417	0.0378636	K04733|1|9e-133|474|ppp:PHYPADRAFT_161314|interleukin-1 receptor-associated kinase 4 [EC:2.7.11.1];K04730|4|9e-123|441|cam:101491297|interleukin-1 receptor-associated kinase 1 [EC:2.7.11.1]	GO:0005886//plasma membrane	GO:0005524//ATP binding;GO:0004674//protein serine/threonine kinase activity	GO:0006468//protein phosphorylation	AT3G28690.2/1.73397e-17/[mRNA] locus=Chr3:10755481:10757494:+	GRMZM2G028037_T02/1.02489e-72/[mRNA] locus=3:221435903:221440537:-	Os01t0588500-01/329.564/[mRNA] locus=chr01:22919279:22923552:-	gi|514746041|ref|XP_004961024.1|/0/PREDICTED: probable receptor-like protein kinase At5g15080-like [Setaria italica]
XLOC_063738	contig00869:6170-9486	0.399585	0.327662	0.363624	0.418552	0.316109	0.36733	1.12919	1.10342	1.11631	0.570062	0.793969	0.682015	0.0146313	0.044904	1.61821	0.52876	1.60358	0.542943	Pavir.J00830	Pavir.J00830.1_dup1	contig00869:6170-9486	0.233684	0.13418	0.183932	0.230584	0.01	0.120292	0.668226	0.385896	0.527061	0.968947	0.53138	0.750164	-0.667636	0.117859	1.5188	0.345096	2.18643	0.409121	K02184|1|2e-26|122|sot:102593556|formin 2;K09291|4|3e-26|121|cvr:CHLNCDRAFT_53284|nucleoprotein TPR	GO:0009536//plastid	-	-	NA	GRMZM2G437683_T01/0/[mRNA] locus=1:102891202:102894211:+	Os10t0577100-00/141.24/[mRNA] locus=chr10:22991022:22994146:+	gi|514824234|ref|XP_004986775.1|/0/PREDICTED: putative WEB family protein At1g65010, chloroplastic-like [Setaria italica]
XLOC_063549	contig00675:13255-14394	0	0.067373	0.0336865	0	2.81486	1.40743	0	0.10065	0.050325	0	0.268596	0.134298	5.36401	0.671174	0.572112	0.0552598	-4.79189	0.689775	Pavir.J00655	Pavir.J00655.1_dup1	contig00675:13255-14394	0.01	0.139046	0.074523	0.01	0.163966	0.086983	0.01	0.519691	0.264846	0.01	0.0701454	0.0400727	0.236268	0.0585437	1.89453	0.231482	1.65826	0.233411	K11251|1|4e-71|268|sbi:SORBI_09g001520|histone H2A	GO:0000786//nucleosome;GO:0005634//nucleus	GO:0003677//DNA binding;GO:0046982//protein heterodimerization activity	GO:0006334//nucleosome assembly	AT1G08880.1/2.48138e-08/[mRNA] locus=Chr1:2847144:2847676:-	GRMZM2G448458_T01/2.49091e-142/[mRNA] locus=6:35731920:35732393:-	Os05t0113900-01/472.293/[mRNA] locus=chr05:738281:738830:+	gi|242086655|ref|XP_002439160.1|/1.67248e-70/hypothetical protein SORBIDRAFT_09g001520 [Sorghum bicolor]
XLOC_063535	contig00653:24728-29605	0.207368	0.173862	0.190615	1.46846	0.951008	1.20974	0.676948	1.80364	1.24029	0.207605	0.14723	0.177417	2.66596	0.604834	2.70195	0.619056	0.0359905	0.064206	Pavir.J00644	Pavir.J00644.1_dup1	contig00653:24728-29605	2.63689	3.511	3.07394	1.96452	2.18868	2.0766	2.65698	3.25019	2.95358	3.76685	3.25086	3.50886	-0.565866	0.446544	-0.0576243	0.0870438	0.508242	0.443583	K12622|1|3e-47|189|sita:101757263|U6 snRNA-associated Sm-like protein LSm3	GO:0030529//ribonucleoprotein complex	GO:0003676//nucleic acid binding	-	AT1G76860.1/1.03099e-19/[mRNA] locus=Chr1:28854594:28855637:-	AC155610.2_FGT009/3.89531e-39/[mRNA] locus=3:175701338:175701538:+	Os01t0866700-01/252.252/[mRNA] locus=chr01:37527626:37529038:-	gi|514749813|ref|XP_004961951.1|/1.08928e-46/PREDICTED: U6 snRNA-associated Sm-like protein LSm3-like [Setaria italica]
XLOC_063534	contig00653:22608-24514	1.10216	0.638358	0.870258	3.73325	2.41932	3.07629	3.31027	7.18694	5.2486	0.928256	1.5112	1.21973	1.82167	0.723095	2.59242	0.816454	0.770744	0.627317	Pavir.J00643	Pavir.J00643.1_dup1	contig00653:22608-24514	3.69032	2.18155	2.93593	3.7426	5.1854	4.464	1.14205	2.26615	1.7041	0.820061	0.336933	0.578497	0.604517	0.50656	-0.784808	0.543581	-1.38933	0.742515	K01507|1|4e-113|352|sbi:SORBI_09g021610|inorganic pyrophosphatase [EC:3.6.1.1]	GO:0005737//cytoplasm;GO:0005634//nucleus;GO:0005737//cytoplasm;GO:0005634//nucleus	GO:0004427//inorganic diphosphatase activity;GO:0000287//magnesium ion binding;GO:0004427//inorganic diphosphatase activity;GO:0000287//magnesium ion binding	GO:0006796//phosphate-containing compound metabolic process;GO:0006796//phosphate-containing compound metabolic process	AT2G46860.1/1.56768e-25/[mRNA] locus=Chr2:19253843:19255060:+	GRMZM2G026470_T01/0/[mRNA] locus=8:100867906:100869279:+	Os05t0438500-01/525.817/[mRNA] locus=chr05:21492032:21493340:+	gi|242088071|ref|XP_002439868.1|/1.90064e-112/hypothetical protein SORBIDRAFT_09g021610 [Sorghum bicolor]
XLOC_063367	contig00425:27707-28447	0	0.737361	0.368681	1.88468	0	0.942338	0.934561	0.327269	0.630915	0.438879	0.86019	0.649534	1.35268	0.445662	0.773118	0.272149	-0.579565	0.300743	Pavir.J00483	Pavir.J00483.1_dup1	contig00425:27707-28447	3.65529	2.74848	3.20188	2.24379	1.96773	2.10576	1.98734	2.66001	2.32368	1.53698	1.80252	1.66975	-0.604582	0.467956	-0.462512	0.406892	0.142069	0.161259	-	GO:0016023//cytoplasmic membrane-bounded vesicle	-	-	NA	GRMZM5G876786_T01/3.1531e-73/[mRNA] locus=5:12226171:12226470:+	NA	gi|293333880|ref|NP_001167826.1|/5.83011e-26/uncharacterized protein LOC100381526 [Zea mays]
XLOC_063129	contig00223:11471-12356	0.339916	0.201216	0.270566	0	0.475645	0.237822	0.48352	1.17455	0.829033	0.285036	0.637123	0.461079	-0.183065	0.0797672	1.61545	0.461648	1.79851	0.492274	Pavir.J00261	Pavir.J00261.1_dup1	contig00223:11471-12356	0.01	0.01	0.01	0.01	0.619672	0.314836	0.01	0.335186	0.172593	0.01	0.01	0.01	8.27769	0.358531	7.39312	0.234931	-0.884571	0.191098	K13448|1|3e-91|333|sita:101771459|calcium-binding protein CML	-	GO:0005509//calcium ion binding	-	NA	GRMZM2G407626_T01/0/[mRNA] locus=1:281168168:281168725:-	Os03t0769500-01/345.422/[mRNA] locus=chr03:31858805:31859362:-	gi|514813672|ref|XP_004981618.1|/1.19773e-90/PREDICTED: probable calcium-binding protein CML41-like [Setaria italica]
XLOC_063002	contig00126:17933-22347	12.2429	12.9074	12.5751	10.5242	10.007	10.2656	15.9454	14.2563	15.1009	16.1093	13.5729	14.8411	-0.292752	0.373053	0.264058	0.356877	0.55681	0.608055	Pavir.J00148	Pavir.J00148.2_dup1	contig00126:17933-22347	2.96247	3.61597	3.28922	2.11126	1.72679	1.91902	2.8365	2.95999	2.89825	2.88232	3.01734	2.94983	-0.777375	0.543376	-0.182566	0.203391	0.594809	0.482525	K09567|1|6e-113|408|sita:101753371|peptidyl-prolyl isomerase H (cyclophilin H) [EC:5.2.1.8]	GO:0005773//vacuole;GO:0005886//plasma membrane;GO:0005773//vacuole;GO:0005886//plasma membrane	GO:0003755//peptidyl-prolyl cis-trans isomerase activity;GO:0003755//peptidyl-prolyl cis-trans isomerase activity	GO:0006457//protein folding;GO:0000413//protein peptidyl-prolyl isomerization;GO:0006457//protein folding;GO:0000413//protein peptidyl-prolyl isomerization	AT2G38730.1/2.53465e-37/[mRNA] locus=Chr2:16192579:16194038:-	GRMZM2G057329_T01/0/[mRNA] locus=5:3068583:3071998:+	Os03t0811600-01/547.623/[mRNA] locus=chr03:33995991:33998578:-	gi|514813045|ref|XP_004981309.1|/1.12882e-90/PREDICTED: peptidyl-prolyl cis-trans isomerase H-like [Setaria italica]
XLOC_062994	contig00122:1231-7519	0.359881	0.282672	0.321276	1.07999	0.829901	0.954946	0.44064	0.0527497	0.246695	0.762909	0.281515	0.522212	1.5716	0.475808	-0.381088	0.106747	-1.95269	0.53884	Pavir.J00137	Pavir.J00137.1_dup1	contig00122:1231-7519	0.01	0.01	0.01	0.01	0.46428	0.23714	0.01	0.341226	0.175613	0.01	0.01	0.01	7.86196	0.288828	7.41881	0.235482	-0.44315	0.107755	K15078|1|0.0|706|rcu:RCOM_1122050|structure-specific endonuclease subunit SLX1 [EC:3.6.1.-]	-	GO:0043531//ADP binding	GO:0006952//defense response	NA	GRMZM2G116335_T01/0/[mRNA] locus=6:155597139:155598686:+	Os05t0492200-01/1842.1/[mRNA] locus=chr05:24184535:24187909:+	gi|514748588|ref|XP_004961655.1|/0/PREDICTED: disease resistance protein RGA2-like [Setaria italica]
XLOC_062956	contig00093:3641-23677	1.10574	0.67891	0.892324	1.24451	1.34835	1.29643	0.509781	0.317081	0.413431	0.659937	0.664474	0.662206	0.538905	0.311737	-1.10992	0.411019	-1.64883	0.580255	Pavir.J00100	Pavir.J00100.1_dup1	contig00093:3641-23677	2.07829	2.86745	2.47287	1.75512	2.18396	1.96954	4.63446	4.55654	4.5955	4.03634	3.84748	3.94191	-0.328328	0.285773	0.894035	0.633893	1.22236	0.722591	K02999|1|0.0|2474|zma:100279825|DNA-directed RNA polymerase I subunit RPA1 [EC:2.7.7.6]	-	-	-	AT3G57660.1/2.568e-18/[mRNA] locus=Chr3:21353746:21362814:+	GRMZM2G028132_T01/0/[mRNA] locus=1:55752464:55760501:-	Os06t0612200-01/125.381/[mRNA] locus=chr06:24425848:24426702:+	gi|514771183|ref|XP_004967186.1|/0/PREDICTED: DNA-directed RNA polymerase I subunit rpa1-like [Setaria italica]
XLOC_062910	contig00082:25153-26743	0.891534	0.549696	0.720615	0.0990985	0.103381	0.10124	0	0	0	0.0875267	0	0.0437633	-2.83145	0.487116	-9.49308	0.610134	-6.66163	0.165921	Pavir.J00071	Pavir.J00071.1_dup1	contig00082:25153-26743	0.682498	0.772347	0.727422	0.0834699	0.251293	0.167381	0.061812	0.25009	0.155951	0.733586	0.49374	0.613663	-2.11965	0.45749	-2.2217	0.473988	-0.102047	0.0515664	K00430|1|0.0|642|sita:101765346|peroxidase [EC:1.11.1.7]	-	GO:0020037//heme binding;GO:0046872//metal ion binding;GO:0004601//peroxidase activity	GO:0055114//oxidation-reduction process;GO:0006979//response to oxidative stress	NA	GRMZM2G135108_T01/0/[mRNA] locus=6:125011409:125012705:+	Os05t0162000-01/361.281/[mRNA] locus=chr05:3646197:3648027:-	gi|514804465|ref|XP_004977105.1|/0/PREDICTED: peroxidase 1-like [Setaria italica]
XLOC_060328	Chr09b:69613489-69614773	1.77602	1.67699	1.7265	0.85143	1.48362	1.16752	1.35376	1.75277	1.55326	0.938751	2.08842	1.51359	-0.564403	0.363831	-0.152552	0.142611	0.411851	0.304768	Pavir.Ib04462	Pavir.Ib04462.1_dup1	Chr09b:69613489-69614773	0.01	0.01	0.01	0.01	0.506247	0.258124	0.01	0.01	0.01	0.01	0.01	0.01	7.98654	0.307429	0	0.0271298	-7.98654	0.329811	K14325|1|2e-11|70.1|sita:101765576|RNA-binding protein with serine-rich domain 1;K14306|2|4e-11|69.3|egr:104442288|nuclear pore complex protein Nup62	-	GO:0016301//kinase activity	GO:0016310//phosphorylation	NA	AC203966.5_FGT003/1.85926e-112/[mRNA] locus=1:299608577:299609401:+	Os03t0857600-01/155.117/[mRNA] locus=chr03:36189411:36190211:+	gi|242037335|ref|XP_002466062.1|/2.06979e-101/hypothetical protein SORBIDRAFT_01g000530 [Sorghum bicolor]
XLOC_062581	Chr09b:63404954-63410768	1.36335	0.696923	1.03014	0.938776	1.21866	1.07872	0.510335	0.54618	0.528258	0.861371	0.608046	0.734709	0.06648	0.0862484	-0.963523	0.4089	-1.03	0.449324	Pavir.Ib04035	Pavir.Ib04035.1_dup1	Chr09b:63404954-63410768	0.60274	0.417582	0.510161	0.489409	0.720379	0.604894	1.7575	2.04881	1.90315	1.33305	1.48995	1.4115	0.245729	0.127947	1.89937	0.660393	1.65364	0.657007	K06669|1|1e-11|72.8|mus:103975554|structural maintenance of chromosome 3 (chondroitin sulfate proteoglycan 6);K10352|2|5e-11|70.9|mdm:103408222|myosin heavy chain;K06638|3|1e-10|69.7|obr:102715806|mitotic spindle assembly checkpoint protein MAD1;K10395|4|4e-10|67.8|eus:EUTSA_v10003526mg|kinesin family member 4/21/27	-	-	-	NA	GRMZM2G110304_T01/0/[mRNA] locus=1:248123703:248141119:+	Os01t0147700-01/71.8576/[mRNA] locus=chr01:2579911:2583470:-	gi|414871659|tpg|DAA50216.1|/0/TPA: putative XH domain family protein [Zea mays]
XLOC_059992	Chr09b:61844217-61847120	0	0.203179	0.101589	0	1.39691	0.698455	0	0.152296	0.076148	0	0	0	2.77537	0.478611	-0.413514	0.0660487	-3.18888	0.513868	Pavir.Ib03852	Pavir.Ib03852.1_dup1	Chr09b:61844217-61847120	0.01	0.36761	0.188805	0.01	0.01	0.01	0.01	0.177769	0.0938845	0.01	0.494974	0.252487	-7.52595	0.24127	-1.044	0.131964	6.48195	0.152864	K11592|1|2e-95|350|sita:101756203|endoribonuclease Dicer [EC:3.1.26.-]	-	GO:0004525//ribonuclease III activity;GO:0008026//ATP-dependent helicase activity;GO:0003725//double-stranded RNA binding;GO:0005524//ATP binding	GO:0010216//maintenance of DNA methylation;GO:0010267//production of ta-siRNAs involved in RNA interference;GO:0051607//defense response to virus	NA	GRMZM2G301405_T01/4.1574e-109/[mRNA] locus=5:19895812:19905991:-	Os03t0583900-01/236.393/[mRNA] locus=chr03:21501153:21515270:-	gi|514815519|ref|XP_004982513.1|/8.882e-95/PREDICTED: endoribonuclease Dicer homolog 2a-like isoform X1 [Setaria italica]
XLOC_059955	Chr09b:61354870-61364385	1.60553	1.31545	1.46049	1.86569	1.74196	1.80383	0.400617	0.304701	0.352659	0.652768	0.664424	0.658596	0.304607	0.241074	-2.05011	0.622506	-2.35471	0.692673	Pavir.Ib03785	Pavir.Ib03785.1_dup1	Chr09b:61354870-61364385	0.01	0.0282489	0.0191245	0.01	0.01	0.01	1.02456	0.513809	0.769183	0.549273	0.41791	0.483592	-3.87031	0.0588036	5.71687	0.550078	9.58718	0.643942	K05681|1|6e-50|200|cme:CYME_CMS467C|ATP-binding cassette, subfamily G (WHITE), member 2	GO:0016020//membrane	GO:0005524//ATP binding;GO:0016887//ATPase activity	GO:0006200//ATP catabolic process	AT2G37280.1/4.47413e-13/[mRNA] locus=Chr2:15650400:15656417:+	GRMZM2G014282_T01/2.44773e-25/[mRNA] locus=10:4896376:4911690:-	Os12t0512700-01/1086.82/[mRNA] locus=chr12:19832753:19836699:-	gi|514815637|ref|XP_004982570.1|/0/PREDICTED: pleiotropic drug resistance protein 3-like [Setaria italica]
XLOC_059923	Chr09b:60567383-60568055	1.23341	0.583174	0.90829	0	0	0	0	0	0	0.432524	0	0.216262	-9.82701	0.665142	-9.82701	0.672521	0	0.0358319	Pavir.Ib03713	Pavir.Ib03713.1_dup1	Chr09b:60567383-60568055	1.3855	0.01	0.697752	0.01	0.01	0.01	0.01	0.01	0.01	0.191666	0.01	0.100833	-9.43724	0.588808	-9.43724	0.598597	0	0.0358319	-	-	-	-	NA	GRMZM2G414827_T01/2.17514e-14/[mRNA] locus=1:224767075:224767515:+	Os10t0508900-01/75.8223/[mRNA] locus=chr10:19539956:19540444:-	gi|514823564|ref|XP_004986442.1|/5.29032e-41/PREDICTED: uncharacterized protein LOC101756767 [Setaria italica]
XLOC_062402	Chr09b:60550981-60559782	41.9154	59.4621	50.6888	26.6548	23.8096	25.2322	2.19076	0.469454	1.33011	9.92477	8.95127	9.43802	-1.0064	0.75947	-5.25205	0.898812	-4.24565	0.889276	Pavir.Ib03711	Pavir.Ib03711.1_dup1	Chr09b:60550981-60559782	5.5459	5.72555	5.63573	5.81626	6.13848	5.97737	7.50736	7.37984	7.4436	7.95593	7.05721	7.50657	0.0849092	0.139295	0.401399	0.445528	0.31649	0.403018	-	-	-	-	NA	GRMZM2G414848_T01/1.04823e-157/[mRNA] locus=1:224771410:224783579:-	Os10t0508600-01/337.493/[mRNA] locus=chr10:19525627:19528240:+	gi|514815809|ref|XP_004982653.1|/7.84147e-78/PREDICTED: uncharacterized protein LOC101781726 [Setaria italica]
XLOC_059861	Chr09b:58178608-58180244	106396	136835	121615	97905.7	122985	110446	132652	121758	127205	125021	144677	134849	-0.138991	0.241499	0.0648309	0.122702	0.203822	0.339473	Pavir.Ib03614	Pavir.Ib03614.1_dup1	Chr09b:58178608-58180244	1.89053	3.46809	2.67931	1.3174	2.70805	2.01273	2.05073	1.38544	1.71808	1.88358	1.29784	1.59071	-0.412708	0.344647	-0.641058	0.476351	-0.22835	0.2187	-	-	-	-	NA	GRMZM2G700785_T01/2.22968e-35/[mRNA] locus=8:167831233:167831553:+	NA	gi|222613094|gb|EEE51226.1|/6.23506e-11/hypothetical protein OsJ_32068 [Oryza sativa Japonica Group]
XLOC_062289	Chr09b:56572436-56576618	0.612675	0.409899	0.511287	0.5608	0.77108	0.66594	1.22336	1.54441	1.38388	0.536337	0.649591	0.592964	0.381259	0.175293	1.43652	0.553756	1.05526	0.508237	Pavir.Ib03483	Pavir.Ib03483.1_dup1	Chr09b:56572436-56576618	0.01	0.105105	0.0575525	0.484457	0.123261	0.303859	0.01	0.709719	0.359859	0.01	0.21059	0.110295	2.51791	0.276858	2.74379	0.323337	0.225877	0.0952576	K03846|1|9e-30|86.7|pda:103723054|alpha-1,2-mannosyltransferase [EC:2.4.1.259 2.4.1.261]	GO:0031227//intrinsic component of endoplasmic reticulum membrane	GO:0016757//transferase activity, transferring glycosyl groups	GO:0006506//GPI anchor biosynthetic process	NA	GRMZM2G051262_T01/9.85858e-95/[mRNA] locus=3:4189891:4195345:-	Os01t0209000-01/196.746/[mRNA] locus=chr01:5911687:5916452:+	gi|355388659|gb|AER62272.1|/1.23359e-29/hypothetical protein [Elymus libanoticus]
XLOC_059772	Chr09b:56569967-56571470	1.02863	0	0.514316	0.190534	0	0.095267	0.271645	0	0.135823	0.333111	0	0.166555	-2.42646	0.391142	-1.91703	0.375675	0.509423	0.0876108	Pavir.Ib03482	Pavir.Ib03482.1_dup1	Chr09b:56569967-56571470	0.01	0.276058	0.143029	0.721661	0.01	0.365831	0.834838	0.542407	0.688623	0.207825	0.167597	0.187711	1.38313	0.250043	2.31353	0.466397	0.930395	0.337292	K16292|1|2e-41|170|zma:100284911|KDEL-tailed cysteine endopeptidase [EC:3.4.22.-]	-	-	-	NA	NA	Os04t0670200-02/52.0341/[mRNA] locus=chr04:34173617:34176706:-	gi|194352776|emb|CAQ00116.1|/1.37857e-43/papain-like cysteine proteinase [Hordeum vulgare subsp. vulgare]
XLOC_059647	Chr09b:52920816-52925880	2.43509	2.5831	2.50909	4.2039	5.02789	4.6159	4.25971	5.84139	5.05055	2.69682	2.52567	2.61125	0.879445	0.617048	1.00927	0.675127	0.129829	0.188373	Pavir.Ib03246	Pavir.Ib03246.1_dup1	Chr09b:52920816-52925880	0.822957	0.77925	0.801103	1.28982	0.311631	0.800725	0.945515	1.23181	1.08866	0.644119	0.466573	0.555346	-0.000680895	0.0434786	0.442494	0.258856	0.443175	0.271779	K14325|1|4e-07|55.8|dosa:Os01t0959000-01|RNA-binding protein with serine-rich domain 1;K13412|5|9e-07|54.7|dosa:Os05t0491900-00|calcium-dependent protein kinase [EC:2.7.11.1]	-	-	-	NA	GRMZM2G068566_T01/2.65837e-74/[mRNA] locus=5:28203299:28203637:-	Os10t0478900-01/204.675/[mRNA] locus=chr10:17967732:17968090:+	gi|514816226|ref|XP_004982857.1|/7.79358e-36/PREDICTED: uncharacterized protein LOC101756752 isoform X1 [Setaria italica]
XLOC_062096	Chr09b:50393941-50395918	0.0598549	0.1868	0.123327	0.715814	0.613765	0.664789	0.0778745	0.164033	0.120954	0.217379	0.0938859	0.155632	2.4304	0.450599	-0.0280384	0.0296341	-2.45844	0.476902	Pavir.Ib03121	Pavir.Ib03121.2_dup1	Chr09b:50393941-50395918	0.741208	0.577176	0.659192	0.01	0.01	0.01	0.216984	0.100638	0.158811	0.451048	0.0650587	0.258053	-9.36456	0.575082	-2.05339	0.440881	7.31117	0.236096	K13172|1|5e-07|55.5|cvr:CHLNCDRAFT_140537|serine/arginine repetitive matrix protein 2;K13171|2|5e-07|55.5|dosa:Os03t0270200-01|serine/arginine repetitive matrix protein 1;K14325|3|7e-07|55.1|vvi:100267894|RNA-binding protein with serine-rich domain 1	GO:0016020//membrane;GO:0016020//membrane	-	-	NA	GRMZM2G055309_T02/1.38936e-171/[mRNA] locus=4:31064525:31065163:+	Os10t0178200-01/617.005/[mRNA] locus=chr10:5379850:5380562:+	gi|514814422|ref|XP_004981982.1|/4.44047e-94/PREDICTED: uncharacterized protein LOC101784562 [Setaria italica]
XLOC_061984	Chr09b:44887482-44890083	0.746594	0.935304	0.840949	0.604051	0.645489	0.62477	1.20305	0.730599	0.966826	0.955088	1.58306	1.26908	-0.428693	0.219393	0.201238	0.138957	0.629931	0.322203	Pavir.Ib02949	Pavir.Ib02949.8_dup1,Pavir.Ib02949.6_dup1,Pavir.Ib02949.4_dup1,Pavir.Ib02949.2_dup1,Pavir.Ib02949.1_dup1	Chr09b:44887482-44890083	2.41491	1.4423	1.92861	2.42007	1.82107	2.12057	2.00051	1.3479	1.67421	1.64282	2.03067	1.83675	0.136892	0.149643	-0.204084	0.183144	-0.340976	0.301058	K03255|1|3e-146|518|sita:101766855|protein TIF31	-	-	-	NA	GRMZM2G086030_T01/1.35267e-142/[mRNA] locus=10:145183512:145197160:+	Os04t0645100-01/476.258/[mRNA] locus=chr04:32835314:32846521:+	gi|514804300|ref|XP_004977024.1|/1.90151e-90/PREDICTED: clustered mitochondria protein-like isoform X2 [Setaria italica]
XLOC_059414	Chr09b:40311926-40314350	1.16409	0.533142	0.848618	0.462394	0	0.231197	0.303919	0.296577	0.300248	0	0.40448	0.20224	-1.87287	0.478532	-1.49896	0.454064	0.373915	0.117119	Pavir.Ib02804	Pavir.Ib02804.1_dup1,Pavir.Ib02804.2_dup1	Chr09b:40311926-40314350	0.956535	1.22394	1.09024	0.648482	0.994209	0.821346	1.74618	1.61118	1.67868	0.877949	1.39559	1.13677	-0.408578	0.24094	0.622686	0.397513	1.03126	0.539856	-	-	-	-	NA	NA	NA	gi|514810010|ref|XP_004979819.1|/7.98307e-06/PREDICTED: vegetative cell wall protein gp1-like [Setaria italica]
XLOC_061877	Chr09b:38543735-38547504	0	0.525368	0.262684	0	2.32042	1.16021	0	0.18891	0.094455	0	0.501677	0.250839	2.14086	0.570167	-1.47076	0.211416	-3.61162	0.64139	Pavir.Ib02746	Pavir.Ib02746.3_dup1	Chr09b:38543735-38547504	0.492633	0.509849	0.501241	0.294878	0.271338	0.283108	0.489212	0.415561	0.452387	0.60787	0.567425	0.587647	-0.824153	0.241924	-0.147949	0.0818384	0.676203	0.213896	K02940|1|9e-44|179|sita:101773010|large subunit ribosomal protein L9e;K01623|2|5e-36|153|pda:103722777|fructose-bisphosphate aldolase, class I [EC:4.1.2.13]	GO:0016023//cytoplasmic membrane-bounded vesicle;GO:0016020//membrane;GO:0016023//cytoplasmic membrane-bounded vesicle;GO:0016020//membrane;GO:0016023//cytoplasmic membrane-bounded vesicle;GO:0016020//membrane	-	-	NA	NA	Os10t0197700-00/466.346/[mRNA] locus=chr10:6793901:6796949:+	gi|242034763|ref|XP_002464776.1|/1.22682e-166/hypothetical protein SORBIDRAFT_01g026580 [Sorghum bicolor]
XLOC_059382	Chr09b:38391644-38391941	146.974	152.443	149.708	122.915	161.205	142.06	31.3928	30.4779	30.9354	70.6348	62.2466	66.4407	-0.0756524	0.164677	-2.27483	0.885086	-2.19917	0.882653	Pavir.Ib02741	Pavir.Ib02741.1_dup1	Chr09b:38391644-38391941	640.664	371.347	506.006	261.989	417.951	339.97	49.7796	72.8707	61.3252	105.909	105.593	105.751	-0.573746	0.613378	-3.0446	0.898655	-2.47086	0.889882	-	-	-	-	NA	NA	NA	-
XLOC_061618	Chr09b:28713992-28717567	0.17774	0.344	0.26087	1.07969	2.63977	1.85973	0.352727	0.529087	0.440907	0.263643	0.14505	0.204347	2.83369	0.694445	0.757143	0.212471	-2.07655	0.684404	Pavir.Ib02318	Pavir.Ib02318.1_dup1	Chr09b:28713992-28717567	0.687904	0.590168	0.639036	0.478763	1.1781	0.828432	0.519747	0.283836	0.401791	1.18037	0.79322	0.986794	0.374485	0.197493	-0.669451	0.253949	-1.04394	0.398348	K08150|1|3e-50|200|sot:102593131|MFS transporter, SP family, solute carrier family 2 (myo-inositol transporter), member 13	GO:0016021//integral component of membrane	GO:0005351//sugar:proton symporter activity	GO:0055085//transmembrane transport;GO:0008643//carbohydrate transport	NA	GRMZM2G034061_T01/0/[mRNA] locus=9:115495445:115500247:-	Os10t0561300-01/1059.07/[mRNA] locus=chr10:22124450:22127563:+	gi|242040191|ref|XP_002467490.1|/0/hypothetical protein SORBIDRAFT_01g029030 [Sorghum bicolor]
XLOC_061617	Chr09b:28712782-28713856	0	0	0	0	3.32567	1.66283	0	0	0	0	0	0	10.6999	0.799153	0	0.0271298	-10.6999	0.814682	Pavir.Ib02317	Pavir.Ib02317.1_dup1	Chr09b:28712782-28713856	0.0499193	0.01	0.0299597	0.01	0.511737	0.260869	0.356142	0.207991	0.282066	0.522339	0.01	0.266169	3.33193	0.261258	3.46975	0.292081	0.137816	0.0742546	K02184|1|3e-18|93.2|vvi:100251932|formin 2	-	-	-	NA	GRMZM2G435589_T01/0/[mRNA] locus=3:3126628:3127344:-	Os01t0219000-00/418.77/[mRNA] locus=chr01:6523709:6524452:+	gi|514772453|ref|XP_004967502.1|/1.77427e-70/PREDICTED: uncharacterized protein LOC101773526 [Setaria italica]
XLOC_061463	Chr09b:22895157-22897718	0.270599	0.727751	0.499175	0.480572	1.42699	0.953781	0.9095	0.579086	0.744293	0.656084	0.654393	0.655238	0.934113	0.373596	0.576326	0.254398	-0.357787	0.218645	Pavir.Ib02069	Pavir.Ib02069.1_dup1	Chr09b:22895157-22897718	0.550145	0.843975	0.69706	0.494565	0.509567	0.502066	1.00308	0.384493	0.693786	1.1259	1.04389	1.08489	-0.473407	0.206439	-0.00679142	0.0284135	0.466615	0.218881	K04733|1|5e-131|469|dosa:Os06t0575000-00|interleukin-1 receptor-associated kinase 4 [EC:2.7.11.1];K00276|4|2e-84|314|sot:102600413|primary-amine oxidase [EC:1.4.3.21]	GO:0016023//cytoplasmic membrane-bounded vesicle;GO:0016020//membrane	GO:0004674//protein serine/threonine kinase activity;GO:0005524//ATP binding	GO:0006468//protein phosphorylation;GO:0048544//recognition of pollen	NA	GRMZM2G328785_T01/1.5189e-19/[mRNA] locus=6:133639500:133641953:+	Os03t0422800-01/504.011/[mRNA] locus=chr03:17599424:17603414:+	gi|514818632|ref|XP_004984018.1|/0/PREDICTED: putative receptor protein kinase ZmPK1-like [Setaria italica]
XLOC_058954	Chr09b:21956959-21958826	0.469488	0.352105	0.410797	0.487964	0	0.243982	0.477425	0.861246	0.669335	0.135547	0.142077	0.138812	-0.748697	0.20336	0.704304	0.268251	1.453	0.405924	Pavir.Ib01972	Pavir.Ib01972.1_dup1	Chr09b:21956959-21958826	0.01	0.335035	0.172518	0.540041	0.523074	0.531558	0.298331	0.255076	0.276703	0.01	0.691634	0.350817	1.66161	0.351113	0.719726	0.149517	-0.941886	0.283962	K01802|1|2e-87|323|sbi:SORBI_04g001740|peptidylprolyl isomerase [EC:5.2.1.8]	GO:0005886//plasma membrane;GO:0009507//chloroplast;GO:0048046//apoplast;GO:0005886//plasma membrane;GO:0009507//chloroplast;GO:0048046//apoplast;GO:0005886//plasma membrane;GO:0009507//chloroplast;GO:0048046//apoplast	GO:0003755//peptidyl-prolyl cis-trans isomerase activity;GO:0003755//peptidyl-prolyl cis-trans isomerase activity;GO:0003755//peptidyl-prolyl cis-trans isomerase activity	GO:0006457//protein folding;GO:0046686//response to cadmium ion;GO:0000413//protein peptidyl-prolyl isomerization;GO:0006457//protein folding;GO:0046686//response to cadmium ion;GO:0000413//protein peptidyl-prolyl isomerization;GO:0006457//protein folding;GO:0046686//response to cadmium ion;GO:0000413//protein peptidyl-prolyl isomerization	AT4G38740.1/5.93667e-10/[mRNA] locus=Chr4:18083620:18084138:-	GRMZM2G326111_T01/8.31616e-134/[mRNA] locus=5:167751657:167752175:+	Os02t0121300-01/283.97/[mRNA] locus=chr02:1116160:1116678:+	gi|242060246|ref|XP_002451412.1|/9.48277e-87/hypothetical protein SORBIDRAFT_04g001740 [Sorghum bicolor]
XLOC_058941	Chr09b:21703721-21713262	0.662689	0.750932	0.70681	0.579638	0.487202	0.53342	0.509825	0.579789	0.544807	0.586608	0.436762	0.511685	-0.406051	0.190058	-0.375578	0.179671	0.0304724	0.0482588	Pavir.Ib01953	Pavir.Ib01953.1_dup1	Chr09b:21703721-21713262	1.8255	1.29141	1.55846	2.48969	1.62528	2.05748	0.62684	1.03648	0.83166	0.96079	0.766677	0.863733	0.400762	0.308926	-0.906052	0.47858	-1.30681	0.628908	-	-	-	-	NA	NA	NA	-
XLOC_058710	Chr09b:16898928-16906674	0.226001	0.172879	0.19944	0	0.273421	0.136711	0.402581	0.35434	0.37846	0.531633	1.07469	0.803163	-0.539564	0.107811	0.924188	0.215487	1.46375	0.283812	Pavir.Ib01547	Pavir.Ib01547.1_dup1	Chr09b:16898928-16906674	1.13132	0.916236	1.02378	1.69503	0.0275158	0.861275	0.01	0.01	0.01	0.01	0.01	0.01	-0.24936	0.166047	-9.99969	0.699957	-9.75033	0.67371	K10717|1|4e-93|343|egr:104449422|cytokinin trans-hydroxylase	-	GO:0020037//heme binding;GO:0016705//oxidoreductase activity, acting on paired donors, with incorporation or reduction of molecular oxygen;GO:0004497//monooxygenase activity;GO:0005506//iron ion binding;GO:0009055//electron carrier activity	GO:0055114//oxidation-reduction process	NA	GRMZM2G106408_T01/0/[mRNA] locus=1:54730772:54736803:-	Os03t0332100-00/1193.87/[mRNA] locus=chr03:12235542:12249852:-	gi|514819596|ref|XP_004984493.1|/0/PREDICTED: cytochrome P450 714B3-like [Setaria italica]
XLOC_061182	Chr09b:16890124-16892670	0	0.0177866	0.0088933	0	1.38258	0.69129	0	0.0537012	0.0268506	0	0	0	6.20256	0.516404	1.54187	0.0555433	-4.66069	0.530745	Pavir.Ib01544	Pavir.Ib01544.1_dup1	Chr09b:16890124-16892670	0.01	0.01	0.01	0.01	0.482645	0.246322	0.01	0.01	0.01	0.01	0.01	0.01	7.9178	0.2982	0	0.0271298	-7.9178	0.319392	-	-	-	-	NA	NA	NA	-
XLOC_060685	Chr09b:6617779-6622258	0.139201	0	0.0696005	1.84913	0	0.924567	0.235847	0	0.117924	0	0	0	3.72206	0.565852	0.756459	0.0883984	-2.9656	0.577806	Pavir.Ib00621	Pavir.Ib00621.1_dup1	Chr09b:6617779-6622258	1.67031	1.78101	1.72566	0.858009	1.63918	1.2486	1.42316	1.12634	1.27475	1.25237	0.521264	0.886818	-0.46684	0.322195	-0.436933	0.315998	0.0299076	0.0591422	K17470|1|4e-156|551|sita:101764066|sulfate transporter 1, high-affinity	GO:0005886//plasma membrane;GO:0016021//integral component of membrane;GO:0005886//plasma membrane;GO:0016021//integral component of membrane	GO:0008271//secondary active sulfate transmembrane transporter activity;GO:0008271//secondary active sulfate transmembrane transporter activity	GO:0008272//sulfate transport;GO:0009970//cellular response to sulfate starvation;GO:0055085//transmembrane transport;GO:0080160//selenate transport;GO:0008272//sulfate transport;GO:0009970//cellular response to sulfate starvation;GO:0055085//transmembrane transport;GO:0080160//selenate transport	AT1G78000.2/4.73764e-17/[mRNA] locus=Chr1:29329889:29332877:+	GRMZM2G159632_T01/0/[mRNA] locus=1:24404812:24408400:-	Os03t0195800-01/642.776/[mRNA] locus=chr03:4988261:4991975:+	gi|514821342|ref|XP_004985351.1|/1.67869e-155/PREDICTED: sulfate transporter 1.2-like isoform X3 [Setaria italica]
XLOC_060677	Chr09b:6477951-6483709	0.234026	0.0940807	0.164053	0.872771	2.61804	1.7454	0.0658005	0.118603	0.0922017	0.023576	0.0713198	0.0474479	3.41132	0.695099	-0.831299	0.109897	-4.24262	0.721779	Pavir.Ib00606	Pavir.Ib00606.1_dup1	Chr09b:6477951-6483709	10.8477	13.2006	12.0241	11.1853	11.0362	11.1108	15.49	13.9174	14.7037	16.2791	15.8867	16.0829	-0.113972	0.186901	0.290245	0.385645	0.404217	0.506048	K14165|1|1e-32|141|mis:MICPUN_71544|atypical dual specificity phosphatase [EC:3.1.3.16 3.1.3.48];K07199|4|3e-06|54.3|cme:CYME_CMT021C|5'-AMP-activated protein kinase, regulatory beta subunit	GO:0009570//chloroplast stroma	GO:0008138//protein tyrosine/serine/threonine phosphatase activity;GO:0030247//polysaccharide binding	GO:0005983//starch catabolic process;GO:0006470//protein dephosphorylation	NA	GRMZM2G052546_T07/0/[mRNA] locus=1:2538556:2544510:-	Os03t0107800-01/131.328/[mRNA] locus=chr03:471984:472257:-	gi|514822779|ref|XP_004986050.1|/0/PREDICTED: phosphoglucan phosphatase DSP4, chloroplastic-like [Setaria italica]
XLOC_060649	Chr09b:6199933-6203172	1.14932	0.76309	0.956207	2.83599	2.74172	2.78885	0.168156	0	0.0840778	0.687518	0.959974	0.823746	1.54428	0.680687	-3.49897	0.580917	-5.04325	0.790663	Pavir.Ib00558	Pavir.Ib00558.1_dup1	Chr09b:6199933-6203172	0.981109	1.14388	1.0625	1.38766	1.72056	1.55411	1.87215	1.59503	1.73359	1.96774	1.50363	1.73568	0.548634	0.342797	0.706305	0.434573	0.157671	0.160164	K11807|1|2e-59|231|sita:101756088|WD and tetratricopeptide repeats protein 1	GO:0005886//plasma membrane	-	-	NA	GRMZM2G063603_T01/5.43127e-121/[mRNA] locus=9:149807389:149813453:-	NA	gi|514821484|ref|XP_004985422.1|/8.99068e-59/PREDICTED: WD and tetratricopeptide repeats protein 1-like isoform X2 [Setaria italica]
XLOC_058057	Chr09b:3199866-3204443	0.194588	0.170149	0.182368	0.253955	0.126617	0.190286	0.634862	0.781301	0.708082	0.501357	0.713861	0.607609	0.0613148	0.0573782	1.95706	0.453962	1.89575	0.463247	Pavir.Ib00304	Pavir.Ib00304.1_dup1	Chr09b:3199866-3204443	0.597363	0.186198	0.391781	0.541383	0.388329	0.464856	0.488242	0.515745	0.501993	0.447563	0.55122	0.499391	0.246738	0.113481	0.357621	0.141729	0.110883	0.0807752	K01904|1|4e-169|596|sita:101781746|4-coumarate--CoA ligase [EC:6.2.1.12]	GO:0005777//peroxisome	GO:0004321//fatty-acyl-CoA synthase activity	GO:0009695//jasmonic acid biosynthetic process	NA	GRMZM2G122787_T03/0/[mRNA] locus=1:11529183:11533910:-	Os03t0152400-01/648.723/[mRNA] locus=chr03:2883237:2887864:-	gi|514821991|ref|XP_004985666.1|/1.91175e-168/PREDICTED: 4-coumarate--CoA ligase-like 1-like isoform X2 [Setaria italica]
XLOC_057969	Chr09b:1106956-1111742	0.97724	1.43382	1.20553	1.13228	0.843689	0.987985	0.978958	0.562955	0.770957	1.2978	1.32864	1.31322	-0.287109	0.198666	-0.644948	0.349049	-0.357839	0.223717	Pavir.Ib00121	Pavir.Ib00121.3_dup1,Pavir.Ib00121.4_dup1,Pavir.Ib00121.2_dup1	Chr09b:1106956-1111742	6.99094	3.67309	5.33202	6.17584	6.59453	6.38519	0.399713	0.622531	0.511122	0.959299	1.82765	1.39348	0.260048	0.312422	-3.38294	0.829724	-3.64299	0.849924	K05278|1|1e-43|166|egr:104428803|flavonol synthase [EC:1.14.11.23];K00475|3|1e-42|168|mdm:103400025|naringenin 3-dioxygenase [EC:1.14.11.9]	-	GO:0016706//oxidoreductase activity, acting on paired donors, with incorporation or reduction of molecular oxygen, 2-oxoglutarate as one donor, and incorporation of one atom each of oxygen into both donors;GO:0016706//oxidoreductase activity, acting on paired donors, with incorporation or reduction of molecular oxygen, 2-oxoglutarate as one donor, and incorporation of one atom each of oxygen into…	GO:0055114//oxidation-reduction process;GO:0055114//oxidation-reduction process	NA	GRMZM2G168355_T02/1.5789e-25/[mRNA] locus=9:155437246:155438414:-	Os01t0352100-01/127.364/[mRNA] locus=chr01:14102041:14107779:+	gi|514822884|ref|XP_004986102.1|/5.43831e-126/PREDICTED: S-norcoclaurine synthase 1-like [Setaria italica]
XLOC_060411	Chr09b:1060324-1061212	0.910735	0.333694	0.622215	2.02714	1.59928	1.81321	0.593567	1.07084	0.832202	0.264703	0.660042	0.462372	1.54306	0.60985	0.419521	0.214715	-1.12354	0.572199	Pavir.Ib00115	Pavir.Ib00115.1_dup1	Chr09b:1060324-1061212	0.01	0.112892	0.061446	0.273786	0.809234	0.54151	1.63144	1.394	1.51272	0.891867	0.336562	0.614214	3.24932	0.424422	4.73141	0.688074	1.48209	0.592155	K12815|1|2e-08|59.3|cre:CHLREDRAFT_132956|pre-mRNA-splicing factor ATP-dependent RNA helicase DHX38/PRP16 [EC:3.6.4.13]	-	-	-	NA	GRMZM2G328239_T01/3.73419e-26/[mRNA] locus=8:166826346:166826906:+	Os08t0543275-00/119.434/[mRNA] locus=chr08:27197813:27199663:-	gi|302857214|ref|XP_002959817.1|/3.88934e-08/hypothetical protein VOLCADRAFT_85035 [Volvox carteri f. nagariensis]
XLOC_060377	Chr09b:565055-568822	0.952864	0.81396	0.883412	0.547604	0.53233	0.539967	0.645374	0.658797	0.652086	1.02935	1.21484	1.1221	-0.710215	0.308122	-0.438025	0.228591	0.27219	0.146863	Pavir.Ib00053	Pavir.Ib00053.1_dup1	Chr09b:565055-568822	0.480495	0.639032	0.559763	0.777504	0.978673	0.878089	1.20537	0.939745	1.07256	0.638817	1.25103	0.944922	0.64955	0.293034	0.938166	0.411224	0.288616	0.196485	-	-	-	-	AT1G65900.1/3.59709e-06/[mRNA] locus=Chr1:24516023:24518325:-	GRMZM2G049216_T01/0/[mRNA] locus=1:4305838:4308641:+	Os03t0120000-01/230.446/[mRNA] locus=chr03:1099449:1100311:+	gi|514822562|ref|XP_004985943.1|/0/PREDICTED: uncharacterized protein LOC101786986 [Setaria italica]
XLOC_057926	Chr09b:514015-519111	0.863999	0	0.431999	0.192077	0	0.0960385	0.0736069	0	0.0368035	0.456591	0	0.228296	-2.16352	0.340765	-3.53532	0.391181	-1.3718	0.110205	Pavir.Ib00046	Pavir.Ib00046.1_dup1	Chr09b:514015-519111	0.01	0.0188707	0.0144353	0.01	0.01	0.01	0.01	0.479843	0.244922	0.01	0.115408	0.062704	-3.31257	0.0587564	4.59685	0.268156	7.90942	0.319132	K01115|1|0.0|1625|sita:101772711|phospholipase D1/2 [EC:3.1.4.4]	GO:0016020//membrane	GO:0070290//NAPE-specific phospholipase D activity;GO:0005509//calcium ion binding;GO:0004630//phospholipase D activity;GO:0005546//phosphatidylinositol-4,5-bisphosphate binding	GO:0046686//response to cadmium ion;GO:0016042//lipid catabolic process;GO:0046470//phosphatidylcholine metabolic process;GO:0009816//defense response to bacterium, incompatible interaction	AT2G42010.1/6.15674e-24/[mRNA] locus=Chr2:17533018:17537990:-	GRMZM2G312438_T02/0/[mRNA] locus=1:4041956:4045880:-	Os03t0119100-01/1693.42/[mRNA] locus=chr03:1027750:1031439:-	gi|514825101|ref|XP_004987207.1|/0/PREDICTED: phospholipase D beta 1-like [Setaria italica]
XLOC_057846	Chr09a:86745417-86746940	0.492399	0.336537	0.414467	0.198988	0	0.099494	1.53018	0.694265	1.11222	0.163899	1.56577	0.864834	-2.05135	0.320156	1.42411	0.506269	3.47546	0.628396	Pavir.Ia04913	Pavir.Ia04913.1_dup1	Chr09a:86745417-86746940	0.276382	0.67427	0.475326	0.286343	0.0813172	0.18383	0.989689	0.989814	0.989752	0.672852	0.243867	0.458359	-1.37054	0.301507	1.05815	0.420359	2.42869	0.574861	K13172|1|2e-13|77.8|vcn:VOLCADRAFT_117048|serine/arginine repetitive matrix protein 2	GO:0016021//integral component of membrane	-	-	NA	GRMZM2G095822_T01/6.5568e-101/[mRNA] locus=9:149744982:149746166:+	Os03t0187800-01/385.07/[mRNA] locus=chr03:4599121:4600320:-	gi|514821468|ref|XP_004985414.1|/5.82494e-140/PREDICTED: purine permease 3-like [Setaria italica]
XLOC_057842	Chr09a:86721631-86726738	0.617346	0.807571	0.712458	0.493297	1.56482	1.02906	2.54729	4.81799	3.68264	1.33108	1.29363	1.31236	0.530445	0.27915	2.36986	0.778008	1.83942	0.763927	Pavir.Ia04908	Pavir.Ia04908.1_dup1	Chr09a:86721631-86726738	0.0672288	0.01	0.0386144	0.01	0.01	0.01	0.618252	0.01	0.314126	0.0704746	0.01	0.0402373	-5.09231	0.0815312	3.18207	0.308516	8.27438	0.382424	K10664|1|1e-119|429|sita:101786332|E3 ubiquitin-protein ligase ATL6/9/15/31/42/55 [EC:2.3.2.27]	GO:0016020//membrane	GO:0004842//ubiquitin-protein transferase activity;GO:0008270//zinc ion binding	GO:0016567//protein ubiquitination	NA	GRMZM2G148706_T01/1.73057e-75/[mRNA] locus=1:18984869:18985957:-	Os03t0188200-01/272.075/[mRNA] locus=chr03:4616868:4617929:-	gi|514821460|ref|XP_004985410.1|/4.44632e-119/PREDICTED: E3 ubiquitin-protein ligase Os03g0188200-like [Setaria italica]
XLOC_055077	Chr09a:86163642-86164561	6.50997	2.57457	4.54227	3.0884	3.41663	3.25251	5.00353	5.32573	5.16463	5.51667	5.43324	5.47495	-0.481858	0.442362	0.185251	0.235978	0.667109	0.587288	Pavir.Ia04858	Pavir.Ia04858.1_dup1	Chr09a:86163642-86164561	0.676021	0.448941	0.562481	0.324045	0.50846	0.416252	0.885073	1.40357	1.14432	1.09042	0.137084	0.613754	-0.434346	0.178135	1.02462	0.44385	1.45896	0.531792	K02184|1|2e-08|58.9|egu:105058012|formin 2;K13912|2|1e-07|56.2|vcn:VOLCADRAFT_107987|deleted in malignant brain tumors 1 protein;K13412|3|1e-07|55.8|dosa:Os05t0491900-00|calcium-dependent protein kinase [EC:2.7.11.1];K14007|5|9e-07|53.1|pxb:103943144|protein transport protein SEC24	-	-	-	NA	NA	NA	gi|60678627|gb|AAX33674.1|/2.19184e-10/plus agglutinin [Chlamydomonas incerta]
XLOC_054929	Chr09a:82486453-82489672	0	0.091815	0.0459075	0	0.887402	0.443701	0	0.878238	0.439119	0	0.185135	0.0925675	3.25878	0.380645	3.24382	0.38522	-0.0149589	0.0378636	Pavir.Ia04571	Pavir.Ia04571.1_dup1	Chr09a:82486453-82489672	1.04085	0.889414	0.965131	0.693052	1.06699	0.880019	0.720499	0.389763	0.555131	1.17757	0.8223	0.999933	-0.133189	0.11478	-0.797896	0.358106	-0.664707	0.314525	K01641|1|8e-161|566|sita:101757046|hydroxymethylglutaryl-CoA synthase [EC:2.3.3.10];K19323|2|3e-155|548|sbi:SORBI_01g049305|ataxin-10	-	-	-	NA	GRMZM2G387837_T01/0/[mRNA] locus=1:4023202:4025473:+	Os03t0118900-01/339.475/[mRNA] locus=chr03:1021559:1023849:+	gi|514822584|ref|XP_004985954.1|/3.32064e-160/PREDICTED: uncharacterized protein LOC101756630 [Setaria italica]
XLOC_057546	Chr09a:80933858-80935241	0.669408	0.51206	0.590734	0.573035	0	0.286517	0.709675	0.783986	0.74683	0	0.100194	0.050097	-1.04137	0.303098	0.338273	0.175379	1.37964	0.424785	Pavir.Ia04398	Pavir.Ia04398.1_dup1	Chr09a:80933858-80935241	1.7516	1.54864	1.65012	0.134283	0.0702462	0.102265	0.0977735	0.270744	0.184259	0.0595185	0.180307	0.119913	-4.01219	0.693437	-3.16277	0.686704	0.849426	0.13153	K08518|1|4e-34|145|dosa:Os07t0693700-01|syntaxin-binding protein 5	GO:0016020//membrane	-	-	NA	GRMZM2G047870_T02/1.64276e-69/[mRNA] locus=9:137734917:137735728:-	Os03t0290400-00/57.9812/[mRNA] locus=chr03:10088593:10089259:-	gi|218200311|gb|EEC82738.1|/1.73473e-33/hypothetical protein OsI_27444 [Oryza sativa Indica Group]
XLOC_057416	Chr09a:77678811-77680244	5.40846	4.09474	4.7516	3.73875	3.27618	3.50746	1.51132	0.611525	1.06142	2.28604	3.09935	2.6927	-0.437986	0.42139	-2.16242	0.794152	-1.72443	0.750469	Pavir.Ia04142	Pavir.Ia04142.1_dup1	Chr09a:77678811-77680244	0.274629	0.520239	0.397434	0.483818	0.155877	0.319848	0.894234	0.616769	0.755501	0.503717	0.965068	0.734393	-0.313331	0.123309	0.926719	0.341623	1.24005	0.411121	K11366|1|6e-09|62.0|zma:103645851|ubiquitin carboxyl-terminal hydrolase 22/27/51 [EC:3.4.19.12];K02184|2|2e-07|53.1|fve:101305378|formin 2	-	-	-	NA	NA	NA	gi|460393156|ref|XP_004242177.1|/3.24004e-09/PREDICTED: formin-like protein 20-like [Solanum lycopersicum]
XLOC_057388	Chr09a:76224771-76229157	4405.71	3291.44	3848.58	4828.74	4463.53	4646.14	1605.59	1385.81	1495.7	2875.85	2857.06	2866.46	0.271708	0.387724	-1.36351	0.836882	-1.63521	0.862209	Pavir.Ia04082	Pavir.Ia04082.1_dup1	Chr09a:76224771-76229157	4.09828	3.71199	3.90514	3.90667	3.88708	3.89687	2.67559	3.02525	2.85042	3.2045	3.46379	3.33414	-0.00305538	0.0451481	-0.454198	0.422265	-0.451142	0.442149	K02689|1|2e-59|231|sita:19526781|photosystem I P700 chlorophyll a apoprotein A1	GO:0005886//plasma membrane	-	-	AT4G24290.2/3.34468e-07/[mRNA] locus=Chr4:12594856:12597815:+	GRMZM2G028758_T01/0/[mRNA] locus=6:42597349:42600490:-	Os07t0166100-01/432.646/[mRNA] locus=chr07:3561403:3566485:-	gi|514744199|ref|XP_004960573.1|/0/PREDICTED: MACPF domain-containing protein At4g24290-like isoform X2 [Setaria italica]
XLOC_057348	Chr09a:74455486-74456230	0.640612	0	0.320306	0.332895	0	0.166447	0.936701	0	0.468351	0.460991	0	0.230495	-0.942307	0.189208	0.547427	0.181923	1.48973	0.330047	Pavir.Ia04012	Pavir.Ia04012.1_dup1	Chr09a:74455486-74456230	0.01	0.01	0.01	0.01	0.01	0.01	0.01	0.307988	0.158994	0.01	0.430201	0.220101	0	0.0434786	7.27141	0.214196	7.27141	0.225536	K13171|1|2e-06|52.8|dosa:Os03t0270200-01|serine/arginine repetitive matrix protein 1;K14325|2|4e-06|51.6|bdi:100845778|RNA-binding protein with serine-rich domain 1	-	-	-	NA	GRMZM2G145382_T01/1.34332e-10/[mRNA] locus=3:88472868:88473356:+	NA	gi|551612933|ref|XP_005787467.1|/6.23385e-08/hypothetical protein EMIHUDRAFT_447054, partial [Emiliania huxleyi CCMP1516]
XLOC_054552	Chr09a:73745777-73750732	0	0.104505	0.0522525	0	1.21979	0.609895	0	0	0	0	0	0	3.53243	0.462451	-5.72117	0.0929659	-9.2536	0.576657	Pavir.Ia03935	Pavir.Ia03935.1_dup1	Chr09a:73745777-73750732	0.790624	0.319911	0.555267	0.0302106	0.01	0.0201053	0.263277	0.25976	0.261518	0.524554	0.49236	0.508457	-5.15307	0.453867	-1.08627	0.304894	4.06681	0.297066	K07933|1|2e-49|197|sbi:SORBI_01g041370|Rab-like protein 3	GO:0005737//cytoplasm;GO:0005634//nucleus;GO:0005737//cytoplasm;GO:0005634//nucleus	GO:0003924//GTPase activity;GO:0005525//GTP binding;GO:0003924//GTPase activity;GO:0005525//GTP binding	GO:0007264//small GTPase mediated signal transduction;GO:0009640//photomorphogenesis;GO:0032922//circadian regulation of gene expression;GO:0006184//GTP catabolic process;GO:0007264//small GTPase mediated signal transduction;GO:0009640//photomorphogenesis;GO:0032922//circadian regulation of gene expression;GO:0006184//GTP catabolic process	NA	GRMZM2G156388_T01/3.20472e-103/[mRNA] locus=9:143203390:143207106:-	Os03t0242200-01/161.064/[mRNA] locus=chr03:7514390:7517290:+	gi|242041587|ref|XP_002468188.1|/5.26781e-49/hypothetical protein SORBIDRAFT_01g041370 [Sorghum bicolor]
XLOC_054549	Chr09a:73711366-73720757	187.053	332.931	259.992	169.733	173.922	171.827	205.8	110.778	158.289	194.516	214.491	204.503	-0.597508	0.628034	-0.715907	0.696532	-0.118398	0.22815	Pavir.Ia03932	Pavir.Ia03932.1_dup1	Chr09a:73711366-73720757	0.294772	0.199392	0.247082	0.423169	0.315274	0.369221	0.555662	0.56826	0.561961	0.206858	0.135099	0.170978	0.579497	0.160542	1.18548	0.32103	0.605983	0.227497	K01181|1|2e-78|293|sly:104645405|endo-1,4-beta-xylanase [EC:3.2.1.8]	-	GO:0004553//hydrolase activity, hydrolyzing O-glycosyl compounds	GO:0005975//carbohydrate metabolic process	NA	GRMZM2G108032_T01/0/[mRNA] locus=1:33121917:33124859:+	Os03t0243700-01/605.111/[mRNA] locus=chr03:7601449:7602816:+	gi|514820696|ref|XP_004985034.1|/0/PREDICTED: uncharacterized protein LOC101776078 [Setaria italica]
XLOC_054536	Chr09a:73505264-73509081	0	0	0	0.466367	3.11767	1.79202	0.139374	0.254105	0.19674	0	0	0	10.8074	0.812863	7.62014	0.267061	-3.18723	0.715117	Pavir.Ia03908	Pavir.Ia03908.3_dup1	Chr09a:73505264-73509081	1.08205	1.85252	1.46728	0.510552	0.76751	0.639031	0.520052	0.473542	0.496797	0.937865	0.768462	0.853163	-1.19919	0.517499	-1.56242	0.581114	-0.363229	0.1756	K11294|1|3e-09|64.3|obr:102717459|nucleolin	-	-	-	NA	GRMZM2G101001_T01/1.72955e-104/[mRNA] locus=9:142467718:142471893:-	Os03t0249900-01/234.411/[mRNA] locus=chr03:7911773:7914070:+	gi|514820621|ref|XP_004984997.1|/6.0724e-137/PREDICTED: DNA ligase 1-like [Setaria italica]
XLOC_057152	Chr09a:70562925-70564185	0.432946	0.62748	0.530213	0.627339	1.39094	1.00914	0.275562	0.195271	0.235416	0.324346	0.705755	0.515051	0.928482	0.385669	-1.17136	0.306902	-2.09984	0.559599	Pavir.Ia03632	Pavir.Ia03632.1_dup1	Chr09a:70562925-70564185	3.31994	5.61195	4.46594	4.29675	4.53904	4.41789	3.91374	3.84153	3.87764	6.16021	4.53429	5.34725	-0.0156058	0.0621584	-0.203787	0.239821	-0.188182	0.244176	K13984|1|2e-64|244|sita:101765808|thioredoxin domain-containing protein 5	-	GO:0016853//isomerase activity	GO:0045454//cell redox homeostasis	NA	GRMZM2G073628_T01/1.6905e-120/[mRNA] locus=1:44191579:44193144:-	Os03t0287900-01/396.964/[mRNA] locus=chr03:9953057:9955079:-	gi|514820292|ref|XP_004984835.1|/6.12273e-64/PREDICTED: protein disulfide isomerase-like 5-1-like [Setaria italica]
XLOC_054363	Chr09a:70370551-70372600	1.48004	1.57851	1.52927	0.394857	0.291556	0.343207	0.456338	0.842273	0.649306	0.627919	0.623725	0.625822	-2.15569	0.6309	-1.23587	0.545762	0.91982	0.324203	Pavir.Ia03606	Pavir.Ia03606.1_dup1	Chr09a:70370551-70372600	0.689381	0.652307	0.670844	0.572023	0.195993	0.384008	0.485002	0.715321	0.600162	0.432231	0.279611	0.355921	-0.80484	0.286875	-0.160626	0.097628	0.644214	0.250689	K05857|1|3e-119|428|zma:103644848|phosphatidylinositol phospholipase C, delta [EC:3.1.4.11]	GO:0005886//plasma membrane	GO:0004871//signal transducer activity;GO:0004435//phosphatidylinositol phospholipase C activity	GO:0006629//lipid metabolic process;GO:0035556//intracellular signal transduction	AT3G55940.1/2.87318e-08/[mRNA] locus=Chr3:20747787:20750184:+	GRMZM2G114354_T01/0/[mRNA] locus=1:44996849:45002904:-	Os03t0289300-00/630.881/[mRNA] locus=chr03:10024083:10027591:+	gi|10880265|emb|CAC13988.1|/1.99616e-121/phosphoinositide-specific phospholipase C [Digitaria sanguinalis]
XLOC_054283	Chr09a:68693634-68710731	0.921729	0.314831	0.61828	0.511199	0.358223	0.434711	1.50633	1.91875	1.71254	0.627493	0.795719	0.711606	-0.508204	0.202659	1.4698	0.59951	1.97801	0.664173	Pavir.Ia03446	Pavir.Ia03446.1_dup1	Chr09a:68693634-68710731	0.548028	0.186386	0.367207	0.324479	0.548446	0.436462	1.15066	2.07889	1.61477	1.23666	1.4088	1.32273	0.249263	0.113481	2.13667	0.647115	1.8874	0.647084	K02184|1|2e-07|56.2|zma:103633391|formin 2;K14325|2|5e-07|55.1|crb:CARUB_v10009275mg|RNA-binding protein with serine-rich domain 1;K13171|3|8e-07|54.3|aly:ARALYDRAFT_901882|serine/arginine repetitive matrix protein 1	-	-	-	NA	NA	NA	gi|323454001|gb|EGB09872.1|/3.52545e-10/hypothetical protein AURANDRAFT_71291, partial [Aureococcus anophagefferens]
XLOC_054245	Chr09a:67551483-67554871	0.430328	0.440632	0.43548	0.515713	0.658332	0.587022	0.531016	0.880617	0.705816	0.544205	0.328604	0.436404	0.430807	0.178135	0.696685	0.274708	0.265878	0.153589	Pavir.Ia03370	Pavir.Ia03370.1_dup1	Chr09a:67551483-67554871	0.76031	1.65754	1.20892	0.476955	0.642431	0.559693	0.0640359	0.0875458	0.0757908	0.237837	0.311553	0.274695	-1.11102	0.46231	-3.99556	0.638059	-2.88454	0.449434	K13172|1|8e-06|53.5|cvr:CHLNCDRAFT_140537|serine/arginine repetitive matrix protein 2	-	-	-	NA	GRMZM2G011071_T01/1.29516e-81/[mRNA] locus=9:138707444:138709717:+	Os03t0283400-01/264.146/[mRNA] locus=chr03:9725510:9727458:-	gi|514820211|ref|XP_004984795.1|/4.51271e-172/PREDICTED: uncharacterized protein LOC101785649 [Setaria italica]
XLOC_054195	Chr09a:65666342-65667502	0.56566	0.575477	0.570569	0.326786	0.2762	0.301493	0.424542	0.347216	0.385879	0.641647	0.686021	0.663834	-0.920276	0.278016	-0.564251	0.206139	0.356025	0.126987	Pavir.Ia03284	Pavir.Ia03284.1_dup1	Chr09a:65666342-65667502	0.314985	1.09499	0.704986	1.67328	2.50579	2.08954	0.25845	0.01	0.134225	0.314926	0.01	0.162463	1.56752	0.637799	-2.44214	0.479769	-4.00965	0.748051	K15639|1|2e-14|77.8|sita:101783984|PHYB activation tagged suppressor 1 [EC:1.14.-.-]	-	-	-	NA	GRMZM2G020761_T01/5.85811e-08/[mRNA] locus=9:127304576:127308483:-	Os03t0371300-00/61.9459/[mRNA] locus=chr03:14567492:14571380:+	gi|357119755|ref|XP_003561599.1|/4.35386e-35/PREDICTED: LOW QUALITY PROTEIN: secologanin synthase-like [Brachypodium distachyon]
XLOC_053994	Chr09a:59484845-59486622	2.5735	2.46648	2.51999	1.47517	2.06502	1.77009	4.69543	2.72414	3.70978	1.5954	3.12638	2.36089	-0.509591	0.390299	0.557916	0.480383	1.06751	0.671615	Pavir.Ia02890	Pavir.Ia02890.1_dup1	Chr09a:59484845-59486622	0.920711	0.317604	0.619158	0.24385	0.582077	0.412964	0.893439	0.460589	0.677014	0.597402	1.40425	1.00083	-0.584292	0.22589	0.12888	0.0860594	0.713171	0.281693	K13172|1|3e-09|63.5|cvr:CHLNCDRAFT_140537|serine/arginine repetitive matrix protein 2;K14325|3|1e-07|57.8|dosa:Os01t0959000-01|RNA-binding protein with serine-rich domain 1;K13171|5|2e-07|57.4|mus:103996894|serine/arginine repetitive matrix protein 1	-	-	-	NA	NA	NA	gi|323454001|gb|EGB09872.1|/9.37659e-13/hypothetical protein AURANDRAFT_71291, partial [Aureococcus anophagefferens]
XLOC_056709	Chr09a:59224206-59224855	1.19961	3.03512	2.11736	2.21182	1.01802	1.61492	3.27396	4.12819	3.70108	3.36751	2.89046	3.12898	-0.390807	0.305996	0.805676	0.582933	1.19648	0.695295	Pavir.Ia02862	Pavir.Ia02862.1_dup1	Chr09a:59224206-59224855	0.01	0.01	0.01	0.01	1.1504	0.580198	0.01	0.01	0.01	0.01	0.174649	0.0923245	9.16917	0.530493	0	0.0271298	-9.16917	0.556236	K01180|1|5e-12|69.7|vcn:VOLCADRAFT_88258|endo-1,3(4)-beta-glucanase [EC:3.2.1.6];K02184|5|9e-12|68.9|bvg:104887255|formin 2	-	-	-	NA	NA	NA	gi|551627554|ref|XP_005793758.1|/9.58761e-14/hypothetical protein EMIHUDRAFT_433316 [Emiliania huxleyi CCMP1516]
XLOC_056598	Chr09a:50822827-50824286	0	0.164152	0.0820758	0	0.58854	0.29427	0	0.775896	0.387948	0	0.970871	0.485436	1.8358	0.244003	2.23393	0.329677	0.398133	0.136508	Pavir.Ia02624	Pavir.Ia02624.1_dup1	Chr09a:50822827-50824286	0.543826	0.531858	0.537842	0.429276	0.315129	0.372202	0.836381	1.24621	1.0413	0.988337	0.46288	0.725608	-0.531095	0.196713	0.953125	0.407924	1.48422	0.513955	K13172|1|1e-09|65.1|vcn:VOLCADRAFT_117048|serine/arginine repetitive matrix protein 2;K13095|5|2e-08|61.2|pda:103717143|splicing factor 1	-	-	-	NA	NA	Os01t0753300-00/101.593/[mRNA] locus=chr01:31610738:31612133:+	gi|323454001|gb|EGB09872.1|/1.04691e-13/hypothetical protein AURANDRAFT_71291, partial [Aureococcus anophagefferens]
XLOC_053742	Chr09a:43791928-43803980	0.643825	1.36549	1.00466	2.54536	3.11582	2.83059	0.151727	0.0851897	0.118458	0.756689	1.25327	1.00498	1.4944	0.677214	-3.08425	0.585359	-4.57865	0.790136	Pavir.Ia02484	Pavir.Ia02484.1_dup1	Chr09a:43791928-43803980	2.27493	2.36278	2.31886	2.27237	2.57243	2.4224	5.69254	8.29399	6.99327	4.86104	4.66556	4.7633	0.0630265	0.0985021	1.59255	0.788576	1.52953	0.792805	K14489|1|0.0|2192|sita:101776871|arabidopsis histidine kinase 2/3/4 (cytokinin receptor) [EC:2.7.13.3]	GO:0016020//membrane	GO:0005034//osmosensor activity;GO:0000155//phosphorelay sensor kinase activity;GO:0000156//phosphorelay response regulator activity;GO:0005524//ATP binding	GO:0048831//regulation of shoot system development;GO:0009414//response to water deprivation;GO:0023014//signal transduction by phosphorylation;GO:0006355//regulation of transcription, DNA-templated;GO:0009651//response to salt stress;GO:0010271//regulation of chlorophyll catabolic process;GO:0010029//regulation of seed germination;GO:0000160//phosphorelay signal transduction system;GO:0009737//r…	AT1G27320.1/1.03591e-17/[mRNA] locus=Chr1:9487780:9492027:+	GRMZM2G158252_T01/0/[mRNA] locus=5:38752228:38808379:+	Os10t0362300-01/1051.14/[mRNA] locus=chr10:11196493:11203063:-	gi|514817027|ref|XP_004983245.1|/0/PREDICTED: histidine kinase 2-like isoform X1 [Setaria italica]
XLOC_056373	Chr09a:35311447-35312788	0.174012	0	0.087006	1.00192	0	0.500958	0.300027	0.408862	0.354444	0.059945	0.500098	0.280022	2.51868	0.385834	2.01811	0.298507	-0.500571	0.19098	Pavir.Ia02265	Pavir.Ia02265.1_dup1	Chr09a:35311447-35312788	0.240105	0.321252	0.280678	0.820407	0.562481	0.691444	0.20806	0.241565	0.224812	0.177847	0.107525	0.142686	1.30069	0.373439	-0.320196	0.0958876	-1.62089	0.43518	K14325|1|4e-08|60.1|gmx:100783566|RNA-binding protein with serine-rich domain 1;K02184|5|7e-07|43.9|sot:102593556|formin 2	-	-	-	NA	GRMZM2G025250_T01/3.04457e-13/[mRNA] locus=3:230781744:230786599:+	Os11t0148200-01/61.9459/[mRNA] locus=chr11:2224937:2228169:+	gi|514824768|ref|XP_004987042.1|/5.67878e-19/PREDICTED: uncharacterized protein LOC101779612 [Setaria italica]
XLOC_053582	Chr09a:33960536-33961985	0.431398	1.47232	0.951859	1.12031	1.46266	1.29148	2.48924	4.21207	3.35065	1.50505	2.38151	1.94328	0.440211	0.273251	1.81562	0.738577	1.37541	0.708707	Pavir.Ia02200	Pavir.Ia02200.1_dup1	Chr09a:33960536-33961985	0.754084	2.45393	1.60401	0.903821	0.764987	0.834404	0.17661	0.225721	0.201165	0.0426294	0.344066	0.193347	-0.942861	0.475949	-2.99522	0.676403	-2.05236	0.512073	K02184|1|5e-09|62.8|zma:103633391|formin 2;K11086|4|2e-07|57.4|vvi:100257709|small nuclear ribonucleoprotein B and B';K13171|5|3e-07|57.0|brp:103868054|serine/arginine repetitive matrix protein 1	-	-	-	NA	GRMZM2G160971_T01/1.57955e-08/[mRNA] locus=3:212502246:212503145:+	Os01t0657801-00/57.9812/[mRNA] locus=chr01:26734307:26735155:+	gi|323455377|gb|EGB11245.1|/7.00946e-15/hypothetical protein AURANDRAFT_70812, partial [Aureococcus anophagefferens]
XLOC_053573	Chr09a:33707590-33710067	0	0.137489	0.0687445	0	0.081074	0.040537	1.19151	0.700827	0.94617	0.354323	0.13874	0.246532	-0.754774	0.0805783	3.77233	0.583902	4.5271	0.606795	Pavir.Ia02176	Pavir.Ia02176.1_dup1	Chr09a:33707590-33710067	0.130218	0.0990901	0.114654	0.0382371	0.0708615	0.0545493	0.724758	0.819451	0.772104	0.309677	0.424089	0.366883	-1.07165	0.108913	2.75151	0.513766	3.82316	0.551212	K05747|1|8e-13|75.1|dosa:Os12t0165300-01|Wiskott-Aldrich syndrome protein;K14325|2|1e-12|74.3|egu:105038511|RNA-binding protein with serine-rich domain 1	-	GO:0050660//flavin adenine dinucleotide binding;GO:0004499//N,N-dimethylaniline monooxygenase activity;GO:0050661//NADP binding;GO:0050660//flavin adenine dinucleotide binding;GO:0004499//N,N-dimethylaniline monooxygenase activity;GO:0050661//NADP binding	GO:0055114//oxidation-reduction process;GO:0055114//oxidation-reduction process	NA	GRMZM2G423886_T01/9.6471e-162/[mRNA] locus=1:92512048:92513969:+	Os10t0554300-00/218.552/[mRNA] locus=chr10:21774188:21776862:-	gi|514817978|ref|XP_004983701.1|/2.15565e-96/PREDICTED: flavin-containing monooxygenase FMO GS-OX-like 2-like [Setaria italica]
XLOC_053485	Chr09a:28310725-28317414	2.14045	1.56359	1.85202	0.801751	1.36899	1.08537	1.53564	1.94199	1.73881	2.38599	2.36285	2.37442	-0.770907	0.453592	-0.090994	0.0987935	0.679913	0.440393	Pavir.Ia02020	Pavir.Ia02020.2_dup1,Pavir.Ia02020.1_dup1	Chr09a:28310725-28317414	5.66519	3.33118	4.49818	1.17613	0.627584	0.901859	2.37208	3.26257	2.81733	2.10122	1.53034	1.81578	-2.31837	0.792727	-0.675016	0.55763	1.64335	0.716511	K10144|1|7e-157|554|sita:101765663|RING finger and CHY zinc finger domain-containing protein 1 [EC:2.3.2.27]	-	GO:0008270//zinc ion binding;GO:0008270//zinc ion binding	-	NA	GRMZM2G144782_T02/0/[mRNA] locus=1:235487875:235490712:+	Os10t0456800-01/557.534/[mRNA] locus=chr10:16705301:16708345:-	gi|514816454|ref|XP_004982968.1|/3.55812e-154/PREDICTED: RING finger and CHY zinc finger domain-containing protein 1-like isoform X1 [Setaria italica]
XLOC_053427	Chr09a:26118727-26119553	2.17062	2.02518	2.0979	3.3811	2.62738	3.00424	2.44924	3.66539	3.05732	2.81614	2.58407	2.7001	0.518053	0.417862	0.54332	0.445874	0.0252675	0.0653872	Pavir.Ia01907	Pavir.Ia01907.1_dup1	Chr09a:26118727-26119553	0.01	0.01	0.01	0.01	0.01	0.01	0.01	0.01	0.01	0.658325	0.01	0.334163	0	0.0434786	0	0.0271298	0	0.0358319	K12309|1|1e-71|269|tcc:TCM_029045|beta-galactosidase [EC:3.2.1.23];K13412|4|5e-08|58.2|dosa:Os05t0491900-00|calcium-dependent protein kinase [EC:2.7.11.1]	GO:0005622//intracellular	GO:0008270//zinc ion binding;GO:0003676//nucleic acid binding	-	NA	GRMZM2G011357_T01/1.55925e-93/[mRNA] locus=1:239609197:239612156:-	Os10t0419200-00/272.075/[mRNA] locus=chr10:14739897:14742943:-	gi|514816687|ref|XP_004983079.1|/1.17566e-113/PREDICTED: zinc finger protein MAGPIE-like [Setaria italica]
XLOC_056091	Chr09a:22190255-22193755	1.07539	1.0239	1.04965	1.17787	1.51144	1.34466	0.118716	0.0139571	0.0663365	0.160907	0.397886	0.279397	0.357336	0.243893	-3.98395	0.60759	-4.34129	0.678277	Pavir.Ia01771	Pavir.Ia01771.1_dup1	Chr09a:22190255-22193755	0.464925	0.01	0.237462	0.01	0.01	0.01	0.0456866	0.01	0.0278433	0.01	0.01	0.01	-7.86395	0.288828	-3.31902	0.250098	4.54494	0.0667339	K05658|1|5e-61|236|mdm:103423936|ATP-binding cassette, subfamily B (MDR/TAP), member 1 [EC:3.6.3.44];K13963|2|4e-08|61.2|bvg:104905047|serpin B	-	-	-	NA	GRMZM2G104321_T01/9.1253e-12/[mRNA] locus=6:41183642:41185368:-	NA	gi|242034811|ref|XP_002464800.1|/7.79235e-170/hypothetical protein SORBIDRAFT_01g026890 [Sorghum bicolor]
XLOC_056041	Chr09a:20454891-20459438	0.964883	5.18117	3.07302	3.20236	4.284	3.74318	17.9452	20.9674	19.4563	9.57755	8.34746	8.9625	0.284606	0.290435	2.66251	0.874628	2.3779	0.871076	Pavir.Ia01694	Pavir.Ia01694.1_dup1	Chr09a:20454891-20459438	0.977249	0.899811	0.93853	0.937078	0.723777	0.830427	1.06225	1.08423	1.07324	0.999372	1.22223	1.1108	-0.176549	0.131727	0.193498	0.136862	0.370047	0.235561	K10896|1|4e-06|54.3|mis:MICPUN_56202|fanconi anemia group M protein	-	-	-	NA	GRMZM2G165963_T02/1.55727e-74/[mRNA] locus=1:230957257:230960279:-	Os09t0435250-00/54.0164/[mRNA] locus=chr09:15991281:15996929:-	gi|514816223|ref|XP_004982856.1|/5.55944e-88/PREDICTED: pentatricopeptide repeat-containing protein At1g63130, mitochondrial-like isoform X5 [Setaria italica]
XLOC_055964	Chr09a:19110216-19111193	0.292529	0.110694	0.201611	0.518203	1.58754	1.05287	0.250044	1.12612	0.688084	0	0.22011	0.110055	2.38468	0.56052	1.77101	0.433148	-0.613676	0.329425	Pavir.Ia01567	Pavir.Ia01567.1_dup1,Pavir.Ia01567.2_dup1	Chr09a:19110216-19111193	0.425503	0.433563	0.429533	0.419816	0.512016	0.465916	1.9618	0.657387	1.30959	1.44736	0.916191	1.18178	0.117302	0.0864138	1.60828	0.563253	1.49098	0.563135	K14325|1|1e-07|57.4|mus:103989379|RNA-binding protein with serine-rich domain 1;K00670|3|1e-06|54.3|gsl:Gasu_10350|peptide alpha-N-acetyltransferase [EC:2.3.1.88];K13172|4|2e-06|53.5|mpp:MICPUCDRAFT_69362|serine/arginine repetitive matrix protein 2	-	GO:0008080//N-acetyltransferase activity;GO:0008080//N-acetyltransferase activity	-	NA	GRMZM2G135849_T01/2.17906e-96/[mRNA] locus=1:226835146:226835739:+	Os10t0500400-01/311.722/[mRNA] locus=chr10:19082571:19083193:-	gi|514815925|ref|XP_004982710.1|/2.87011e-77/PREDICTED: uncharacterized protein LOC101770269 [Setaria italica]
XLOC_055729	Chr09a:12166497-12167534	0.823377	0.582783	0.70308	0.409972	0	0.204986	0.251875	0.362893	0.307384	0.838269	0.588561	0.713415	-1.77465	0.426328	-1.19365	0.375565	0.581001	0.14973	Pavir.Ia01097	Pavir.Ia01097.1_dup1	Chr09a:12166497-12167534	2.06904	0.893106	1.48107	4.11131	4.22114	4.16623	0.58836	1.14229	0.865325	0.443717	0.332008	0.387862	1.4921	0.726174	-0.77533	0.431541	-2.26743	0.798082	-	-	-	-	NA	GRMZM5G835128_T01/5.23087e-08/[mRNA] locus=3:22737939:22738694:-	NA	gi|242052213|ref|XP_002455252.1|/3.33068e-09/hypothetical protein SORBIDRAFT_03g007220 [Sorghum bicolor]
XLOC_055665	Chr09a:9893306-9915511	5.14984	2.39953	3.77468	3.08585	3.89561	3.49073	4.22413	2.64087	3.4325	2.97144	4.68624	3.82884	-0.112826	0.153297	-0.137095	0.170993	-0.0242697	0.0600951	Pavir.Ia00956	Pavir.Ia00956.4_dup1,Pavir.Ia00956.2_dup1,Pavir.Ia00956.1_dup1	Chr09a:9893306-9915511	48.2037	79.7048	63.9543	75.3267	79.1299	77.2283	62.4153	72.0168	67.2161	75.426	70.0565	72.7412	0.27209	0.383275	0.0717655	0.135563	-0.200324	0.335473	-	-	-	-	AT5G64400.2/2.32498e-17/[mRNA] locus=Chr5:25748922:25749947:+	GRMZM2G028379_T01/2.6016e-123/[mRNA] locus=1:261408682:261412225:+	Os03t0685500-01/272.075/[mRNA] locus=chr03:27343596:27346611:-	gi|514814764|ref|XP_004982152.1|/4.60404e-73/PREDICTED: uncharacterized protein C6C3.02c-like [Setaria italica]
XLOC_055474	Chr09a:5647147-5650928	1.9798	1.83542	1.90761	0.408469	0.868431	0.63845	0.159744	0	0.0798718	0.776387	0.661777	0.719082	-1.57912	0.624222	-4.56894	0.72504	-2.98981	0.487896	Pavir.Ia00598	Pavir.Ia00598.1_dup1	Chr09a:5647147-5650928	9.52272	9.65681	9.58976	8.16967	9.99585	9.08276	13.968	17.9978	15.9829	13.4861	10.6016	12.0438	-0.0783642	0.147769	0.736963	0.670638	0.815328	0.711392	K14825|1|1e-32|141|ppp:PHYPADRAFT_148040|protein ERP2;K05747|2|6e-06|52.4|dosa:Os12t0165300-01|Wiskott-Aldrich syndrome protein	GO:0005773//vacuole;GO:0016021//integral component of membrane	-	GO:0006810//transport	AT3G22845.1/3.77487e-26/[mRNA] locus=Chr3:8087373:8088550:+	GRMZM2G147046_T01/0/[mRNA] locus=5:7598271:7603026:+	Os03t0744800-01/781.54/[mRNA] locus=chr03:30596742:30599368:-	gi|242032995|ref|XP_002463892.1|/2.08289e-116/hypothetical protein SORBIDRAFT_01g008390 [Sorghum bicolor]
XLOC_055433	Chr09a:5252933-5260299	0.530032	0.40154	0.465786	0.541198	0.969754	0.755476	0.854336	0.87174	0.863038	0.542373	0.681943	0.612158	0.697719	0.2813	0.889757	0.35998	0.192038	0.137374	Pavir.Ia00530	Pavir.Ia00530.2_dup1,Pavir.Ia00530.1_dup1,Pavir.Ia00530.3_dup1	Chr09a:5252933-5260299	2.83268	5.66441	4.24855	3.16981	6.01964	4.59472	2.12019	2.21482	2.1675	5.57823	2.5292	4.05372	0.113009	0.160913	-0.970936	0.647856	-1.08394	0.698209	K09264|1|4e-120|432|sita:101753644|MADS-box transcription factor, plant	GO:0005634//nucleus;GO:0005634//nucleus;GO:0005634//nucleus	GO:0003677//DNA binding;GO:0003700//sequence-specific DNA binding transcription factor activity;GO:0046982//protein heterodimerization activity;GO:0003677//DNA binding;GO:0003700//sequence-specific DNA binding transcription factor activity;GO:0046982//protein heterodimerization activity;GO:0003677//DNA binding;GO:0003700//sequence-specific DNA binding transcription factor activity;GO:0046982//pro…	GO:0010076//maintenance of floral meristem identity;GO:0009933//meristem structural organization;GO:0006355//regulation of transcription, DNA-templated;GO:0010154//fruit development;GO:0010077//maintenance of inflorescence meristem identity;GO:0010582//floral meristem determinacy;GO:0010076//maintenance of floral meristem identity;GO:0009933//meristem structural organization;GO:0006355//regulatio…	AT2G22540.1/1.08923e-08/[mRNA] locus=Chr2:9580417:9583603:+	GRMZM2G032339_T02/0/[mRNA] locus=1:277151608:277231820:-	Os03t0752800-01/375.158/[mRNA] locus=chr03:31035558:31041261:-	gi|514813921|ref|XP_004981741.1|/8.30233e-123/PREDICTED: MADS-box transcription factor 14-like isoform X2 [Setaria italica]
XLOC_055391	Chr09a:4588046-4591050	55.4071	56.9991	56.2031	59.927	61.3352	60.6311	11.0294	6.31524	8.67232	37.4919	19.9464	28.7192	0.109408	0.201296	-2.69616	0.888606	-2.80557	0.890197	Pavir.Ia00456	Pavir.Ia00456.1_dup1	Chr09a:4588046-4591050	268.594	212.664	240.629	213.876	261.653	237.765	27.5816	26.2197	26.9006	83.0365	44.3489	63.6927	-0.0172772	0.0752941	-3.1611	0.898694	-3.14382	0.896741	-	GO:0009507//chloroplast	-	-	NA	GRMZM5G846259_T01/2.00963e-105/[mRNA] locus=2:172090388:172090579:-	NA	gi|631793375|gb|AHZ18274.1|/1.09292e-30/ycf1 80 [Cenchrus americanus]
XLOC_052438	Chr09a:857438-858840	0	0	0	0	0	0	0.534792	0.967551	0.751172	0	0.239174	0.119587	0	0.0434786	9.553	0.621726	9.553	0.636634	Pavir.Ia00084	Pavir.Ia00084.1_dup1	Chr09a:857438-858840	0.650755	1.14752	0.899136	1.08332	0.534871	0.809094	0.573023	0.217219	0.395121	0.738304	0.957961	0.848133	-0.152233	0.117891	-1.18624	0.423178	-1.03401	0.387953	K05278|1|1e-45|184|sly:101249699|flavonol synthase [EC:1.14.11.23];K04124|2|3e-45|183|egu:105040324|gibberellin 3-beta-dioxygenase [EC:1.14.11.15]	-	GO:0016491//oxidoreductase activity	-	NA	AC190636.3_FGT005/3.44543e-56/[mRNA] locus=5:813734:814828:-	Os03t0856000-01/165.028/[mRNA] locus=chr03:36103652:36104740:+	gi|514812387|ref|XP_004980988.1|/5.58359e-150/PREDICTED: S-norcoclaurine synthase 1-like [Setaria italica]
XLOC_055185	Chr09a:729317-734552	0.568724	0	0.284362	0	5.57981	2.78991	2.03233	0.708792	1.37056	0.568665	0.934412	0.751538	3.29214	0.765313	2.26643	0.622592	-1.02571	0.624797	Pavir.Ia00066	Pavir.Ia00066.1_dup1	Chr09a:729317-734552	0.01	0.01	0.01	0.01	0.01	0.01	0.01	0.839703	0.424851	0.01	0.01	0.01	0	0.0434786	8.71545	0.451198	8.71545	0.465995	K14516|1|6e-76|283|sita:101776079|ethylene-responsive transcription factor 1	GO:0005634//nucleus	GO:0003700//sequence-specific DNA binding transcription factor activity;GO:0003677//DNA binding	GO:0006355//regulation of transcription, DNA-templated	NA	GRMZM2G381441_T01/1.27475e-72/[mRNA] locus=1:300040242:300041099:-	Os03t0860100-01/212.605/[mRNA] locus=chr03:36301637:36302314:-	gi|514821224|ref|XP_004985293.1|/2.44403e-75/PREDICTED: ethylene-responsive transcription factor 1B-like [Setaria italica]
XLOC_052290	Chr08b:51631878-51632496	13.0123	14.2928	13.6525	16.5396	20.7704	18.655	11.9419	14.5413	13.2416	16.8742	17.4144	17.1443	0.450393	0.512364	-0.0440912	0.0880912	-0.494484	0.575444	Pavir.Hb01860	Pavir.Hb01860.1_dup1	Chr08b:51631878-51632496	0.01	0.542877	0.276439	0.625627	0.01	0.317813	0.195775	0.380768	0.288272	0.01	0.01	0.01	0.204325	0.088611	0.0841469	0.0515585	-0.120178	0.0732387	-	-	-	-	NA	NA	NA	-
XLOC_052039	Chr08b:38662883-38666804	0	0.331889	0.165944	0	0.304451	0.152226	0	0.375128	0.187564	0	0.65602	0.32801	-0.1241	0.0583626	0.176183	0.0544723	0.300283	0.0866737	Pavir.Hb01371	Pavir.Hb01371.1_dup1,Pavir.Hb01371.3_dup1	Chr08b:38662883-38666804	0.818746	1.03672	0.927732	2.46355	3.294	2.87877	0.424198	0.777644	0.600921	0.438856	0.420467	0.429662	1.63367	0.69665	-0.626534	0.303681	-2.26021	0.757367	K02184|1|4e-13|77.8|sly:101262608|formin 2	-	GO:0008270//zinc ion binding;GO:0008270//zinc ion binding;GO:0008270//zinc ion binding	-	NA	GRMZM2G068331_T01/0/[mRNA] locus=4:10228558:10232913:-	Os11t0234200-01/369.211/[mRNA] locus=chr11:7125251:7128809:-	gi|514811081|ref|XP_004980335.1|/0/PREDICTED: PHD finger protein At1g33420-like [Setaria italica]
XLOC_050620	Chr08b:20534213-20535552	0.609925	1.05283	0.831379	2.9233	1.23212	2.07771	1.80687	2.24252	2.02469	2.23555	0.606236	1.42089	1.32142	0.60522	1.28412	0.604598	-0.0372909	0.0726953	Pavir.Hb00845	Pavir.Hb00845.1_dup1	Chr08b:20534213-20535552	0.370383	0.01	0.190192	0.689018	0.01	0.349509	0.288685	0.01	0.149343	0.268752	0.01	0.139376	0.893726	0.19728	-0.358423	0.0767038	-1.25215	0.249374	K13172|1|1e-20|101|cvr:CHLNCDRAFT_140537|serine/arginine repetitive matrix protein 2	-	-	-	NA	GRMZM2G369445_T01/3.32865e-99/[mRNA] locus=2:222647788:222648525:+	Os11t0515000-00/127.364/[mRNA] locus=chr11:18464220:18465647:-	gi|414591438|tpg|DAA42009.1|/2.68139e-76/TPA: hypothetical protein ZEAMMB73_535722, partial [Zea mays]
XLOC_051763	Chr08b:20134269-20137068	0.867685	0.6411	0.754392	0.924463	1.36861	1.14654	0.173424	0.0175673	0.0954954	0.325138	0.281301	0.303219	0.603895	0.317486	-2.98181	0.514537	-3.58571	0.636878	Pavir.Hb00828	Pavir.Hb00828.2_dup1,Pavir.Hb00828.1_dup1	Chr08b:20134269-20137068	1.45453	2.23125	1.84289	2.2317	2.37727	2.30449	1.93606	2.67028	2.30317	2.43238	3.23617	2.83428	0.322474	0.274818	0.321651	0.279898	-0.000823475	0.0358319	K00028|1|4e-108|392|sita:101758088|malate dehydrogenase (decarboxylating) [EC:1.1.1.39]	GO:0009507//chloroplast;GO:0005739//mitochondrion;GO:0009507//chloroplast;GO:0005739//mitochondrion	GO:0004471//malate dehydrogenase (decarboxylating) (NAD+) activity;GO:0050897//cobalt ion binding;GO:0051287//NAD binding;GO:0005524//ATP binding;GO:0008270//zinc ion binding;GO:0042803//protein homodimerization activity;GO:0004471//malate dehydrogenase (decarboxylating) (NAD+) activity;GO:0050897//cobalt ion binding;GO:0051287//NAD binding;GO:0005524//ATP binding;GO:0008270//zinc ion binding;GO:…	GO:0006108//malate metabolic process;GO:0055114//oxidation-reduction process;GO:0006108//malate metabolic process;GO:0055114//oxidation-reduction process	NA	GRMZM2G085747_T05/0/[mRNA] locus=5:23896712:23902859:-	Os10t0503500-01/480.223/[mRNA] locus=chr10:19218863:19223697:+	gi|514815864|ref|XP_004982680.1|/2.58948e-95/PREDICTED: NAD-dependent malic enzyme 59 kDa isoform, mitochondrial-like [Setaria italica]
XLOC_050393	Chr08b:9027669-9029202	1.84256	0.853364	1.34796	0.783615	1.24277	1.01319	1.08586	0.845603	0.96573	0.544568	1.14682	0.845693	-0.411874	0.264274	-0.481089	0.303295	-0.0692144	0.0808461	Pavir.Hb00446	Pavir.Hb00446.1_dup1	Chr08b:9027669-9029202	1.66738	1.23827	1.45282	1.01885	1.16933	1.09409	0.627713	0.712395	0.670054	0.63456	0.600061	0.61731	-0.409125	0.274653	-1.11651	0.513002	-0.707386	0.367832	-	-	-	-	NA	NA	NA	gi|242094476|ref|XP_002437728.1|/3.9224e-35/hypothetical protein SORBIDRAFT_10g001430 [Sorghum bicolor]
XLOC_049030	Chr08a:51213665-51224225	1.00353	0.616668	0.810097	1.05847	0.989379	1.02392	1.07071	0.873828	0.972269	0.860288	1.79889	1.32959	0.337943	0.203186	0.263261	0.164409	-0.0746822	0.0808461	Pavir.Ha01791	Pavir.Ha01791.2_dup1,Pavir.Ha01791.1_dup1	Chr08a:51213665-51224225	2.66234	2.40969	2.53602	3.67022	2.25995	2.96509	3.37366	2.97487	3.17426	5.98805	6.21887	6.10346	0.225509	0.234041	0.323857	0.312847	0.0983476	0.138776	K12338|1|6e-42|172|vvi:100260080|anthocyanidin 3-O-glucoside 5-O-glucosyltransferase [EC:2.4.1.298]	-	GO:0016758//transferase activity, transferring hexosyl groups;GO:0016758//transferase activity, transferring hexosyl groups	GO:0008152//metabolic process;GO:0008152//metabolic process	NA	GRMZM5G802147_T01/2.81469e-23/[mRNA] locus=4:187421664:187421816:-	NA	gi|514805302|ref|XP_004977513.1|/4.43435e-139/PREDICTED: cyanidin 3-O-rutinoside 5-O-glucosyltransferase-like [Setaria italica]
XLOC_048885	Chr08a:44034580-44037265	0.813158	0.589654	0.701406	0.527933	0.406051	0.466992	0.537261	0.419474	0.478368	0.899758	0.656292	0.778025	-0.586851	0.238333	-0.55213	0.232813	0.034721	0.0482588	Pavir.Ha01525	Pavir.Ha01525.1_dup1	Chr08a:44034580-44037265	0.01	0.418263	0.214132	0.01	0.857132	0.433566	0.01	0.160997	0.0854987	0.01	0.0596016	0.0348008	1.03334	0.247303	-1.37188	0.17345	-2.40523	0.371454	K08819|1|1e-63|244|bdi:100829636|cyclin-dependent kinase 12/13 [EC:2.7.11.22 2.7.11.23];K04733|3|5e-63|242|sita:101753405|interleukin-1 receptor-associated kinase 4 [EC:2.7.11.1]	-	-	-	AT3G45410.1/4.53614e-08/[mRNA] locus=Chr3:16654019:16656013:-	GRMZM2G159756_T01/5.84068e-52/[mRNA] locus=2:225647952:225652047:-	Os10t0112700-01/281.987/[mRNA] locus=chr10:848424:850208:-	gi|475595371|gb|EMT23017.1|/0/Wall-associated receptor kinase 1 [Aegilops tauschii]
XLOC_049878	Chr08a:42467399-42470905	0.788304	0.542944	0.665624	0.501215	0.408573	0.454894	1.32975	1.31353	1.32164	0.778676	0.82004	0.799358	-0.549177	0.224063	0.98955	0.468295	1.53873	0.572829	Pavir.Ha01440	Pavir.Ha01440.3_dup1	Chr08a:42467399-42470905	0.463848	0.66254	0.563194	1.64015	3.19127	2.41571	0.0578171	0.366268	0.212043	0.101774	0.210303	0.156038	2.10074	0.707147	-1.40928	0.350176	-3.51002	0.763289	K07766|1|8e-130|464|sita:101761055|diphosphoinositol-polyphosphate diphosphatase [EC:3.6.1.52]	-	GO:0016787//hydrolase activity;GO:0016787//hydrolase activity;GO:0016787//hydrolase activity	-	NA	GRMZM2G057963_T02/2.1524e-128/[mRNA] locus=4:192217217:192219776:-	Os11t0531700-01/414.805/[mRNA] locus=chr11:19353128:19355433:+	gi|514809129|ref|XP_004979393.1|/1.42555e-129/PREDICTED: nudix hydrolase 13, mitochondrial-like isoform X1 [Setaria italica]
XLOC_048673	Chr08a:32076864-32080035	0.444594	0	0.222297	0.710458	0	0.355229	0.0586622	0	0.0293311	0.0709379	0	0.035469	0.675049	0.170182	-2.90084	0.232537	-3.57589	0.358319	Pavir.Ha01172	Pavir.Ha01172.2_dup1,Pavir.Ha01172.3_dup1	Chr08a:32076864-32080035	0.671023	0.377468	0.524246	0.57411	0.252476	0.413293	1.16013	0.873541	1.01684	0.867587	0.888989	0.878288	-0.343078	0.146225	0.955774	0.405073	1.29885	0.482438	-	-	-	-	NA	GRMZM2G356897_T01/1.8769e-11/[mRNA] locus=10:64363499:64369214:-	Os03t0786100-02/54.0164/[mRNA] locus=chr03:32629510:32632090:+	-
XLOC_048645	Chr08a:31069801-31074687	0.371442	0.415405	0.393424	0.307862	0.493291	0.400577	1.56579	2.44688	2.00633	0.61471	0.757908	0.686309	0.0259937	0.0548739	2.35041	0.695421	2.32441	0.709085	Pavir.Ha01137	Pavir.Ha01137.1_dup1	Chr08a:31069801-31074687	2.69988	3.19031	2.9451	3.97845	3.64295	3.8107	1.21446	1.12896	1.17171	2.2833	1.82417	2.05374	0.371741	0.356452	-1.3297	0.670481	-1.70144	0.758068	K13457|1|0.0|1680|zma:103654548|disease resistance protein RPM1	-	-	-	NA	GRMZM2G167049_T01/0/[mRNA] locus=4:203646867:203649953:+	Os11t0224900-00/198.728/[mRNA] locus=chr11:6532861:6535926:-	gi|413925426|gb|AFW65358.1|/0/hypothetical protein ZEAMMB73_211713 [Zea mays]
XLOC_049551	Chr08a:22846831-22849989	1.46654	1.78667	1.6266	2.89695	1.60417	2.25056	1.89665	2.01871	1.95768	2.15785	1.38003	1.76894	0.468424	0.354499	0.267282	0.230544	-0.201141	0.207163	Pavir.Ha00814	Pavir.Ha00814.1_dup1	Chr08a:22846831-22849989	145.687	89.2053	117.446	105.289	80.7819	93.0354	12.5225	10.0731	11.2978	35.2155	31.2835	33.2495	-0.336148	0.45093	-3.37789	0.898261	-3.04174	0.893953	K18422|1|4e-06|53.1|pper:PRUPE_ppa002317mg|helicase MOV-10 [EC:3.6.4.13];K14306|2|8e-06|52.0|pper:PRUPE_ppa002546mg|nuclear pore complex protein Nup62	GO:0009507//chloroplast	GO:0046906//tetrapyrrole binding;GO:0019899//enzyme binding	GO:0010019//chloroplast-nucleus signaling pathway	NA	GRMZM2G464328_T01/1.42192e-82/[mRNA] locus=10:5642006:5642821:+	Os11t0267000-02/323.617/[mRNA] locus=chr11:9177552:9178373:+	gi|514808624|ref|XP_004979148.1|/9.41331e-162/PREDICTED: tetrapyrrole-binding protein, chloroplastic-like [Setaria italica]
XLOC_048323	Chr08a:12302142-12304208	0.709365	0.736316	0.72284	0	0.571345	0.285672	0.759751	1.0394	0.899574	1.17725	2.33966	1.75845	-1.33679	0.388756	0.315565	0.184562	1.65236	0.497543	Pavir.Ha00542	Pavir.Ha00542.1_dup1	Chr08a:12302142-12304208	0.845683	0.278079	0.561881	0.779667	0.591278	0.685472	0.809409	0.632768	0.721089	0.794108	0.616279	0.705194	0.286834	0.149887	0.359912	0.177694	0.0730782	0.075554	K02184|1|3e-09|42.4|sly:101262608|formin 2	-	-	-	NA	NA	NA	gi|302833525|ref|XP_002948326.1|/1.36355e-11/hypothetical protein VOLCADRAFT_88561 [Volvox carteri f. nagariensis]
XLOC_049388	Chr08a:10494187-10495393	0.947791	0.618452	0.783122	0.946644	0.342289	0.644466	0.525397	1.26277	0.894082	0.26825	0.166593	0.217421	-0.281131	0.160149	0.19117	0.126435	0.472302	0.255635	Pavir.Ha00511	Pavir.Ha00511.2_dup1	Chr08a:10494187-10495393	0.481256	0.522463	0.501859	0.129681	0.062811	0.096246	0.508806	0.687356	0.598081	0.108246	0.107544	0.107895	-2.38248	0.385574	0.253058	0.127286	2.63554	0.458766	-	-	-	-	NA	NA	NA	gi|323454679|gb|EGB10549.1|/2.65462e-07/hypothetical protein AURANDRAFT_71111, partial [Aureococcus anophagefferens]
XLOC_048185	Chr08a:6196516-6198907	0.853663	0.813006	0.833334	0.876976	1.04978	0.963378	0.860531	1.46075	1.16064	1.30329	1.11432	1.2088	0.209206	0.145682	0.477952	0.28319	0.268746	0.197107	Pavir.Ha00316	Pavir.Ha00316.1_dup1	Chr08a:6196516-6198907	0.01	0.01	0.01	0.01	0.122262	0.066131	0.01	0.540623	0.275312	0.01	0.488952	0.249476	5.94558	0.112473	8.08115	0.334488	2.13556	0.261636	K11323|1|4e-13|77.0|vcn:VOLCADRAFT_121342|histone arginine demethylase JMJD6 [EC:1.14.11.-]	GO:0016021//integral component of membrane;GO:0005794//Golgi apparatus	GO:0004252//serine-type endopeptidase activity	GO:0006508//proteolysis	NA	GRMZM5G857620_T01/2.01219e-76/[mRNA] locus=4:909052:909811:+	Os11t0704800-01/143.222/[mRNA] locus=chr11:28853718:28857246:-	gi|115486807|ref|NP_001068547.1|/5.07121e-149/Os11g0704800 [Oryza sativa Japonica Group]
XLOC_048175	Chr08a:6106145-6107366	1.27701	1.06026	1.16864	2.47801	2.76693	2.62247	1.16112	1.63891	1.40002	0.557047	0.555659	0.556353	1.1661	0.615473	0.260616	0.194878	-0.905483	0.583728	Pavir.Ha00302	Pavir.Ha00302.1_dup1	Chr08a:6106145-6107366	0.821725	1.12324	0.972484	1.83843	1.21338	1.5259	1.27491	0.902968	1.08894	0.837024	1.05774	0.947381	0.649917	0.378605	0.163174	0.125766	-0.486743	0.339647	K01051|1|8e-98|357|sita:101755937|pectinesterase [EC:3.1.1.11]	GO:0005618//cell wall	GO:0030599//pectinesterase activity;GO:0045330	GO:0042545//cell wall modification	NA	GRMZM2G431856_T01/0/[mRNA] locus=4:2050295:2051464:+	Os11t0683800-02/569.428/[mRNA] locus=chr11:27660722:27662599:-	gi|514812187|ref|XP_004980888.1|/8.33722e-133/PREDICTED: pectinesterase QRT1-like [Setaria italica]
XLOC_049228	Chr08a:4468853-4470142	2.07247	1.87761	1.97504	1.62416	2.55414	2.08915	1.46182	1.22666	1.34424	1.42365	1.90794	1.6658	0.0810354	0.108425	-0.55509	0.394166	-0.636125	0.453765	Pavir.Ha00208	Pavir.Ha00208.1_dup1	Chr08a:4468853-4470142	0.439964	0.01	0.224982	0.394031	0.01	0.202016	0.244983	0.01	0.127492	0.662375	0.01	0.336187	-0.158695	0.0700729	-0.842102	0.140815	-0.683407	0.119647	K17604|1|6e-58|204|pda:103720843|zinc finger SWIM domain-containing protein 3	-	GO:0008270//zinc ion binding;GO:0003676//nucleic acid binding	-	NA	AC234109.1_FGT003/7.98853e-115/[mRNA] locus=2:133890894:133895304:+	Os10t0104700-01/281.987/[mRNA] locus=chr10:361748:366584:-	gi|514810546|ref|XP_004980073.1|/3.48404e-86/PREDICTED: uncharacterized protein LOC101767957 isoform X1 [Setaria italica]
XLOC_048043	Chr08a:1399351-1400179	0	0.599278	0.299639	0.414025	0	0.207013	0.964408	0.320391	0.642399	0.761238	0.674616	0.717927	-0.53243	0.134728	1.09784	0.337442	1.63027	0.41483	Pavir.Ha00059	Pavir.Ha00059.1_dup1	Chr08a:1399351-1400179	1.48288	3.31977	2.40133	2.34274	3.81036	3.07655	1.39713	1.26046	1.32879	2.60477	2.66624	2.63551	0.357483	0.328425	-0.853713	0.535257	-1.2112	0.673718	K13418|1|2e-17|89.7|smo:SELMODRAFT_107954|somatic embryogenesis receptor kinase 1 [EC:2.7.10.1 2.7.11.1];K13416|5|4e-15|82.4|sly:100736467|brassinosteroid insensitive 1-associated receptor kinase 1 [EC:2.7.10.1 2.7.11.1]	GO:0005886//plasma membrane	GO:0005524//ATP binding;GO:0004674//protein serine/threonine kinase activity	GO:0006468//protein phosphorylation	NA	GRMZM5G867798_T01/8.30276e-96/[mRNA] locus=4:6099847:6105261:+	Os11t0607200-01/123.399/[mRNA] locus=chr11:23431702:23435553:-	gi|242071641|ref|XP_002451097.1|/4.49921e-46/hypothetical protein SORBIDRAFT_05g024090 [Sorghum bicolor]
XLOC_047804	Chr07b:38226738-38227351	11.1066	12.5618	11.8342	9.1673	9.23462	9.20096	3.1666	2.16749	2.66705	2.9457	2.92661	2.93616	-0.363108	0.429951	-2.14965	0.847766	-1.78654	0.826684	Pavir.Gb02223	Pavir.Gb02223.1_dup1	Chr07b:38226738-38227351	11.9611	14.5555	13.2583	8.0035	11.1101	9.5568	3.44923	4.4549	3.95207	5.85481	6.74036	6.29758	-0.472296	0.512443	-1.74622	0.832795	-1.27392	0.781741	-	-	-	-	NA	GRMZM2G474511_T01/0/[mRNA] locus=2:172108612:172109403:-	NA	gi|11467239|ref|NP_043071.1|/1.99787e-86/hypothetical protein ZemaCp070 [Zea mays]
XLOC_047783	Chr07b:37311263-37314974	1.40485	1.34157	1.37321	1.92413	0.737411	1.33077	2.31466	1.19586	1.75526	1.82907	2.02537	1.92722	-0.0452887	0.0779717	0.354131	0.270739	0.39942	0.311422	Pavir.Gb02188	Pavir.Gb02188.2_dup1	Chr07b:37311263-37314974	0.915193	0.01	0.462596	0.374052	0.01	0.192026	0.0138556	0.01	0.0119278	0.0652702	0.01	0.0376351	-1.28856	0.286781	-5.94657	0.424934	-4.65801	0.235655	-	-	-	-	NA	NA	NA	gi|284434488|gb|ADB85258.1|/6.6016e-53/putative retrotransposon protein [Phyllostachys edulis]
XLOC_046370	Chr07b:36066754-36080996	34.0699	71.7367	52.9033	50.4944	107.771	79.1329	59.6995	36.2605	47.98	81.0414	63.9805	72.5109	0.58092	0.613418	-0.140924	0.231033	-0.721844	0.706013	Pavir.Gb02163	Pavir.Gb02163.1_dup1,Pavir.Gb02163.2_dup1	Chr07b:36066754-36080996	1.04316	0.855709	0.949434	0.846658	1.7239	1.28528	0.601083	1.05454	0.827812	1.20884	1.0296	1.11922	0.43694	0.273251	-0.197765	0.133625	-0.634705	0.373297	K13412|1|3e-13|77.4|dosa:Os05t0491900-00|calcium-dependent protein kinase [EC:2.7.11.1];K00430|2|2e-11|71.6|dosa:Os04t0498700-01|peroxidase [EC:1.11.1.7]	-	-	-	NA	GRMZM2G023190_T01/2.47196e-12/[mRNA] locus=6:164690854:164694036:-	Os08t0462300-01/101.593/[mRNA] locus=chr08:22692589:22694283:-	gi|242091381|ref|XP_002441523.1|/1.23574e-104/hypothetical protein SORBIDRAFT_09g028610 [Sorghum bicolor]
XLOC_046249	Chr07b:28245827-28250392	1.40295	0.0376114	0.720282	0.615208	0.312008	0.463608	0.656789	0.642646	0.649717	0.209691	0.229152	0.219421	-0.635658	0.259753	-0.14875	0.0965649	0.486907	0.220267	Pavir.Gb01960	Pavir.Gb01960.1_dup1	Chr07b:28245827-28250392	0.0609779	0.0325054	0.0467417	0.657794	0.0386326	0.348213	16.8307	10.9764	13.9036	8.00673	7.0284	7.51756	2.89719	0.314257	8.21653	0.916342	5.31934	0.881653	K14794|1|3e-79|296|aly:ARALYDRAFT_321151|ribosomal RNA-processing protein 12	-	-	-	NA	GRMZM2G479546_T01/6.33203e-166/[mRNA] locus=2:70280712:70285958:-	Os04t0388700-01/371.193/[mRNA] locus=chr04:19123269:19126786:+	gi|514800990|ref|XP_004975411.1|/0/PREDICTED: uncharacterized protein LOC101770891 isoform X1 [Setaria italica]
XLOC_046130	Chr07b:22917939-22919969	0.148394	0	0.074197	2.36562	0	1.18281	0	0	0	0.67149	0.720124	0.695807	3.98564	0.62842	-6.22298	0.118568	-10.2086	0.750453	Pavir.Gb01745	Pavir.Gb01745.1_dup1	Chr07b:22917939-22919969	0.01	2.16289	1.08645	0.01	0.111725	0.0608625	0.01	0.01	0.01	0.01	0.0478255	0.0289128	-4.26275	0.611252	-10.0794	0.713826	-5.81666	0.114284	K13912|1|3e-12|73.2|vcn:VOLCADRAFT_107987|deleted in malignant brain tumors 1 protein;K01183|5|6e-10|65.9|bvg:104883960|chitinase [EC:3.2.1.14]	-	-	-	NA	GRMZM2G120182_T01/3.61065e-43/[mRNA] locus=10:112359589:112360349:-	Os04t0401100-01/206.658/[mRNA] locus=chr04:19841797:19842670:-	gi|514801123|ref|XP_004975475.1|/1.10163e-91/PREDICTED: leucine-rich repeat extensin-like protein 3-like isoform X1 [Setaria italica]
XLOC_046125	Chr07b:22885719-22887075	1.16693	0.424006	0.795468	0.812128	1.11365	0.96289	0.596463	0.678381	0.637422	0.499577	0.498604	0.499091	0.275568	0.175245	-0.319555	0.17319	-0.595123	0.313564	Pavir.Gb01739	Pavir.Gb01739.1_dup1	Chr07b:22885719-22887075	2.06965	2.25594	2.1628	2.63555	1.03356	1.83455	0.536527	1.01631	0.776416	0.197389	0.984397	0.590893	-0.237467	0.219181	-1.478	0.642792	-1.24053	0.596762	K03036|1|5e-24|112|aly:ARALYDRAFT_336019|26S proteasome regulatory subunit N6;K12951|2|3e-09|62.8|smo:SELMODRAFT_448085|cation-transporting P-type ATPase D [EC:3.6.3.-];K13412|3|1e-06|54.3|dosa:Os05t0491900-00|calcium-dependent protein kinase [EC:2.7.11.1];K03006|4|3e-06|53.1|ppp:PHYPADRAFT_173475|DNA-directed RNA polymerase II subunit RPB1 [EC:2.7.7.6];K11323|5|3e-06|52.8|vcn:VOLCADRAFT_121342|h…	GO:0016023//cytoplasmic membrane-bounded vesicle;GO:0005615//extracellular space	-	-	NA	GRMZM2G317406_T01/8.30508e-130/[mRNA] locus=10:111843003:111843515:-	Os04t0398700-00/281.987/[mRNA] locus=chr04:19693584:19694267:-	gi|573939627|ref|XP_006652233.1|/7.48475e-68/PREDICTED: pollen-specific protein C13-like [Oryza brachyantha]
XLOC_046057	Chr07b:21570150-21570862	0.152339	0	0.0761695	1.31565	1.03593	1.17579	0.392444	0.56723	0.479837	0.157028	0.768837	0.462932	3.93883	0.626081	2.64582	0.390362	-1.29301	0.516585	Pavir.Gb01636	Pavir.Gb01636.1_dup1	Chr07b:21570150-21570862	0.01	0.01	0.01	0.458146	0.01	0.234073	0.139348	0.01	0.074674	0.01	0.01	0.01	7.84281	0.288442	6.13286	0.117773	-1.70994	0.215062	-	-	-	-	NA	NA	NA	-
XLOC_046013	Chr07b:20764585-20768086	1.6086	1.30893	1.45877	1.19083	0.466103	0.828465	0.472577	0.141927	0.307252	0.434154	0.962687	0.69842	-0.816238	0.426391	-2.24726	0.633074	-1.43102	0.453694	Pavir.Gb01564	Pavir.Gb01564.1_dup1	Chr07b:20764585-20768086	0.601353	0.908448	0.7549	0.222838	0.400958	0.311898	0.493466	0.465636	0.479551	0.426903	0.363735	0.395319	-1.27521	0.387094	-0.654601	0.278165	0.620611	0.212132	K08150|1|3e-46|187|egr:104456255|MFS transporter, SP family, solute carrier family 2 (myo-inositol transporter), member 13	GO:0016021//integral component of membrane	GO:0022891//substrate-specific transmembrane transporter activity	GO:0055085//transmembrane transport	NA	GRMZM5G843141_T01/0/[mRNA] locus=2:43434855:43441085:-	Os04t0452700-01/1291.01/[mRNA] locus=chr04:22598764:22601189:+	gi|514801827|ref|XP_004975812.1|/0/PREDICTED: sugar transport protein 5-like [Setaria italica]
XLOC_047379	Chr07b:19117265-19119220	4.61112	3.90262	4.25687	6.71816	6.87269	6.79542	1.56718	1.95546	1.76132	2.75023	3.83808	3.29416	0.67477	0.579633	-1.27314	0.708069	-1.94791	0.819596	Pavir.Gb01427	Pavir.Gb01427.1_dup1	Chr07b:19117265-19119220	0.150055	0.01	0.0800275	0.17621	0.337385	0.256798	0.566504	0.327212	0.446858	0.15576	0.55608	0.35592	1.76556	0.219362	2.56474	0.371588	0.799185	0.23338	-	-	-	-	AT3G25990.1/9.42331e-16/[mRNA] locus=Chr3:9504846:9506703:-	GRMZM2G047370_T01/4.15426e-121/[mRNA] locus=10:126489961:126492697:+	Os04t0486400-01/295.864/[mRNA] locus=chr04:24296553:24300589:+	gi|413918715|gb|AFW58647.1|/1.65539e-60/putative homeodomain-like transcription factor superfamily protein [Zea mays]
XLOC_047316	Chr07b:17396984-17397793	0.119383	0	0.0596915	0	0	0	1.17826	1.394	1.28613	0.373116	0.121614	0.247365	-5.91149	0.112236	4.41733	0.655589	10.3288	0.768455	Pavir.Gb01288	Pavir.Gb01288.1_dup1	Chr07b:17396984-17397793	0.421562	0.648967	0.535265	0.589453	0.690555	0.640004	1.51375	1.89129	1.70252	1.28566	0.641086	0.963371	0.257829	0.135153	1.66935	0.622285	1.41152	0.606992	K08237|1|3e-49|195|sita:101784411|hydroquinone glucosyltransferase [EC:2.4.1.218]	-	GO:0016758//transferase activity, transferring hexosyl groups	GO:0008152//metabolic process	NA	GRMZM2G082249_T01/0/[mRNA] locus=2:30592148:30593563:+	Os04t0506000-01/555.552/[mRNA] locus=chr04:25251639:25253096:-	gi|514802529|ref|XP_004976157.1|/5.76614e-128/PREDICTED: UDP-glycosyltransferase 92A1-like [Setaria italica]
XLOC_047236	Chr07b:14393008-14395481	5.07532	6.95604	6.01568	2.73926	2.81949	2.77937	1.01643	0.223098	0.619765	2.39618	2.7553	2.57574	-1.11397	0.704903	-3.27894	0.836875	-2.16497	0.748705	Pavir.Gb01143	Pavir.Gb01143.1_dup1	Chr07b:14393008-14395481	0.783267	0.503624	0.643446	0.912016	1.27099	1.0915	0.37585	1.34702	0.861433	0.345096	0.502819	0.423957	0.762424	0.360043	0.42092	0.220346	-0.341503	0.224937	K13172|1|3e-12|74.7|vcn:VOLCADRAFT_117048|serine/arginine repetitive matrix protein 2;K14439|3|6e-12|73.6|cre:CHLREDRAFT_6783|SWI/SNF-related matrix-associated actin-dependent regulator of chromatin subfamily A containing DEAD/H box 1 [EC:3.6.4.12]	-	-	-	NA	NA	NA	gi|514803162|ref|XP_004976471.1|/1.38251e-156/PREDICTED: NAC transcription factor NAM-B1-like isoform X2 [Setaria italica]
XLOC_045250	Chr07b:2129826-2135320	0.790022	0.444707	0.617364	0.598166	0.670298	0.634232	1.21284	1.53316	1.373	0.94602	1.05615	1.00109	0.0388885	0.065277	1.15314	0.510616	1.11425	0.51716	Pavir.Gb00222	Pavir.Gb00222.1_dup1,Pavir.Gb00222.2_dup1	Chr07b:2129826-2135320	1.3398	1.29022	1.31501	0.380835	0.500447	0.440641	0.364038	0.809486	0.586762	1.38915	0.988204	1.18868	-1.5774	0.547708	-1.16422	0.502804	0.413172	0.186207	K04733|1|2e-70|268|smo:SELMODRAFT_108379|interleukin-1 receptor-associated kinase 4 [EC:2.7.11.1]	-	GO:0004672//protein kinase activity;GO:0005524//ATP binding;GO:0004672//protein kinase activity;GO:0005524//ATP binding	GO:0006468//protein phosphorylation;GO:0006468//protein phosphorylation	AT1G63430.2/2.29934e-11/[mRNA] locus=Chr1:23522896:23526451:+	GRMZM2G119759_T02/0/[mRNA] locus=2:897129:901580:-	Os04t0683600-01/932.199/[mRNA] locus=chr04:34901951:34905825:+	gi|514741947|ref|XP_004960019.1|/0/PREDICTED: probable LRR receptor-like serine/threonine-protein kinase At1g63430-like [Setaria italica]
XLOC_045232	Chr07b:1776270-1780748	0.423864	0.434476	0.42917	1.08983	1.66832	1.37907	0.320047	0.539581	0.429814	0.258531	0.398402	0.328466	1.68408	0.571026	0.00216464	0.0271298	-1.68191	0.596305	Pavir.Gb00185	Pavir.Gb00185.1_dup1	Chr07b:1776270-1780748	11.8721	7.19528	9.53367	6.24408	2.51446	4.37927	3.95173	4.01557	3.98365	3.29297	2.85093	3.07195	-1.12234	0.738278	-1.25894	0.770621	-0.136599	0.192893	K00891|1|5e-71|267|sita:101754017|shikimate kinase [EC:2.7.1.71]	GO:0009507//chloroplast	GO:0004765//shikimate kinase activity;GO:0046872//metal ion binding;GO:0005524//ATP binding	GO:0009423//chorismate biosynthetic process;GO:0016310//phosphorylation;GO:0019632//shikimate metabolic process;GO:0009073//aromatic amino acid family biosynthetic process	NA	GRMZM2G004590_T01/6.90168e-93/[mRNA] locus=2:6483160:6485981:-	Os04t0640600-01/260.181/[mRNA] locus=chr04:32582922:32585513:-	gi|514804231|ref|XP_004976990.1|/2.02369e-70/PREDICTED: shikimate kinase 3, chloroplastic-like [Setaria italica]
XLOC_046719	Chr07b:1527826-1530731	1.6055	1.91099	1.75825	1.95782	1.3488	1.65331	1.75309	1.74451	1.7488	1.4698	1.1871	1.32845	-0.0887789	0.109008	-0.00777218	0.0333039	0.0810067	0.103645	Pavir.Gb00157	Pavir.Gb00157.1_dup1	Chr07b:1527826-1530731	0.01	0.01	0.01	0.01	0.01	0.01	0.01	0.820728	0.415364	0.01	0.01	0.01	0	0.0434786	8.68252	0.444677	8.68252	0.459443	-	-	-	-	NA	GRMZM5G892452_T01/1.58439e-63/[mRNA] locus=2:4166713:4167078:-	Os04t0658200-01/143.222/[mRNA] locus=chr04:33569963:33573553:-	gi|514742425|ref|XP_004960139.1|/2.74541e-29/PREDICTED: uncharacterized protein LOC101760247 [Setaria italica]
XLOC_045181	Chr07b:1180340-1184057	0	0.485871	0.242935	0	0	0	0	0.12206	0.06103	0	1.39964	0.69982	-7.9274	0.298404	-1.98418	0.222126	5.94322	0.11504	Pavir.Gb00103	Pavir.Gb00103.1_dup1	Chr07b:1180340-1184057	0.443213	0.44991	0.446562	0.01	0.48446	0.24723	0.355669	0.324836	0.340253	0.01	0.01	0.01	-0.879506	0.228473	-0.392252	0.143138	0.487254	0.148139	K06892|1|1e-38|161|smo:SELMODRAFT_452899|feruloyl-CoA ortho-hydroxylase [EC:1.14.11.-];K18054|4|7e-37|155|sita:101760942|2'-deoxymugineic-acid 2'-dioxygenase / mugineic-acid 3-dioxygenase [EC:1.14.11.24 1.14.11.25];K05278|5|1e-36|155|egr:104450481|flavonol synthase [EC:1.14.11.23]	-	GO:0016706//oxidoreductase activity, acting on paired donors, with incorporation or reduction of molecular oxygen, 2-oxoglutarate as one donor, and incorporation of one atom each of oxygen into both donors;GO:0016706//oxidoreductase activity, acting on paired donors, with incorporation or reduction of molecular oxygen, 2-oxoglutarate as one donor, and incorporation of one atom each of oxygen into…	GO:0055114//oxidation-reduction process;GO:0055114//oxidation-reduction process	NA	GRMZM2G175343_T01/0/[mRNA] locus=2:3054316:3055675:-	Os04t0667200-01/644.758/[mRNA] locus=chr04:34060110:34062426:+	gi|414584910|tpg|DAA35481.1|/9.71571e-155/TPA: flavonol synthase/flavanone 3-hydroxylase [Zea mays]
XLOC_043366	Chr07a:35279177-35281447	0.291619	0.242412	0.267016	0	0.288363	0.144182	0.479382	0.551225	0.515304	0.511551	0.541786	0.526668	-0.884042	0.16322	0.948499	0.271936	1.83254	0.382314	Pavir.Ga02269	Pavir.Ga02269.2_dup1	Chr07a:35279177-35281447	0.797136	0.820552	0.808844	1.09176	1.53209	1.31192	2.15204	1.94745	2.04974	1.95698	1.49093	1.72395	0.69775	0.370982	1.34151	0.615717	0.64376	0.453765	-	-	-	-	NA	NA	NA	-
XLOC_044779	Chr07a:30145602-30149175	6.10291	7.37042	6.73666	7.54617	12.6996	10.1229	2.71515	2.59867	2.65691	5.10329	5.0863	5.0948	0.587517	0.568317	-1.34228	0.759273	-1.9298	0.837552	Pavir.Ga02144	Pavir.Ga02144.1_dup1	Chr07a:30145602-30149175	29.6785	24.4666	27.0725	21.9317	24.6341	23.2829	5.31739	5.01791	5.16765	11.8186	8.52364	10.1711	-0.217559	0.321652	-2.38925	0.875187	-2.17169	0.868714	-	GO:0009507//chloroplast	-	-	NA	GRMZM5G857352_T01/4.05723e-97/[mRNA] locus=10:90125518:90125727:-	NA	gi|260677391|ref|YP_003208238.1|/2.99954e-29/hypothetical protein ColajoC_p076 [Coix lacryma-jobi]
XLOC_043138	Chr07a:23147835-23149381	0.480838	0.418949	0.449894	0.447335	0.497727	0.472531	1.66723	2.0911	1.87916	0.668931	1.00156	0.835245	0.0708255	0.0684585	2.06243	0.669559	1.99161	0.681041	Pavir.Ga01855	Pavir.Ga01855.1_dup1	Chr07a:23147835-23149381	2.9468	4.54969	3.74825	1.48444	1.36806	1.42625	6.1199	3.04452	4.58221	5.05417	4.04368	4.54893	-1.39399	0.702643	0.289828	0.319549	1.68382	0.774897	K13412|1|3e-18|93.6|dosa:Os05t0491900-00|calcium-dependent protein kinase [EC:2.7.11.1];K13171|5|1e-17|91.7|dosa:Os03t0270200-01|serine/arginine repetitive matrix protein 1	-	-	-	NA	GRMZM2G014022_T01/0/[mRNA] locus=10:114509612:114510538:-	Os04t0414500-01/244.322/[mRNA] locus=chr04:20486109:20487044:-	gi|514806241|ref|XP_004977978.1|/6.45273e-136/PREDICTED: F-box protein At3g44326-like [Setaria italica]
XLOC_044580	Chr07a:22047120-22047837	0	0	0	0.484977	0	0.242488	0.669247	0	0.334624	0.657285	0	0.328643	7.92474	0.2982	8.38855	0.385897	0.463807	0.137854	Pavir.Ga01772	Pavir.Ga01772.1_dup1	Chr07a:22047120-22047837	0.01	0.531592	0.270796	0.01	0.148945	0.0794725	0.01	0.0955051	0.0527525	0.01	0.01	0.01	-1.8286	0.227599	-2.46435	0.258635	-0.635756	0.0771448	K14297|1|7e-08|40.4|pvu:PHAVU_005G075600g|nuclear pore complex protein Nup98-Nup96	-	-	-	NA	NA	NA	gi|593698054|ref|XP_007149500.1|/2.55447e-07/hypothetical protein PHAVU_005G075600g [Phaseolus vulgaris]
XLOC_044564	Chr07a:21841464-21845785	0	1.60627	0.803135	0	0.440415	0.220208	0	0.259122	0.129561	0	0.118314	0.059157	-1.8644	0.462128	-2.62735	0.516782	-0.76295	0.140988	Pavir.Ga01742	Pavir.Ga01742.1_dup1	Chr07a:21841464-21845785	1.46247	0.65486	1.05866	0.0338709	0.638958	0.336415	0.0496115	0.0665662	0.0580889	0.0904208	0.0888123	0.0896166	-1.65393	0.508915	-4.18784	0.612032	-2.53391	0.320053	K14492|1|3e-104|379|sita:101784919|two-component response regulator ARR-A family	-	GO:0000156//phosphorelay response regulator activity	GO:0035556//intracellular signal transduction;GO:0000160//phosphorelay signal transduction system;GO:0006355//regulation of transcription, DNA-templated	NA	GRMZM2G179827_T01/1.43313e-157/[mRNA] locus=2:47362982:47365484:+	Os04t0442300-02/414.805/[mRNA] locus=chr04:22024580:22027316:-	gi|514801585|ref|XP_004975695.1|/1.25785e-103/PREDICTED: two-component response regulator ARR4-like [Setaria italica]
XLOC_044537	Chr07a:21364269-21369081	1.60496	2.11341	1.85918	2.81348	2.72527	2.76938	3.02201	1.79677	2.40939	2.19647	3.60735	2.90191	0.574891	0.434085	0.373999	0.31751	-0.200892	0.223087	Pavir.Ga01684	Pavir.Ga01684.1_dup1	Chr07a:21364269-21369081	0.510568	0.923538	0.717053	0.319736	0.531746	0.425741	1.1657	1.31813	1.24192	0.851838	0.748038	0.799938	-0.752103	0.284111	0.792417	0.400214	1.54452	0.559993	K19025|1|1e-36|157|tcc:TCM_030990|AP-5 complex subunit zeta-1;K01381|3|1e-36|156|smo:SELMODRAFT_13348|saccharopepsin [EC:3.4.23.25]	GO:0009536//plastid	GO:0004190//aspartic-type endopeptidase activity	GO:0006508//proteolysis	NA	GRMZM2G079490_T01/0/[mRNA] locus=10:120671105:120672532:+	Os04t0448300-02/1067/[mRNA] locus=chr04:22348158:22349522:+	gi|514801735|ref|XP_004975767.1|/0/PREDICTED: aspartic proteinase nepenthesin-1-like [Setaria italica]
XLOC_042913	Chr07a:18493992-18497162	0.2711	0.0550877	0.163094	0.191046	0.195318	0.193182	0.79134	1.68894	1.24014	0.227704	0.278709	0.253207	0.244258	0.0800743	2.92673	0.626451	2.68247	0.633846	Pavir.Ga01489	Pavir.Ga01489.1_dup1	Chr07a:18493992-18497162	0.452154	0.01	0.231077	0.01	0.01	0.01	0.0672784	0.01	0.0386392	0.01	0.01	0.01	-7.82386	0.287923	-2.7305	0.232466	5.09336	0.0789797	-	-	-	-	AT2G29065.1/4.8361e-06/[mRNA] locus=Chr2:12485049:12486941:+	NA	Os10t0329400-00/52.0341/[mRNA] locus=chr10:9267125:9268580:+	gi|414586973|tpg|DAA37544.1|/3.11243e-12/TPA: hypothetical protein ZEAMMB73_530098 [Zea mays]
XLOC_044268	Chr07a:13978109-13981013	0.212266	0.434498	0.323382	0.508845	0.748162	0.628503	0.962359	1.094	1.02818	0.681701	0.649559	0.66563	0.958681	0.304901	1.66878	0.51486	0.710098	0.358775	Pavir.Ga01140	Pavir.Ga01140.1_dup1	Chr07a:13978109-13981013	0.665249	0.380033	0.522641	0.15858	0.0693783	0.113979	0.689438	3.40169	2.04557	0.453492	0.208144	0.330818	-2.19705	0.384574	1.96861	0.678915	4.16566	0.746019	K15920|1|1e-105|384|pda:103703469|beta-D-xylosidase 4 [EC:3.2.1.37]	GO:0005773//vacuole;GO:0005886//plasma membrane	GO:0004553//hydrolase activity, hydrolyzing O-glycosyl compounds	GO:0005975//carbohydrate metabolic process	NA	GRMZM2G177923_T01/0/[mRNA] locus=2:23469832:23473139:+	Os04t0530700-01/720.087/[mRNA] locus=chr04:26543419:26546883:-	gi|242076578|ref|XP_002448225.1|/0/hypothetical protein SORBIDRAFT_06g023450 [Sorghum bicolor]
XLOC_042631	Chr07a:11945344-11948238	0	0	0	0	0.322302	0.161151	0	0.631726	0.315863	0	0.165571	0.0827855	7.33674	0.220756	8.30544	0.377353	0.968699	0.201391	Pavir.Ga00998	Pavir.Ga00998.1_dup1	Chr07a:11945344-11948238	0.170441	0.0345897	0.102515	0.01	0.123033	0.0665165	0.514987	0.544031	0.529509	0.17938	0.14058	0.15998	-0.725116	0.0900521	2.36882	0.407223	3.09393	0.444276	K09419|1|2e-113|410|sita:101769419|heat shock transcription factor, other eukaryote	GO:0005737//cytoplasm;GO:0005634//nucleus	GO:0003700//sequence-specific DNA binding transcription factor activity;GO:0043565//sequence-specific DNA binding	GO:0006950//response to stress;GO:0006355//regulation of transcription, DNA-templated	NA	GRMZM2G301485_T01/0/[mRNA] locus=10:137099403:137100436:-	Os04t0568700-00/739.911/[mRNA] locus=chr04:28574497:28575516:+	gi|514803275|ref|XP_004976526.1|/8.37274e-113/PREDICTED: heat stress transcription factor B-2a-like [Setaria italica]
XLOC_044135	Chr07a:10568281-10570636	0.864211	1.11843	0.991319	1.03581	0.896377	0.966095	0.908982	0.580033	0.744507	0.463875	0.555463	0.509669	-0.0371843	0.0712148	-0.413063	0.234899	-0.375879	0.226741	Pavir.Ga00903	Pavir.Ga00903.1_dup1	Chr07a:10568281-10570636	2.21648	3.06629	2.64138	0.466076	0.47928	0.472678	1.49138	0.788247	1.13981	0.674752	1.30723	0.99099	-2.48236	0.738294	-1.2125	0.636933	1.26987	0.506072	K05402|1|1e-08|62.0|pop:POPTR_0009s10070g|toll-interacting protein;K13412|2|1e-07|58.5|vcn:VOLCADRAFT_74309|calcium-dependent protein kinase [EC:2.7.11.1];K12486|3|2e-06|54.7|bdi:100826243|stromal membrane-associated protein	-	-	-	NA	GRMZM2G136486_T02/1.65812e-76/[mRNA] locus=2:23315439:23316264:+	Os04t0531100-01/301.811/[mRNA] locus=chr04:26559052:26561001:+	gi|514802873|ref|XP_004976328.1|/9.2806e-67/PREDICTED: elicitor-responsive protein 3-like [Setaria italica]
XLOC_043937	Chr07a:5938491-5940148	0	0	0	0.457838	0	0.228919	0.266149	1.82659	1.04637	0	1.405	0.7025	7.84184	0.288442	10.0312	0.70699	2.18934	0.575082	Pavir.Ga00528	Pavir.Ga00528.1_dup1	Chr07a:5938491-5940148	1.98268	0.876355	1.42952	1.18796	0.518169	0.853066	0.11066	0.406676	0.258668	0.134408	0.541188	0.337798	-0.7448	0.401269	-2.46635	0.639177	-1.72155	0.490944	K00432|1|2e-77|288|sita:101780768|glutathione peroxidase [EC:1.11.1.9]	-	GO:0004602//glutathione peroxidase activity	GO:0006979//response to oxidative stress;GO:0055114//oxidation-reduction process	AT4G11600.1/6.17235e-20/[mRNA] locus=Chr4:7010021:7011330:-	GRMZM2G144153_T02/2.89988e-20/[mRNA] locus=2:18615573:18618660:-	Os04t0556300-01/119.434/[mRNA] locus=chr04:27838819:27840520:+	gi|514741923|ref|XP_004960013.1|/5.55517e-77/PREDICTED: probable phospholipid hydroperoxide glutathione peroxidase-like isoform X1 [Setaria italica]
XLOC_042370	Chr07a:5619093-5621114	0	0	0	0.735746	0.58025	0.657998	0	0.0392993	0.0196497	0	0	0	9.36194	0.575082	4.33268	0.0559292	-5.02926	0.523704	Pavir.Ga00491	Pavir.Ga00491.1_dup1	Chr07a:5619093-5621114	0.697072	3.26963	1.98335	0.0968654	0.0717423	0.0843039	0.0236534	0.676851	0.350252	0.344849	0.092226	0.218537	-4.5562	0.727749	-2.50148	0.699351	2.05472	0.311154	K13065|1|6e-34|146|sita:101777158|shikimate O-hydroxycinnamoyltransferase [EC:2.3.1.133]	-	GO:0016747//transferase activity, transferring acyl groups other than amino-acyl groups	-	NA	GRMZM2G156004_T01/0/[mRNA] locus=10:141612021:141613599:+	Os04t0609500-00/1025.37/[mRNA] locus=chr04:30869666:30871743:+	gi|514803741|ref|XP_004976754.1|/0/PREDICTED: shikimate O-hydroxycinnamoyltransferase-like [Setaria italica]
XLOC_043860	Chr07a:4796935-4800073	2233.14	2988.42	2610.78	1470.24	1650.59	1560.42	1889.59	1086.79	1488.19	2400.49	2448.2	2424.35	-0.742548	0.691366	-0.810924	0.729576	-0.0683757	0.155046	Pavir.Ga00385	Pavir.Ga00385.2_dup1,Pavir.Ga00385.1_dup1	Chr07a:4796935-4800073	4.17037	3.03681	3.60359	4.09681	4.55144	4.32413	1.53204	1.52293	1.52748	1.22065	2.72933	1.97499	0.262974	0.286332	-1.23828	0.68416	-1.50125	0.751563	K01832|1|2e-14|79.7|sita:101759757|thromboxane-A synthase [EC:5.3.99.5]	-	GO:0020037//heme binding;GO:0016705//oxidoreductase activity, acting on paired donors, with incorporation or reduction of molecular oxygen;GO:0004497//monooxygenase activity;GO:0005506//iron ion binding;GO:0009055//electron carrier activity;GO:0020037//heme binding;GO:0016705//oxidoreductase activity, acting on paired donors, with incorporation or reduction of molecular oxygen;GO:0004497//monooxy…	GO:0055114//oxidation-reduction process;GO:0055114//oxidation-reduction process;GO:0055114//oxidation-reduction process	NA	GRMZM2G088134_T01/2.60268e-09/[mRNA] locus=5:163942986:163943183:+	NA	gi|514780702|ref|XP_004969659.1|/3.47964e-18/PREDICTED: cytochrome P450 711A1-like [Setaria italica]
XLOC_043840	Chr07a:4509678-4517641	0.288536	0.113001	0.200768	0.496369	0.822338	0.659354	0.650005	0.835224	0.742614	0.138437	0.137406	0.137922	1.71552	0.406782	1.88708	0.457711	0.17156	0.11682	Pavir.Ga00342	Pavir.Ga00342.1_dup1	Chr07a:4509678-4517641	2.45636	2.38623	2.4213	0.234065	0.477289	0.355677	0.143211	0.115192	0.129201	0.312944	0.123018	0.217981	-2.76714	0.734868	-4.22809	0.756997	-1.46094	0.27563	K15920|1|0.0|1318|sita:101752928|beta-D-xylosidase 4 [EC:3.2.1.37]	GO:0016023//cytoplasmic membrane-bounded vesicle;GO:0005618//cell wall;GO:0048046//apoplast	GO:0009044//xylan 1,4-beta-xylosidase activity	GO:0045493//xylan catabolic process	AT5G64570.1/5.60243e-18/[mRNA] locus=Chr5:25810227:25813309:-	GRMZM2G136895_T01/0/[mRNA] locus=10:144683778:144689050:-	Os04t0640700-01/2684.6/[mRNA] locus=chr04:32589470:32595726:-	gi|514804229|ref|XP_004976989.1|/0/PREDICTED: beta-D-xylosidase 4-like isoform X2 [Setaria italica]
XLOC_042131	Chr07a:1120991-1123601	0.697162	0.371747	0.534454	0.292466	0.176595	0.234531	0.639898	0.602239	0.621068	0.605181	0.639573	0.622377	-1.18829	0.306185	0.216685	0.11756	1.40498	0.388071	Pavir.Ga00030	Pavir.Ga00030.2_dup1	Chr07a:1120991-1123601	0.670832	1.08379	0.877312	1.37822	0.333153	0.855687	0.528836	0.498878	0.513857	0.457442	0.189688	0.323565	-0.0360074	0.065277	-0.771723	0.33133	-0.735715	0.33226	-	-	-	-	NA	GRMZM2G175343_T01/2.43369e-06/[mRNA] locus=2:3054316:3055675:-	Os04t0667200-01/57.9812/[mRNA] locus=chr04:34060110:34062426:+	gi|474443926|gb|EMS68534.1|/2.18765e-13/Hyoscyamine 6-dioxygenase [Triticum urartu]
XLOC_042017	Chr06b:54761824-54771120	1.25713	1.10117	1.17915	1.00784	0.686352	0.847096	1.45167	1.1322	1.29193	1.44726	1.40368	1.42547	-0.477147	0.276275	0.131786	0.111693	0.608933	0.362256	Pavir.Fb02239	Pavir.Fb02239.1_dup1	Chr06b:54761824-54771120	0.355419	0.24396	0.299689	0.242406	0.138233	0.19032	1.90829	13.8165	7.86239	0.411375	0.272748	0.342062	-0.655045	0.153195	4.71343	0.858484	5.36847	0.864689	K05681|1|5e-56|221|vcn:VOLCADRAFT_73319|ATP-binding cassette, subfamily G (WHITE), member 2	GO:0016020//membrane	GO:0005524//ATP binding;GO:0016887//ATPase activity	GO:0006810//transport;GO:0006200//ATP catabolic process	AT3G30842.1/6.27277e-25/[mRNA] locus=Chr3:12593959:12600432:-	GRMZM2G477872_T01/0/[mRNA] locus=1:197070883:197079757:+	Os08t0544400-01/868.764/[mRNA] locus=chr08:27274888:27277289:+	gi|514799924|ref|XP_004974899.1|/0/PREDICTED: pleiotropic drug resistance protein 2-like [Setaria italica]
XLOC_041973	Chr06b:53657121-53660627	0	0.0313899	0.0156949	0	0.948815	0.474408	0	0.04725	0.023625	0	0.126205	0.0631025	4.87403	0.4145	0.574985	0.0428958	-4.29905	0.43403	Pavir.Fb02166	Pavir.Fb02166.1_dup1	Chr06b:53657121-53660627	2.01994	1.56013	1.79004	0.976923	1.04864	1.01278	2.33574	2.26248	2.29911	1.77321	2.8173	2.29526	-0.821662	0.463278	0.361089	0.305681	1.18275	0.626616	K10088|1|3e-18|58.9|zma:100283315|protein OS-9	-	-	-	NA	GRMZM2G122443_T01/2.80195e-38/[mRNA] locus=3:128904575:128907305:+	Os06t0644800-01/121.416/[mRNA] locus=chr06:26316586:26318882:-	gi|414878118|tpg|DAA55249.1|/1.25067e-17/TPA: protein OS-9 [Zea mays]
XLOC_040521	Chr06b:50708452-50712912	0.924627	1.57885	1.25174	0.882743	0.500298	0.69152	1.07788	0.705094	0.891487	1.11997	1.22873	1.17435	-0.856089	0.409208	-0.489648	0.297515	0.366441	0.214841	Pavir.Fb02052	Pavir.Fb02052.1_dup1	Chr06b:50708452-50712912	2.0203	3.54107	2.78069	0.605373	0.957731	0.781552	0.356327	0.583383	0.469855	0.872455	0.474944	0.673699	-1.83103	0.709329	-2.56515	0.75091	-0.734128	0.314226	K03456|1|2e-18|94.4|mus:103981635|serine/threonine-protein phosphatase 2A regulatory subunit A;K06464|2|1e-14|82.0|atr:105420786|integrin beta 2;K06588|2|1e-14|82.0|atr:105420786|integrin beta 5;K19519|2|1e-14|82.0|atr:105420786|transforming growth factor-beta-induced protein	-	-	-	AT2G04780.2/2.32405e-06/[mRNA] locus=Chr2:1677488:1678252:+	AC234156.1_FGT005/1.06678e-114/[mRNA] locus=4:198559982:198560791:-	Os09t0482780-01/246.305/[mRNA] locus=chr09:18611540:18612344:-	gi|514797582|ref|XP_004973834.1|/7.45245e-133/PREDICTED: fasciclin-like arabinogalactan protein 7-like [Setaria italica]
XLOC_041746	Chr06b:47516902-47518704	0.318458	0.089715	0.204087	0.377063	0.213287	0.295175	0.758682	0.380186	0.569434	0.530906	0.57395	0.552428	0.532387	0.134728	1.48035	0.364059	0.94796	0.298373	Pavir.Fb01774	Pavir.Fb01774.1_dup1	Chr06b:47516902-47518704	0.683118	0.46601	0.574564	0.19651	0.138538	0.167524	0.89053	3.4722	2.18136	0.698319	0.613473	0.655896	-1.7781	0.381534	1.92469	0.686215	3.70279	0.751154	K00430|1|1e-14|82.4|smo:SELMODRAFT_430498|peroxidase [EC:1.11.1.7];K14709|5|4e-12|73.9|vcn:VOLCADRAFT_104214|solute carrier family 39 (zinc transporter), member 1/2/3	-	-	-	NA	GRMZM2G457309_T01/8.03957e-67/[mRNA] locus=1:200469024:200469524:+	Os08t0478000-01/75.8223/[mRNA] locus=chr08:23575568:23576107:+	gi|242079521|ref|XP_002444529.1|/3.31342e-68/hypothetical protein SORBIDRAFT_07g023290 [Sorghum bicolor]
XLOC_041738	Chr06b:47449518-47455167	0.275201	0.268917	0.272059	0.391008	0.516644	0.453826	0.698091	0.629178	0.663634	1.39003	0.853439	1.12173	0.738218	0.211022	1.28647	0.372596	0.54825	0.238057	Pavir.Fb01766	Pavir.Fb01766.1_dup1,Pavir.Fb01766.2_dup1	Chr06b:47449518-47455167	1.72601	2.20906	1.96754	1.94563	1.32142	1.63353	1.40214	1.62462	1.51338	1.0389	0.77728	0.908091	-0.268401	0.228717	-0.378617	0.298846	-0.110216	0.120403	K15634|1|3e-27|124|sita:101773294|probable phosphoglycerate mutase [EC:5.4.2.12]	-	GO:0016491//oxidoreductase activity;GO:0000166//nucleotide binding;GO:0016491//oxidoreductase activity;GO:0000166//nucleotide binding	GO:0055114//oxidation-reduction process;GO:0055114//oxidation-reduction process	NA	GRMZM2G141607_T01/0/[mRNA] locus=1:200009141:200011756:+	Os08t0476300-02/795.417/[mRNA] locus=chr08:23464136:23467921:+	gi|514796983|ref|XP_004973685.1|/2.52091e-130/PREDICTED: very-long-chain 3-oxoacyl-CoA reductase-like [Setaria italica]
XLOC_041673	Chr06b:44625259-44631130	1.91107	1.4008	1.65593	1.252	1.11353	1.18277	1.3154	1.45835	1.38687	1.01187	1.3557	1.18378	-0.48548	0.324196	-0.255807	0.208833	0.229673	0.188184	Pavir.Fb01657	Pavir.Fb01657.1_dup1	Chr06b:44625259-44631130	0.823419	1.15754	0.990479	0.563989	0.32703	0.445509	0.6159	0.575849	0.595874	0.903344	0.932143	0.917744	-1.15267	0.425415	-0.733119	0.34234	0.419553	0.186814	K09873|1|9e-67|184|sita:101770725|aquaporin TIP	-	-	-	NA	NA	Os11t0212000-00/95.6459/[mRNA] locus=chr11:5820908:5826729:-	gi|242080847|ref|XP_002445192.1|/0/hypothetical protein SORBIDRAFT_07g005710 [Sorghum bicolor]
XLOC_041602	Chr06b:42683843-42688933	0.599178	0.355236	0.477207	0.761295	0.992354	0.876824	1.14507	0.839649	0.992361	0.83468	0.931624	0.883152	0.877673	0.348459	1.05625	0.42443	0.178578	0.1405	Pavir.Fb01532	Pavir.Fb01532.1_dup1	Chr06b:42683843-42688933	2.77625	2.61665	2.69645	2.06157	2.29277	2.17717	1.42983	1.84639	1.63811	1.9139	3.10234	2.50812	-0.308606	0.282323	-0.719028	0.508734	-0.410421	0.345876	K13420|1|4e-142|402|vvi:100241966|LRR receptor-like serine/threonine-protein kinase FLS2 [EC:2.7.11.1]	GO:0005886//plasma membrane	GO:0042277//peptide binding;GO:0005524//ATP binding;GO:0004674//protein serine/threonine kinase activity	GO:0042742//defense response to bacterium;GO:0009753//response to jasmonic acid;GO:0009611//response to wounding;GO:0006468//protein phosphorylation	AT5G16110.1/6.17214e-06/[mRNA] locus=Chr5:5261171:5262668:-	GRMZM2G011806_T01/0/[mRNA] locus=4:61718043:61722058:-	Os08t0446200-01/551.587/[mRNA] locus=chr08:21756840:21760608:-	gi|514796549|ref|XP_004973579.1|/0/PREDICTED: receptor-like protein kinase-like [Setaria italica]
XLOC_040117	Chr06b:33932478-33933885	0.399185	0.112446	0.255816	0.267911	0.342289	0.3051	0.744312	0.749768	0.74704	0.418968	0.499777	0.459373	0.254178	0.0972815	1.54608	0.428848	1.2919	0.412523	Pavir.Fb01336	Pavir.Fb01336.1_dup1	Chr06b:33932478-33933885	0.0775868	0.978502	0.528045	0.0926517	0.311878	0.202265	0.208022	0.443379	0.325701	0.85837	0.484779	0.671574	-1.38441	0.327653	-0.697114	0.227072	0.6873	0.169701	K14325|1|4e-13|76.6|zma:103650711|RNA-binding protein with serine-rich domain 1;K13412|2|4e-13|76.6|dosa:Os05t0491900-00|calcium-dependent protein kinase [EC:2.7.11.1]	-	-	-	NA	GRMZM2G011553_T01/1.75446e-116/[mRNA] locus=3:1677971:1678885:-	Os01t0234700-01/331.546/[mRNA] locus=chr01:7437894:7438673:+	gi|514771942|ref|XP_004967376.1|/1.1523e-88/PREDICTED: putative uncharacterized protein FLJ22184-like [Setaria italica]
XLOC_041455	Chr06b:31069334-31073019	0.58561	0.312414	0.449012	0.372	0.272218	0.322109	0.359476	0.502277	0.430876	0.533598	0.530243	0.531921	-0.479204	0.165968	-0.0594793	0.0500071	0.419725	0.154888	Pavir.Fb01275	Pavir.Fb01275.2_dup1,Pavir.Fb01275.1_dup1	Chr06b:31069334-31073019	0.701342	0.797824	0.749583	0.870184	0.288062	0.579123	0.714502	0.731146	0.722824	0.914474	1.11109	1.01278	-0.372219	0.186546	-0.0524438	0.0551259	0.319775	0.171772	-	-	-	-	NA	NA	NA	-
XLOC_041421	Chr06b:29371080-29373722	0.369993	0.497811	0.433902	0.294555	0.94838	0.621467	0	0.0304032	0.0152016	0.661358	0.907534	0.784446	0.51831	0.209636	-4.78838	0.404144	-5.30669	0.512285	Pavir.Fb01221	Pavir.Fb01221.1_dup1	Chr06b:29371080-29373722	0.397207	0.33544	0.366323	0.299588	0.635876	0.467732	0.431218	0.635534	0.533376	0.632226	0.446286	0.539256	0.352565	0.139595	0.542036	0.19713	0.18947	0.110984	K04730|1|1e-26|122|dosa:Os03t0642600-00|interleukin-1 receptor-associated kinase 1 [EC:2.7.11.1]	-	GO:0030247//polysaccharide binding;GO:0005509//calcium ion binding;GO:0005524//ATP binding;GO:0004674//protein serine/threonine kinase activity	GO:0006468//protein phosphorylation	NA	GRMZM2G355233_T01/2.48195e-172/[mRNA] locus=1:220364794:220373178:-	NA	gi|475588022|gb|EMT20733.1|/4.43158e-148/hypothetical protein F775_25844 [Aegilops tauschii]
XLOC_039983	Chr06b:25728922-25730183	0	0.044515	0.0222575	0.499897	1.07586	0.787877	0.238648	0.720778	0.479713	0	0.179573	0.0897867	5.11356	0.542557	4.39776	0.425753	-0.715799	0.31332	Pavir.Fb01069	Pavir.Fb01069.1_dup1	Chr06b:25728922-25730183	0.01	0.0733907	0.0416953	0.01	0.765734	0.387867	0.01	0.164253	0.0871265	0.01	0.292176	0.151088	3.36553	0.34912	1.15148	0.0891622	-2.21405	0.334725	K14415|1|8e-06|51.2|ccp:CHC_T00005284001|tRNA-splicing ligase RtcB [EC:6.5.1.3]	-	-	-	NA	NA	NA	gi|357452919|ref|XP_003596736.1|/1.75308e-08/hypothetical protein MTR_2g084760, partial [Medicago truncatula]
XLOC_041187	Chr06b:19534317-19538793	0.390892	0	0.195446	0.114767	0	0.0573835	0.67032	0	0.33516	0.102069	0	0.0510345	-1.75923	0.18431	0.776545	0.178734	2.53578	0.320061	Pavir.Fb00851	Pavir.Fb00851.1_dup1	Chr06b:19534317-19538793	0.01	0.163772	0.086886	0.527704	0.673942	0.600823	0.0856004	0.200761	0.143181	0.01	0.14441	0.077205	2.86647	0.442929	0.797366	0.0989274	-2.0691	0.435763	K01853|1|9e-120|431|sbi:SORBI_07g006300|cycloartenol synthase [EC:5.4.99.8]	-	GO:0034075//arabidiol synthase activity;GO:0080011//baruol synthase activity;GO:0034074//marneral synthase activity;GO:0042300//beta-amyrin synthase activity;GO:0042299//lupeol synthase activity;GO:0051746//thalianol synthase activity	GO:0010686//tetracyclic triterpenoid biosynthetic process;GO:0010263//tricyclic triterpenoid biosynthetic process;GO:0080003//thalianol metabolic process;GO:0048364//root development	AT1G66960.1/9.95075e-07/[mRNA] locus=Chr1:24985155:24989664:-	GRMZM2G070575_T02/0/[mRNA] locus=10:66168646:66178775:+	Os08t0223900-00/686.387/[mRNA] locus=chr08:7540132:7547958:+	gi|514792383|ref|XP_004972557.1|/2.36845e-119/PREDICTED: LOW QUALITY PROTEIN: cycloartenol Synthase-like [Setaria italica]
XLOC_039857	Chr06b:19349793-19354918	0	0	0	0	1.26329	0.631645	0	0.0963727	0.0481864	0	0.0643001	0.03215	9.30411	0.561395	5.60545	0.0925328	-3.69867	0.49711	Pavir.Fb00835	Pavir.Fb00835.1_dup1	Chr06b:19349793-19354918	0.263442	0.0741176	0.16878	0.0442036	0.316835	0.180519	0.521935	0.652579	0.587257	0.435507	0.514474	0.474991	0.0970108	0.0582681	1.79885	0.397757	1.70184	0.405223	K16871|1|0.0|926|sita:101758155|4-aminobutyrate---pyruvate transaminase [EC:2.6.1.96]	-	GO:0030170//pyridoxal phosphate binding;GO:0008483//transaminase activity	GO:0008152//metabolic process	AT3G22200.2/1.98301e-22/[mRNA] locus=Chr3:7835457:7838863:+	GRMZM2G093900_T01/0/[mRNA] locus=4:26893417:26900882:+	Os08t0205900-01/997.617/[mRNA] locus=chr08:6170316:6175696:-	gi|514792598|ref|XP_004972609.1|/0/PREDICTED: probable gamma-aminobutyrate transaminase 3, mitochondrial-like [Setaria italica]
XLOC_041083	Chr06b:14848242-14852255	1.11654	2.58231	1.84943	2.45323	1.71068	2.08195	2.76337	2.98284	2.87311	1.41466	1.78609	1.60038	0.170858	0.169827	0.635534	0.484706	0.464676	0.411854	Pavir.Fb00677	Pavir.Fb00677.1_dup1	Chr06b:14848242-14852255	0.244501	0.01	0.12725	0.143582	0.146699	0.145141	1.50064	1.60653	1.55359	0.256492	0.0627796	0.159636	0.241721	0.0703013	3.6618	0.682427	3.42008	0.694413	K09286|1|8e-26|118|ath:AT1G43160|EREBP-like factor	-	-	-	NA	GRMZM2G309731_T01/1.15633e-73/[mRNA] locus=1:195878179:195878661:+	Os08t0537900-02/260.181/[mRNA] locus=chr08:26893412:26895132:+	gi|514798175|ref|XP_004974032.1|/4.4939e-51/PREDICTED: ethylene-responsive transcription factor ABR1-like isoform X1 [Setaria italica]
XLOC_040825	Chr06b:3833157-3844789	1.60768	1.18922	1.39845	1.37351	0.971864	1.17269	2.46322	3.32223	2.89272	2.08331	2.44736	2.26533	-0.254009	0.193539	1.0486	0.617607	1.30261	0.678899	Pavir.Fb00225	Pavir.Fb00225.1_dup1	Chr06b:3833157-3844789	0.501571	0.647677	0.574624	0.601204	0.277579	0.439392	0.54198	0.755652	0.648816	0.486639	0.532176	0.509408	-0.387111	0.169898	0.175192	0.0996125	0.562302	0.238892	K02335|1|0.0|1776|sbi:SORBI_07g004810|DNA polymerase I [EC:2.7.7.7]	GO:0009295//nucleoid;GO:0009507//chloroplast;GO:0005739//mitochondrion	GO:0003887//DNA-directed DNA polymerase activity;GO:0003677//DNA binding;GO:0008408//3'-5' exonuclease activity	GO:0006260//DNA replication	AT1G50840.1/1.19103e-19/[mRNA] locus=Chr1:18839277:18844313:+	GRMZM2G023422_T02/0/[mRNA] locus=10:71265493:71275572:+	Os08t0175300-01/809.293/[mRNA] locus=chr08:4391492:4400525:-	gi|242080755|ref|XP_002445146.1|/0/hypothetical protein SORBIDRAFT_07g004810 [Sorghum bicolor]
XLOC_039419	Chr06b:675835-679817	1.59033	1.65518	1.62276	1.0304	1.59334	1.31187	0.456131	0.399266	0.427699	1.04164	1.15738	1.09951	-0.306825	0.234947	-1.92378	0.634996	-1.61695	0.579035	Pavir.Fb00021	Pavir.Fb00021.1_dup1	Chr06b:675835-679817	2.08796	1.67938	1.88367	2.61112	1.55813	2.08463	4.27074	3.8589	4.06482	3.77372	3.76169	3.7677	0.146247	0.155691	1.10965	0.675206	0.9634	0.656337	K08515|1|2e-115|415|sita:101774509|vesicle-associated membrane protein 7	GO:0016021//integral component of membrane;GO:0005773//vacuole	-	GO:0009651//response to salt stress;GO:0016192//vesicle-mediated transport	NA	GRMZM2G149843_T02/0/[mRNA] locus=4:195619672:195621762:+	Os10t0154000-01/630.881/[mRNA] locus=chr10:3358445:3360313:-	gi|514791710|ref|XP_004972396.1|/6.57642e-115/PREDICTED: vesicle-associated membrane protein 714-like [Setaria italica]
XLOC_037920	Chr06a:48242700-48245614	0.561776	1.15494	0.858359	2.01978	1.95082	1.9853	0.386167	0.837582	0.611874	0.664266	0.662105	0.663185	1.2097	0.578956	-0.488346	0.245665	-1.69805	0.66763	Pavir.Fa02127	Pavir.Fa02127.2_dup1,Pavir.Fa02127.1_dup1	Chr06a:48242700-48245614	0.102423	0.28386	0.193141	0.499054	0.52594	0.512497	0.148481	0.0502189	0.0993499	0.149743	0.250461	0.200102	1.40789	0.321817	-0.959067	0.131475	-2.36695	0.409916	K10406|1|4e-101|370|tcc:TCM_032503|kinesin family member C2/C3;K19613|5|6e-95|349|tcc:TCM_032007|leucine-rich repeat protein SHOC2	-	-	-	NA	GRMZM2G123963_T01/1.26157e-38/[mRNA] locus=10:84066251:84068077:+	Os01t0132100-00/77.8047/[mRNA] locus=chr01:1765373:1768669:+	gi|514793810|ref|XP_004972905.1|/0/PREDICTED: probable LRR receptor-like serine/threonine-protein kinase At4g36180-like isoform X3 [Setaria italica]
XLOC_037748	Chr06a:43303959-43305574	0.57677	0.236256	0.406513	0.412457	0.758317	0.585387	1.05804	1.41463	1.23633	0.368038	0.783461	0.575749	0.526088	0.203659	1.60469	0.549928	1.07861	0.488605	Pavir.Fa01818	Pavir.Fa01818.1_dup1	Chr06a:43303959-43305574	3.51761	1.37527	2.44644	1.44234	1.5961	1.51922	3.08272	3.298	3.19036	2.07672	1.55419	1.81545	-0.68735	0.467649	0.383036	0.354767	1.07039	0.652289	K10268|1|3e-37|156|egr:104444876|F-box and leucine-rich repeat protein 2/20	-	-	-	NA	GRMZM2G172904_T01/1.58018e-11/[mRNA] locus=10:60556043:60556940:-	Os08t0195000-00/113.487/[mRNA] locus=chr08:5551365:5553193:+	gi|413917012|gb|AFW56944.1|/9.76762e-75/hypothetical protein ZEAMMB73_410015 [Zea mays]
XLOC_037572	Chr06a:35605540-35607431	0.419489	0.360762	0.390125	0.229244	0.428744	0.328994	0.616525	0.670457	0.643491	0.6915	0.721641	0.70657	-0.245875	0.105149	0.721983	0.26336	0.967858	0.326723	Pavir.Fa01531	Pavir.Fa01531.1_dup1	Chr06a:35605540-35607431	0.01	0.450087	0.230044	0.01	0.01	0.01	0.01	0.893059	0.451529	0.01	0.220277	0.115139	-7.81726	0.279992	0.986964	0.249752	8.80423	0.484431	-	-	-	-	NA	GRMZM2G007757_T01/5.43098e-15/[mRNA] locus=5:120574333:120578610:+	NA	-
XLOC_037571	Chr06a:35602788-35605540	0.342172	0.496563	0.419367	0.173638	0.295447	0.234542	0.935315	0.631009	0.783162	0.71491	0.61859	0.66675	-0.838366	0.212692	0.901097	0.339883	1.73946	0.474681	Pavir.Fa01530	Pavir.Fa01530.1_dup1	Chr06a:35602788-35605540	0.01	0.01	0.01	0.01	0.01	0.01	1.41292	2.73331	2.07312	0.01	0.01	0.01	0	0.0434786	11.0176	0.834614	11.0176	0.849616	-	-	-	-	NA	NA	NA	-
XLOC_038942	Chr06a:35156836-35159040	0.0308064	0	0.0154032	0.595247	0.040444	0.317845	0.777561	1.25965	1.01861	0.289979	0.13864	0.214309	4.32093	0.314549	6.00113	0.617143	1.6802	0.530556	Pavir.Fa01523	Pavir.Fa01523.1_dup1	Chr06a:35156836-35159040	0.351045	0.740602	0.545823	0.631154	0.406343	0.518749	0.917701	1.28766	1.10268	0.785547	0.985986	0.885767	-0.0733988	0.0759241	1.01451	0.435936	1.08791	0.464633	K02184|1|6e-13|77.0|sot:102593556|formin 2	-	-	-	NA	GRMZM2G022972_T01/7.27499e-06/[mRNA] locus=8:12933393:12935725:+	Os07t0570300-01/55.9988/[mRNA] locus=chr07:22955858:22972531:-	gi|514799470|ref|XP_004974672.1|/3.085e-111/PREDICTED: uncharacterized protein LOC101771799 [Setaria italica]
XLOC_038883	Chr06a:32852291-32852551	867.27	1008.97	938.12	462.619	458.266	460.442	111.737	205.836	158.787	191.765	264.426	228.095	-1.02675	0.774582	-2.56268	0.893701	-1.53593	0.853026	Pavir.Fa01427	Pavir.Fa01427.1_dup1	Chr06a:32852291-32852551	1503.64	768.224	1135.93	1724.47	1324.42	1524.45	656.537	334.372	495.454	1264.18	1015.35	1139.77	0.424409	0.517648	-1.19706	0.817321	-1.62146	0.860453	-	GO:0016021//integral component of membrane;GO:0009535//chloroplast thylakoid membrane	-	GO:0008535//respiratory chain complex IV assembly;GO:0017004//cytochrome complex assembly	NA	NA	NA	gi|345895267|ref|YP_004841998.1|/2.71271e-45/cytochrome c heme attachment protein [Panicum virgatum]
XLOC_038790	Chr06a:26043293-26045212	0.357044	0.217445	0.287244	0.489094	0.35565	0.422372	0.93806	0.652134	0.795097	0.625843	1.0153	0.820574	0.556235	0.176214	1.46885	0.435889	0.912617	0.359689	Pavir.Fa01239	Pavir.Fa01239.1_dup1	Chr06a:26043293-26045212	0.01	0.62995	0.319975	0.01	0.01	0.01	0.01	0.01	0.01	0.01	0.01	0.01	-8.30138	0.358949	-8.30138	0.370013	0	0.0358319	-	-	-	-	NA	NA	NA	gi|77553519|gb|ABA96315.1|/1.74156e-25/retrotransposon protein, putative, Ty1-copia subclass [Oryza sativa Japonica Group]
XLOC_037350	Chr06a:22326752-22329534	0	0	0	0	3.82282	1.91141	0	0.331564	0.165782	0	0.451915	0.225958	10.9008	0.823849	7.37749	0.234813	-3.52331	0.730096	Pavir.Fa01148	Pavir.Fa01148.1_dup1	Chr06a:22326752-22329534	0.195122	0.113094	0.154108	0.01	0.167776	0.088888	0.68847	1.43237	1.06042	0.146792	0.115056	0.130924	-0.868832	0.118095	2.78262	0.58895	3.65145	0.622057	K16083|1|1e-126|454|dosa:Os02t0570500-01|ent-isokaurene C2-hydroxylase [EC:1.14.13.143];K15472|3|3e-123|443|sly:101251277|premnaspirodiene oxygenase [EC:1.14.13.121];K14985|5|1e-121|437|mtr:MTR_5g094570|26-hydroxylase [EC:1.14.-.-]	-	GO:0020037//heme binding;GO:0016705//oxidoreductase activity, acting on paired donors, with incorporation or reduction of molecular oxygen;GO:0004497//monooxygenase activity;GO:0005506//iron ion binding;GO:0009055//electron carrier activity	GO:0055114//oxidation-reduction process	NA	GRMZM2G012865_T01/3.38185e-140/[mRNA] locus=5:96566112:96567736:+	Os02t0185400-01/321.634/[mRNA] locus=chr02:4768846:4770447:+	gi|514708880|ref|XP_004951648.1|/0/PREDICTED: premnaspirodiene oxygenase-like [Setaria italica]
XLOC_037218	Chr06a:13947514-13951382	0.509444	0	0.254722	0.602988	1.17279	0.887889	0.974227	0.177986	0.576107	0.966473	2.16062	1.56355	1.79862	0.481438	1.17458	0.326999	-0.624043	0.305264	Pavir.Fa00953	Pavir.Fa00953.2_dup1	Chr06a:13947514-13951382	0.813158	0.87407	0.843614	0.666601	0.54316	0.604881	1.21751	1.84398	1.53075	0.900052	1.03608	0.968066	-0.479932	0.235112	0.859583	0.462136	1.33951	0.5772	K03283|1|3e-14|80.5|mtr:MTR_5g097190|heat shock 70kDa protein 1/8;K06758|1|3e-14|80.5|mtr:MTR_5g097190|L1 cell adhesion molecule like protein;K02603|2|1e-09|65.5|smo:SELMODRAFT_51000|origin recognition complex subunit 1	-	GO:0003677//DNA binding;GO:0008270//zinc ion binding;GO:0003677//DNA binding;GO:0008270//zinc ion binding;GO:0003677//DNA binding;GO:0008270//zinc ion binding;GO:0003677//DNA binding;GO:0008270//zinc ion binding	GO:0009911//positive regulation of flower development;GO:0009845//seed germination;GO:0009911//positive regulation of flower development;GO:0009845//seed germination;GO:0009911//positive regulation of flower development;GO:0009845//seed germination;GO:0009911//positive regulation of flower development;GO:0009845//seed germination	AT4G22140.1/7.65562e-16/[mRNA] locus=Chr4:11728556:11730230:-	GRMZM5G871463_T02/0/[mRNA] locus=4:79000207:79005645:+	Os08t0421900-01/571.411/[mRNA] locus=chr08:20204770:20207644:+	gi|242079173|ref|XP_002444355.1|/2.16541e-118/hypothetical protein SORBIDRAFT_07g020610 [Sorghum bicolor]
XLOC_038611	Chr06a:13292796-13302936	0.0812256	1.35161	0.716418	0.096166	0.570359	0.333262	72.4677	128.414	100.441	21.3122	14.7423	18.0272	-1.10414	0.352263	7.13133	0.918532	8.23547	0.936881	Pavir.Fa00933	Pavir.Fa00933.2_dup1,Pavir.Fa00933.3_dup1	Chr06a:13292796-13302936	1.01061	2.33	1.6703	2.50407	2.08382	2.29394	1.8126	3.27318	2.54289	4.20333	4.04068	4.12201	0.457717	0.351829	0.606357	0.454253	0.148639	0.17686	K02961|1|9e-50|197|sita:101771223|small subunit ribosomal protein S17	GO:0005840//ribosome;GO:0005840//ribosome;GO:0005840//ribosome	GO:0003735//structural constituent of ribosome;GO:0003735//structural constituent of ribosome;GO:0003735//structural constituent of ribosome	GO:0006412//translation;GO:0006412//translation;GO:0006412//translation	AT1G49400.1/5.6836e-15/[mRNA] locus=Chr1:18283156:18283643:+	GRMZM2G177654_T01/7.93198e-102/[mRNA] locus=4:60240803:60260813:+	Os08t0359600-01/323.617/[mRNA] locus=chr08:16546714:16550447:-	gi|514768430|ref|XP_004966490.1|/3.17751e-48/PREDICTED: 30S ribosomal protein S17, chloroplastic-like [Setaria italica]
XLOC_037134	Chr06a:11560741-11562279	0.423471	0.43348	0.428476	0.663747	0.682987	0.673367	1.16931	0.954576	1.06194	0.831922	1.06291	0.947416	0.652179	0.248594	1.30942	0.478737	0.657239	0.34916	Pavir.Fa00816	Pavir.Fa00816.1_dup1	Chr06a:11560741-11562279	1.57258	0.01	0.79129	0.01	0.01	0.01	0.01	0.01	0.01	0.01	0.01	0.01	-9.61983	0.626246	-9.61983	0.635381	0	0.0358319	-	-	-	-	NA	NA	NA	gi|413926493|gb|AFW66425.1|/3.10533e-25/hypothetical protein ZEAMMB73_887274 [Zea mays]
XLOC_037039	Chr06a:8338115-8349746	0	0	0	0	1.937	0.968498	0	1.17522	0.58761	0	0	0	9.92035	0.681805	9.19994	0.551771	-0.720408	0.350617	Pavir.Fa00625	Pavir.Fa00625.1_dup1	Chr06a:8338115-8349746	0.456767	0.34189	0.399329	0.01	0.310599	0.1603	0.513984	0.497242	0.505613	0.586131	0.608491	0.597311	-1.35789	0.265274	0.340456	0.140673	1.69834	0.367824	K15271|1|3e-85|317|rcu:RCOM_1095670|ATP-dependent DNA helicase HFM1/MER3 [EC:3.6.4.12]	GO:0005739//mitochondrion	-	-	NA	GRMZM2G140600_T01/0/[mRNA] locus=4:196929714:196932030:-	Os08t0481000-02/1049.16/[mRNA] locus=chr08:23761473:23763738:-	gi|242082435|ref|XP_002445986.1|/0/hypothetical protein SORBIDRAFT_07g029130 [Sorghum bicolor]
XLOC_034513	Chr05b:76038168-76047177	1.84272	0.885692	1.36421	1.01122	1.61727	1.31425	0.177562	0.100227	0.138895	0.406558	0.770938	0.588748	-0.0538288	0.081736	-3.296	0.654006	-3.24217	0.661511	Pavir.Eb04068	Pavir.Eb04068.1_dup1	Chr05b:76038168-76047177	0.439774	0.446661	0.443217	0.01	0.469635	0.239818	0.293019	0.60923	0.451124	0.01	0.351914	0.180957	-0.913406	0.235947	0.0255103	0.0384149	0.938916	0.260793	-	-	-	-	NA	GRMZM2G179732_T02/2.83302e-56/[mRNA] locus=3:144090512:144092966:+	Os01t0976000-01/115.469/[mRNA] locus=chr01:43120491:43125460:-	gi|514787888|ref|XP_004971443.1|/1.38199e-23/PREDICTED: vacuolar fusion protein MON1 homolog A-like [Setaria italica]
XLOC_036629	Chr05b:75344117-75345142	0	0.975448	0.487724	0	0.468104	0.234052	0	0.137912	0.068956	0	0.252212	0.126106	-1.05764	0.269849	-2.81337	0.402718	-1.75574	0.224418	Pavir.Eb03948	Pavir.Eb03948.1_dup1	Chr05b:75344117-75345142	1.3761	1.41182	1.39396	1.02099	1.28872	1.15485	0.597856	1.32375	0.960801	1.06649	1.26317	1.16483	-0.271478	0.201682	-0.536879	0.331551	-0.265401	0.192539	K13436|1|2e-47|168|mtr:MTR_3g019120|pto-interacting protein 1 [EC:2.7.11.1];K13171|3|1e-10|67.4|dosa:Os03t0270200-01|serine/arginine repetitive matrix protein 1	GO:0005886//plasma membrane;GO:0009570//chloroplast stroma	GO:0003955//NAD(P)H dehydrogenase (quinone) activity	GO:0042742//defense response to bacterium;GO:0009651//response to salt stress;GO:0055114//oxidation-reduction process	NA	GRMZM2G128466_T02/6.08942e-106/[mRNA] locus=8:157836083:157836872:-	Os01t0954000-01/385.07/[mRNA] locus=chr01:42018101:42019319:+	gi|514787310|ref|XP_004971300.1|/2.12202e-95/PREDICTED: probable NADPH:quinone oxidoreductase 2-like [Setaria italica]
XLOC_036620	Chr05b:75220238-75222829	2.35314	2.23195	2.29255	1.89728	2.14519	2.02123	1.6079	1.71305	1.66047	1.40264	1.23108	1.31686	-0.181715	0.18301	-0.465358	0.368588	-0.283643	0.256304	Pavir.Eb03929	Pavir.Eb03929.1_dup1	Chr05b:75220238-75222829	0.513132	0.526142	0.519637	0.820011	1.33269	1.07635	1.13683	1.28114	1.20898	0.638654	0.637119	0.637886	1.05057	0.427541	1.21822	0.494464	0.167648	0.143587	K00799|1|6e-125|447|sita:101776923|glutathione S-transferase [EC:2.5.1.18]	-	-	-	NA	GRMZM2G428168_T01/8.85457e-90/[mRNA] locus=3:149313543:149314250:-	Os03t0595600-00/168.993/[mRNA] locus=chr03:22160432:22161382:-	gi|514787191|ref|XP_004971270.1|/2.29699e-124/PREDICTED: probable glutathione S-transferase-like isoform X1 [Setaria italica]
XLOC_036603	Chr05b:75130649-75133323	0.694592	0.84496	0.769776	0.676411	1.60444	1.14042	1.30185	0.781753	1.0418	0.708564	0.839666	0.774115	0.56706	0.306122	0.436568	0.249122	-0.130492	0.118458	Pavir.Eb03911	Pavir.Eb03911.1_dup1	Chr05b:75130649-75133323	8.09009	9.37087	8.73048	0.478553	0.96007	0.719312	3.21746	1.31247	2.26497	1.56938	1.86745	1.71842	-3.60137	0.856318	-1.94657	0.825841	1.6548	0.686326	K00279|1|0.0|1011|sita:101754232|cytokinin dehydrogenase [EC:1.5.99.12]	GO:0016023//cytoplasmic membrane-bounded vesicle;GO:0005773//vacuole;GO:0016023//cytoplasmic membrane-bounded vesicle;GO:0005773//vacuole	GO:0019139//cytokinin dehydrogenase activity;GO:0050660//flavin adenine dinucleotide binding;GO:0008762//UDP-N-acetylmuramate dehydrogenase activity;GO:0019139//cytokinin dehydrogenase activity;GO:0050660//flavin adenine dinucleotide binding;GO:0008762//UDP-N-acetylmuramate dehydrogenase activity	GO:0022900//electron transport chain;GO:0048507//meristem development;GO:0032940//secretion by cell;GO:0009690//cytokinin metabolic process;GO:0022900//electron transport chain;GO:0048507//meristem development;GO:0032940//secretion by cell;GO:0009690//cytokinin metabolic process	AT3G63440.1/1.61953e-08/[mRNA] locus=Chr3:23424291:23426265:+	GRMZM2G167220_T01/0/[mRNA] locus=8:159195357:159197338:-	Os01t0940000-01/1217.66/[mRNA] locus=chr01:41300429:41302472:+	gi|514786962|ref|XP_004971217.1|/0/PREDICTED: cytokinin dehydrogenase 4-like [Setaria italica]
XLOC_034412	Chr05b:74565287-74567141	1.49013	0.526739	1.00843	1.0067	0.802416	0.904557	1.78869	1.60939	1.69904	1.05248	1.63134	1.34191	-0.156832	0.124128	0.752606	0.446378	0.909438	0.508923	Pavir.Eb03882	Pavir.Eb03882.1_dup1	Chr05b:74565287-74567141	3.48485	2.7094	3.09712	4.73041	4.91463	4.82252	8.1515	8.16095	8.15622	5.09782	8.6357	6.86676	0.638857	0.533469	1.39697	0.77937	0.758115	0.660661	K10664|1|3e-180|631|sita:101778890|E3 ubiquitin-protein ligase ATL6/9/15/31/42/55 [EC:2.3.2.27]	-	-	-	NA	GRMZM2G417208_T01/2.01371e-97/[mRNA] locus=8:79149486:79150526:-	Os05t0596500-01/321.634/[mRNA] locus=chr05:29718278:29719435:+	gi|514745787|ref|XP_004960965.1|/1.59344e-174/PREDICTED: E3 ubiquitin-protein ligase ATL42-like, partial [Setaria italica]
XLOC_034401	Chr05b:74318578-74320962	0	0.0697262	0.0348631	0	0.165086	0.082543	0	0.106939	0.0534695	0	0.614371	0.307186	1.23161	0.0996362	0.6099	0.0552677	-0.621714	0.0771369	Pavir.Eb03860	Pavir.Eb03860.1_dup1	Chr05b:74318578-74320962	0.121604	0.189617	0.155611	0.700225	0.665778	0.683002	0.123314	0.127132	0.125223	0.0631785	0.0424572	0.0528178	2.13395	0.443842	-0.31344	0.0658046	-2.44739	0.486108	K14306|1|8e-20|99.8|rcu:RCOM_1609340|nuclear pore complex protein Nup62	-	-	-	NA	GRMZM2G145840_T01/2.09159e-18/[mRNA] locus=3:153857529:153859193:+	Os01t0936700-01/61.9459/[mRNA] locus=chr01:41112296:41114791:-	gi|514791459|ref|XP_004972334.1|/0/PREDICTED: enolase-phosphatase E1-like [Setaria italica]
XLOC_036507	Chr05b:72138428-72142104	2.67129	3.56428	3.11779	4.40988	3.847	4.12844	4.0251	4.76078	4.39294	3.03079	4.40783	3.71931	0.405075	0.388874	0.494663	0.460609	0.0895884	0.140335	Pavir.Eb03752	Pavir.Eb03752.1_dup1	Chr05b:72138428-72142104	2.75435	2.72367	2.73901	1.29305	1.72855	1.5108	3.05237	2.60749	2.82993	2.18336	3.11744	2.6504	-0.85834	0.544329	0.0471127	0.0756643	0.905453	0.59525	K00430|1|9e-11|69.7|bdi:100822183|peroxidase [EC:1.11.1.7];K13171|3|2e-09|65.5|crb:CARUB_v10022637mg|serine/arginine repetitive matrix protein 1	-	GO:0016788//hydrolase activity, acting on ester bonds	-	NA	GRMZM2G041352_T01/5.82787e-65/[mRNA] locus=3:23493411:23495369:+	Os01t0128100-01/115.469/[mRNA] locus=chr01:1562779:1564422:-	gi|527207359|gb|EPS72659.1|/1.05961e-23/hypothetical protein M569_02096, partial [Genlisea aurea]
XLOC_034233	Chr05b:70433434-70435513	0	0.948829	0.474415	0	0.0974208	0.0487104	0	0	0	0	0.083255	0.0416275	-3.27063	0.397804	-8.89152	0.483328	-5.62089	0.102203	Pavir.Eb03535	Pavir.Eb03535.1_dup1	Chr05b:70433434-70435513	2.09633	0.913242	1.50479	1.13065	0.258281	0.694466	1.26382	0.864114	1.06397	0.373804	0.386909	0.380356	-1.11558	0.50667	-0.500104	0.326968	0.61548	0.335906	-	-	-	-	NA	NA	Os01t0815400-01/119.434/[mRNA] locus=chr01:34674842:34676005:-	gi|514783502|ref|XP_004970359.1|/5.46691e-34/PREDICTED: uncharacterized protein LOC101758274 isoform X2 [Setaria italica]
XLOC_034108	Chr05b:67630945-67631762	0.623535	0.518426	0.57098	0.830346	0	0.415173	0.384301	0.0516999	0.218	0.132735	0	0.0663675	-0.457991	0.186775	-1.38911	0.349837	-0.931119	0.244633	Pavir.Eb03311	Pavir.Eb03311.1_dup1	Chr05b:67630945-67631762	0.49617	1.63274	1.06445	1.07033	0.344855	0.707593	0.65414	0.304559	0.479349	0.703521	0.415652	0.559587	-0.589122	0.304382	-1.15096	0.457285	-0.561843	0.251941	K05909|1|1e-34|105|sbi:SORBI_10g030340|laccase [EC:1.10.3.2]	GO:0048046//apoplast	GO:0052716//hydroquinone:oxygen oxidoreductase activity;GO:0005507//copper ion binding	GO:0046274//lignin catabolic process;GO:0055114//oxidation-reduction process	NA	GRMZM2G320786_T01/2.40003e-21/[mRNA] locus=5:207890869:207893079:-	Os02t0749700-00/97.6282/[mRNA] locus=chr02:31515518:31517665:-	gi|242097092|ref|XP_002439036.1|/3.85127e-34/hypothetical protein SORBIDRAFT_10g030340 [Sorghum bicolor]
XLOC_034081	Chr05b:66995871-66997046	2.37556	2.86037	2.61796	1.92825	3.11108	2.51966	9.93539	13.6217	11.7785	4.11445	5.30436	4.70941	-0.0552139	0.0985021	2.16964	0.848223	2.22486	0.854625	Pavir.Eb03265	Pavir.Eb03265.1_dup1	Chr05b:66995871-66997046	0.01	0.697511	0.353756	0.01	0.01	0.01	0.01	0.241942	0.125971	0.01	0.01	0.01	-8.44814	0.390103	-1.52367	0.264195	6.92447	0.190058	-	-	-	GO:0006355//regulation of transcription, DNA-templated	NA	GRMZM2G129154_T01/1.82691e-23/[mRNA] locus=8:159017730:159019079:-	Os01t0948200-00/101.593/[mRNA] locus=chr01:41712483:41713811:+	gi|514786974|ref|XP_004971220.1|/4.51226e-16/PREDICTED: scarecrow-like protein 3-like [Setaria italica]
XLOC_036236	Chr05b:66882511-66891983	14.1102	17.2756	15.6929	14.0925	12.8166	13.4546	18.1361	21.0375	19.5868	19.1176	17.277	18.1973	-0.222013	0.311855	0.319771	0.422469	0.541784	0.605196	Pavir.Eb03247	Pavir.Eb03247.1_dup1,Pavir.Eb03247.2_dup1	Chr05b:66882511-66891983	8.88499	10.0341	9.45953	8.91041	9.41599	9.1632	12.503	16.3525	14.4278	10.309	11.9808	11.1449	-0.0459173	0.112268	0.609008	0.612252	0.654925	0.649454	K01126|1|0.0|764|sbi:SORBI_03g035370|glycerophosphoryl diester phosphodiesterase [EC:3.1.4.46]	GO:0005773//vacuole;GO:0005773//vacuole	GO:0008889//glycerophosphodiester phosphodiesterase activity;GO:0008889//glycerophosphodiester phosphodiesterase activity	GO:0006071//glycerol metabolic process;GO:0006629//lipid metabolic process;GO:0006071//glycerol metabolic process;GO:0006629//lipid metabolic process	AT5G08030.1/8.51456e-10/[mRNA] locus=Chr5:2575152:2576770:-	GRMZM2G153274_T01/0/[mRNA] locus=8:173246450:173251695:-	Os01t0763600-01/906.429/[mRNA] locus=chr01:32130789:32136737:+	gi|413952353|gb|AFW85002.1|/0/hypothetical protein ZEAMMB73_934683 [Zea mays]
XLOC_034070	Chr05b:66815017-66819133	0	0	0	0	0.945454	0.472727	0	0.0675681	0.0337841	0	0	0	8.88639	0.471807	5.09947	0.0684664	-3.78692	0.428313	Pavir.Eb03239	Pavir.Eb03239.2_dup1,Pavir.Eb03239.3_dup1	Chr05b:66815017-66819133	0.0841421	0.354	0.219071	0.357242	0.392912	0.375077	1.20533	1.13097	1.16815	1.10802	1.04485	1.07644	0.775787	0.19628	2.41475	0.595202	1.63897	0.556008	K14638|1|0.0|971|zma:103651182|solute carrier family 15 (peptide/histidine transporter), member 3/4	GO:0016020//membrane;GO:0016020//membrane;GO:0016020//membrane	GO:0005215//transporter activity;GO:0005215//transporter activity;GO:0005215//transporter activity	GO:0006810//transport;GO:0006810//transport;GO:0006810//transport	NA	GRMZM2G158807_T01/0/[mRNA] locus=3:195105172:195107382:+	Os01t0761400-01/537.711/[mRNA] locus=chr01:32032828:32035003:-	gi|514782249|ref|XP_004970046.1|/0/PREDICTED: probable peptide transporter At1g52190-like isoform X3 [Setaria italica]
XLOC_036126	Chr05b:64538913-64541088	0.449308	0.466015	0.457661	3.49931	7.88003	5.68967	0.542473	0.164799	0.353636	0.224003	0.44528	0.334642	3.63599	0.834685	-0.372016	0.133672	-4.00801	0.845458	Pavir.Eb03077	Pavir.Eb03077.1_dup1	Chr05b:64538913-64541088	1.04846	0.941212	0.994836	1.33513	0.885999	1.11057	0.869609	1.47083	1.17022	1.06649	1.1302	1.09835	0.158765	0.132594	0.234251	0.167914	0.0754861	0.0881149	-	-	GO:0046872//metal ion binding;GO:0004222//metalloendopeptidase activity	GO:0008152//metabolic process	AT2G25870.1/6.81261e-18/[mRNA] locus=Chr2:11031159:11034302:+	NA	Os01t0739400-01/287.934/[mRNA] locus=chr01:30879092:30884566:+	gi|514781634|ref|XP_004969891.1|/3.40025e-89/PREDICTED: uncharacterized protein LOC101782311 [Setaria italica]
XLOC_033831	Chr05b:60770440-60775418	1.71948	0.625871	1.17268	0.562103	0.182689	0.372396	0.0521853	0.117502	0.0848436	0.201118	0.11751	0.159314	-1.65489	0.532367	-3.78885	0.630444	-2.13396	0.326983	Pavir.Eb02839	Pavir.Eb02839.1_dup1	Chr05b:60770440-60775418	3.10549	6.41969	4.76259	9.39689	6.81079	8.10384	9.41094	11.9941	10.7025	4.88756	5.05732	4.97244	0.766858	0.632082	1.16813	0.763423	0.401273	0.491054	K05929|1|0.0|974|sita:101784745|phosphoethanolamine N-methyltransferase [EC:2.1.1.103]	-	GO:0000234//phosphoethanolamine N-methyltransferase activity	GO:0006656//phosphatidylcholine biosynthetic process;GO:0042425//choline biosynthetic process;GO:0032259//methylation;GO:0009860//pollen tube growth;GO:0009555//pollen development;GO:0010183//pollen tube guidance;GO:0048528//post-embryonic root development	AT1G48600.2/6.92902e-51/[mRNA] locus=Chr1:17966074:17969077:+	GRMZM2G060886_T02/0/[mRNA] locus=8:152593023:152596957:-	Os05t0548900-01/894.535/[mRNA] locus=chr05:27229695:27233386:-	gi|514780620|ref|XP_004969638.1|/0/PREDICTED: phosphoethanolamine N-methyltransferase 1-like [Setaria italica]
XLOC_033785	Chr05b:59286807-59287708	1.73309	0.838837	1.28596	0.366526	0.749046	0.557786	1.67916	1.13876	1.40896	0.722498	1.2343	0.978399	-1.20506	0.492038	0.131783	0.115544	1.33685	0.559796	Pavir.Eb02746	Pavir.Eb02746.1_dup1	Chr05b:59286807-59287708	0.349241	0.01	0.179621	0.72784	0.01	0.36892	0.204198	0.01	0.107099	0.865351	0.01	0.437675	1.05725	0.224607	-0.771337	0.109645	-1.82859	0.302405	K02184|1|5e-09|62.4|ppp:PHYPADRAFT_172341|formin 2	-	-	-	NA	NA	NA	gi|242034741|ref|XP_002464765.1|/1.19582e-10/hypothetical protein SORBIDRAFT_01g026480 [Sorghum bicolor]
XLOC_035930	Chr05b:58930000-58933112	2.04966	1.66096	1.85531	1.74706	2.30736	2.02721	1.42441	1.38351	1.40396	1.46123	1.61439	1.53781	0.127834	0.141264	-0.402162	0.304768	-0.529996	0.399309	Pavir.Eb02705	Pavir.Eb02705.1_dup1	Chr05b:58930000-58933112	0.256163	0.01	0.133081	0.640412	0.330689	0.48555	0.216275	0.780729	0.498502	0.795632	1.31701	1.05632	1.91694	0.352475	1.95492	0.369147	0.0379784	0.0493377	-	-	-	-	NA	NA	NA	-
XLOC_035877	Chr05b:57748709-57750584	1.66904	1.56918	1.61911	1.34728	2.2262	1.78674	1.42133	1.50975	1.46554	1.73948	2.22239	1.98093	0.142125	0.144343	-0.143772	0.129444	-0.285896	0.247697	Pavir.Eb02594	Pavir.Eb02594.1_dup1	Chr05b:57748709-57750584	0.297349	0.920454	0.608902	0.71264	0.54359	0.628115	0.97075	0.550278	0.760514	0.897758	1.48951	1.19363	0.0448195	0.065277	0.320766	0.167276	0.275946	0.161149	K13523|1|2e-32|138|mtr:MTR_051s0004|lysophosphatidic acid acyltransferase / lysophosphatidylinositol acyltransferase [EC:2.3.1.51 2.3.1.-];K13171|2|1e-07|55.5|sita:101767855|serine/arginine repetitive matrix protein 1;K13412|3|2e-07|55.1|dosa:Os05t0491900-00|calcium-dependent protein kinase [EC:2.7.11.1]	-	-	-	NA	GRMZM2G134334_T01/8.24777e-33/[mRNA] locus=2:189571722:189572207:+	Os01t0718000-01/226.481/[mRNA] locus=chr01:29904279:29904725:-	gi|514781113|ref|XP_004969762.1|/9.27988e-68/PREDICTED: zinc finger A20 and AN1 domain-containing stress-associated protein 2-like [Setaria italica]
XLOC_033693	Chr05b:57554138-57555570	0	0	0	0.0646375	0.0676661	0.0661518	1.861	6.0849	3.97295	1.00758	0.173784	0.590682	6.04771	0.122931	11.956	0.91057	5.90829	0.828929	Pavir.Eb02583	Pavir.Eb02583.2_dup1,Pavir.Eb02583.1_dup1,Pavir.Eb02583.3_dup1	Chr05b:57554138-57555570	2.10869	3.12614	2.61742	2.10214	2.86022	2.48118	1.91455	1.31812	1.61634	2.36878	2.24528	2.30703	-0.0771173	0.115064	-0.695415	0.495842	-0.618298	0.473146	K11793|1|8e-40|165|sita:101759218|cereblon	-	GO:0004176//ATP-dependent peptidase activity;GO:0004176//ATP-dependent peptidase activity;GO:0004176//ATP-dependent peptidase activity	GO:0006508//proteolysis;GO:0006508//proteolysis;GO:0006508//proteolysis	NA	GRMZM5G800728_T01/3.08829e-13/[mRNA] locus=3:199236791:199237129:-	Os01t0743600-01/117.452/[mRNA] locus=chr01:31083205:31087888:-	gi|514781747|ref|XP_004969920.1|/3.81552e-39/PREDICTED: uncharacterized protein LOC101759218 [Setaria italica]
XLOC_035786	Chr05b:48520179-48539008	3.11218	4.86859	3.99039	5.59278	6.3481	5.97044	3.21173	1.58463	2.39818	3.0743	5.49248	4.28339	0.581308	0.524397	-0.734589	0.565119	-1.3159	0.758942	Pavir.Eb02388	Pavir.Eb02388.1_dup1	Chr05b:48520179-48539008	2.50735	3.3435	2.92543	2.77974	3.39113	3.08543	4.31765	3.89407	4.10586	4.52878	4.39005	4.45941	0.0768252	0.118773	0.489037	0.452308	0.412211	0.421241	K13171|1|4e-09|62.4|aly:ARALYDRAFT_901882|serine/arginine repetitive matrix protein 1	-	-	-	NA	GRMZM2G095039_T01/4.34431e-76/[mRNA] locus=3:66705371:66705712:-	Os01t0357900-01/172.958/[mRNA] locus=chr01:14481097:14481450:-	gi|242057347|ref|XP_002457819.1|/2.7052e-44/hypothetical protein SORBIDRAFT_03g014360 [Sorghum bicolor]
XLOC_033536	Chr05b:47712941-47717927	1.28853	0.794299	1.04142	0.617708	0.632203	0.624955	0	0	0	0	0.434413	0.217206	-0.736722	0.346427	-10.0243	0.704801	-9.28761	0.582012	Pavir.Eb02354	Pavir.Eb02354.1_dup1	Chr05b:47712941-47717927	0.01	0.0957638	0.0528819	0.01	0.152104	0.081052	0.01	0.369842	0.189921	0.01	1.00816	0.50908	0.661973	0.0805626	1.93827	0.184743	1.27629	0.164252	K16297|1|0.0|865|sita:101765833|serine carboxypeptidase-like clade II [EC:3.4.16.-]	-	GO:0004185//serine-type carboxypeptidase activity	GO:0006508//proteolysis	AT5G23210.1/7.22744e-07/[mRNA] locus=Chr5:7810892:7814837:+	GRMZM2G022659_T02/3.45034e-155/[mRNA] locus=8:39927367:39936473:-	Os01t0332800-01/410.84/[mRNA] locus=chr01:12915630:12919100:-	gi|514777231|ref|XP_004968684.1|/0/PREDICTED: serine carboxypeptidase-like 33-like isoform X1 [Setaria italica]
XLOC_033524	Chr05b:46911851-46913184	1.06562	1.28597	1.1758	0.373536	1.15607	0.764802	0.676259	1.4075	1.04188	0.265821	0.445368	0.355595	-0.620479	0.329188	-0.174451	0.132609	0.446028	0.26866	Pavir.Eb02336	Pavir.Eb02336.2_dup1,Pavir.Eb02336.1_dup1	Chr05b:46911851-46913184	0.827927	3.34637	2.08715	1.10712	5.6156	3.36136	27.9715	61.771	44.8713	10.8368	7.6125	9.22467	0.68751	0.511545	4.42619	0.896064	3.73868	0.893442	K19027|1|4e-06|53.1|smo:SELMODRAFT_443317|zinc finger FYVE domain-containing protein 26	-	-	-	NA	GRMZM2G078667_T01/1.5874e-125/[mRNA] locus=3:172331963:172332583:-	Os01t0879200-01/268.111/[mRNA] locus=chr01:38148736:38149323:+	gi|514785315|ref|XP_004970808.1|/6.79895e-86/PREDICTED: uncharacterized protein LOC101764212 [Setaria italica]
XLOC_035738	Chr05b:45889135-45890128	0.794372	0.832458	0.813415	1.90296	0.473193	1.18807	0.623402	1.14829	0.885845	0.778549	1.54403	1.16129	0.546563	0.303208	0.123062	0.0902648	-0.4235	0.272275	Pavir.Eb02293	Pavir.Eb02293.1_dup1	Chr05b:45889135-45890128	0.267925	0.01	0.138962	0.776495	0.01	0.393248	0.673206	0.01	0.341603	0.558769	0.01	0.284384	1.53163	0.273527	1.32599	0.23812	-0.205645	0.0946748	-	-	-	-	NA	NA	NA	-
XLOC_033409	Chr05b:41309460-41310185	0.305865	0.65543	0.480648	1.05174	0.190318	0.621027	0.267257	0.184096	0.225677	0.72901	0.726872	0.727941	0.369676	0.168394	-1.09072	0.275771	-1.4604	0.39482	Pavir.Eb02118	Pavir.Eb02118.1_dup1	Chr05b:41309460-41310185	1.76889	0.01	0.889447	0.01	0.01	0.01	0.01	0.01	0.01	0.01	0.01	0.01	-9.78945	0.656345	-9.78945	0.664291	0	0.0358319	-	-	-	-	NA	NA	NA	-
XLOC_035597	Chr05b:39495093-39506028	0.87705	0.694862	0.785956	0.881686	2.09454	1.48811	0.472768	0.701922	0.587345	0.462696	0.490754	0.476725	0.920963	0.456325	-0.420241	0.209479	-1.3412	0.570947	Pavir.Eb02058	Pavir.Eb02058.1_dup1	Chr05b:39495093-39506028	6.46102	8.70127	7.58114	8.71158	9.09813	8.90485	7.31012	7.24943	7.27978	9.99291	8.53294	9.26292	0.232176	0.30272	-0.0585213	0.106125	-0.290698	0.387197	K13171|1|2e-10|66.6|ath:AT2G29210|serine/arginine repetitive matrix protein 1;K01183|2|5e-09|62.0|bvg:104883960|chitinase [EC:3.2.1.14];K00430|5|1e-08|60.8|dosa:Os04t0498700-01|peroxidase [EC:1.11.1.7]	GO:0043234//protein complex;GO:0009507//chloroplast;GO:0005773//vacuole	GO:0003924//GTPase activity;GO:0005525//GTP binding	GO:0051258//protein polymerization;GO:0006184//GTP catabolic process	NA	GRMZM2G001255_T01/0/[mRNA] locus=3:225191652:225194225:+	Os01t0613300-01/398.946/[mRNA] locus=chr01:24341214:24343458:+	gi|514778667|ref|XP_004969156.1|/7.31364e-97/PREDICTED: uncharacterized protein LOC101762190 [Setaria italica]
XLOC_033314	Chr05b:37942370-37944083	0.45509	0.168092	0.311591	1.27247	0	0.636233	0.247478	1.23475	0.741114	0.915658	0	0.457829	1.03104	0.320801	1.25004	0.393111	0.219007	0.1355	Pavir.Eb01945	Pavir.Eb01945.1_dup1	Chr05b:37942370-37944083	0.30264	0.62036	0.4615	0.236971	0.401506	0.319238	0.775448	0.663694	0.719571	0.529814	1.04255	0.78618	-0.531696	0.175033	0.640806	0.26466	1.1725	0.388228	-	-	-	-	NA	NA	NA	-
XLOC_033247	Chr05b:35768507-35772114	1.73681	1.4991	1.61796	2.47429	2.76184	2.61806	1.69368	1.96221	1.82795	1.48694	1.71777	1.60235	0.694329	0.478721	0.176052	0.164559	-0.518276	0.431557	Pavir.Eb01837	Pavir.Eb01837.1_dup1,Pavir.Eb01837.4_dup1	Chr05b:35768507-35772114	0.928125	0.785093	0.856609	0.608946	0.433037	0.520991	0.680196	0.375826	0.528011	1.09117	0.683873	0.88752	-0.717377	0.3088	-0.698069	0.30976	0.0193086	0.0462349	K06889|1|2e-121|296|sbi:SORBI_03g025980|uncharacterized protein	GO:0009536//plastid;GO:0005777//peroxisome;GO:0009536//plastid;GO:0005777//peroxisome;GO:0009536//plastid;GO:0005777//peroxisome;GO:0009536//plastid;GO:0005777//peroxisome;GO:0009536//plastid;GO:0005777//peroxisome	-	-	NA	GRMZM2G130356_T01/0/[mRNA] locus=3:220643041:220645871:-	Os01t0580000-01/464.364/[mRNA] locus=chr01:22446648:22449771:-	gi|242057785|ref|XP_002458038.1|/5.85198e-126/hypothetical protein SORBIDRAFT_03g025980 [Sorghum bicolor]
XLOC_035403	Chr05b:32895832-32899363	0.342864	0.389068	0.365966	0.607462	0.586057	0.596759	0.297476	0.595089	0.446283	0.326185	0.678378	0.502282	0.70544	0.245027	0.286248	0.114056	-0.419192	0.186814	Pavir.Eb01663	Pavir.Eb01663.1_dup1	Chr05b:32895832-32899363	1.02455	0.633409	0.82898	0.0599431	0.01	0.0349715	0.01	0.120958	0.065479	0.01	0.01	0.01	-4.7658	0.55144	-3.76495	0.552354	1.00085	0.0774519	K01184|1|2e-29|130|pper:PRUPE_ppa018113mg|polygalacturonase [EC:3.2.1.15]	GO:0005576//extracellular region	GO:0004650//polygalacturonase activity	GO:0005975//carbohydrate metabolic process	AT1G60590.1/6.90509e-06/[mRNA] locus=Chr1:22314426:22316867:-	GRMZM2G179696_T03/2.36681e-164/[mRNA] locus=8:146183423:146187278:+	Os01t0636500-01/361.281/[mRNA] locus=chr01:25514031:25517906:+	gi|514779114|ref|XP_004969270.1|/8.842e-114/PREDICTED: polygalacturonase At1g48100-like [Setaria italica]
XLOC_033012	Chr05b:26207084-26208652	0.496911	0.835817	0.666364	1.36135	0.568914	0.965133	1.65832	1.09304	1.37568	0.57992	1.26617	0.923045	0.534418	0.270345	1.04576	0.488219	0.511346	0.334032	Pavir.Eb01429	Pavir.Eb01429.1_dup1	Chr05b:26207084-26208652	0.61847	0.899649	0.759059	0.585233	1.04381	0.814522	0.46195	0.562548	0.512249	0.764814	1.2281	0.996459	0.101741	0.0959112	-0.567368	0.253658	-0.669109	0.303988	K09060|1|6e-08|59.7|pda:103713331|plant G-box-binding factor	-	-	-	NA	GRMZM2G368491_T01/4.38964e-68/[mRNA] locus=3:227478396:227478824:-	Os01t0542700-01/121.416/[mRNA] locus=chr01:20034244:20034792:+	gi|514777680|ref|XP_004968894.1|/7.92939e-52/PREDICTED: ocs element-binding factor 1-like [Setaria italica]
XLOC_035183	Chr05b:20835261-20837025	0.363041	0.303119	0.33308	0.675305	1.38305	1.02918	0.062397	0.0565049	0.059451	0	0	0	1.62755	0.502237	-2.4861	0.299539	-4.11365	0.620143	Pavir.Eb01274	Pavir.Eb01274.1_dup1	Chr05b:20835261-20837025	1.02961	0.52689	0.778251	0.580749	0.448744	0.514747	0.0725424	0.11027	0.0914065	0.116624	0.0605456	0.0885845	-0.596372	0.256532	-3.08987	0.525539	-2.4935	0.415901	K13171|1|2e-11|71.6|brp:103868054|serine/arginine repetitive matrix protein 1;K02184|4|1e-09|65.5|mus:103992904|formin 2	-	-	-	NA	GRMZM2G170099_T01/4.49803e-28/[mRNA] locus=3:50602865:50604074:+	NA	gi|514788248|ref|XP_004971525.1|/1.17237e-149/PREDICTED: uncharacterized protein LOC101781919 [Setaria italica]
XLOC_032859	Chr05b:17373839-17377617	0.836319	2.90155	1.86894	0.333999	0.335463	0.334731	1.11194	1.62694	1.36944	1.1052	0.823095	0.964146	-2.48114	0.683144	-0.44863	0.331913	2.03251	0.622238	Pavir.Eb01173	Pavir.Eb01173.1_dup1	Chr05b:17373839-17377617	0.209786	0.01	0.109893	0.01	0.01	0.01	0.515789	0.01	0.262895	0.595406	0.01	0.302703	-6.71963	0.157345	1.2938	0.192279	8.01343	0.337993	K09651|1|4e-154|545|sita:101763528|rhomboid domain-containing protein 1 [EC:3.4.21.-]	-	-	-	NA	GRMZM2G053066_T01/5.08548e-21/[mRNA] locus=5:57247502:57248838:+	Os01t0283500-02/111.505/[mRNA] locus=chr01:10138034:10140075:-	gi|514773091|ref|XP_004967655.1|/1.64503e-153/PREDICTED: uncharacterized protein At3g17611-like [Setaria italica]
XLOC_035117	Chr05b:17172309-17178561	0.798729	0.406127	0.602428	1.87867	3.76426	2.82146	0.271977	0.396287	0.334132	0.116423	0.171256	0.14384	2.22758	0.736278	-0.850372	0.282253	-3.07796	0.776968	Pavir.Eb01149	Pavir.Eb01149.2_dup1,Pavir.Eb01149.1_dup1	Chr05b:17172309-17178561	6.50353	5.35948	5.93151	7.43897	6.54209	6.99053	7.53284	10.1509	8.84185	6.37849	6.62621	6.50235	0.237004	0.299491	0.57595	0.569986	0.338947	0.431589	K03686|1|2e-12|73.6|cre:CHLREDRAFT_134605|molecular chaperone DnaJ;K09517|3|1e-10|67.8|mis:MICPUN_95622|DnaJ homolog subfamily B member 11;K09527|5|2e-10|67.0|mis:MICPUN_63802|DnaJ homolog subfamily C member 7	-	-	-	NA	GRMZM2G078895_T03/1.60243e-106/[mRNA] locus=3:45038389:45043579:+	NA	gi|514773223|ref|XP_004967686.1|/6.51843e-95/PREDICTED: chaperone protein dnaJ 72-like isoform X2 [Setaria italica]
XLOC_035055	Chr05b:15744891-15746425	0.259216	0.225496	0.242356	0	0.0445386	0.0222693	0.500286	0.513726	0.507006	0.350633	0.457956	0.404295	-3.41197	0.253422	1.06487	0.281985	4.47684	0.450505	Pavir.Eb01036	Pavir.Eb01036.1_dup1	Chr05b:15744891-15746425	0.339127	0.306488	0.322808	0.178462	0.318431	0.248447	0.539403	0.593536	0.56647	0.586869	0.585749	0.586309	-0.377739	0.115985	0.811325	0.260265	1.18906	0.340127	K13172|1|7e-09|62.8|vcn:VOLCADRAFT_117048|serine/arginine repetitive matrix protein 2;K13171|2|4e-08|60.1|brp:103868054|serine/arginine repetitive matrix protein 1;K09566|4|4e-07|57.0|sita:101757732|peptidyl-prolyl isomerase G (cyclophilin G) [EC:5.2.1.8];K15507|5|5e-07|56.6|cvr:CHLNCDRAFT_142475|21S rRNA (GM2251-2'-O)-methyltransferase [EC:2.1.1.-]	-	-	-	NA	NA	NA	gi|323454001|gb|EGB09872.1|/1.81208e-23/hypothetical protein AURANDRAFT_71291, partial [Aureococcus anophagefferens]
XLOC_035012	Chr05b:14932269-14934199	2.32263	1.89544	2.10904	2.55818	3.67797	3.11808	1.59867	1.36807	1.48337	0.962054	1.44048	1.20127	0.564071	0.444827	-0.507702	0.380298	-1.07177	0.649155	Pavir.Eb00949	Pavir.Eb00949.1_dup1	Chr05b:14932269-14934199	0.42853	0.287354	0.357942	0.475693	0.56723	0.521462	1.08853	0.768089	0.92831	0.652662	0.521261	0.586961	0.542837	0.190216	1.37488	0.458254	0.832044	0.374557	K13171|1|9e-18|92.8|eus:EUTSA_v10016250mg|serine/arginine repetitive matrix protein 1;K13172|3|4e-17|90.5|cvr:CHLNCDRAFT_140537|serine/arginine repetitive matrix protein 2	-	-	-	NA	NA	Os01t0256300-00/147.187/[mRNA] locus=chr01:8535675:8537264:-	gi|514773812|ref|XP_004967830.1|/3.72609e-150/PREDICTED: putative disease resistance protein RGA1-like [Setaria italica]
XLOC_032682	Chr05b:13219173-13220531	0	1.08295	0.541477	0	0.555115	0.277558	0	0.112603	0.0563015	0	0.610629	0.305314	-0.962846	0.27255	-3.25423	0.440826	-2.29138	0.270716	Pavir.Eb00869	Pavir.Eb00869.1_dup1	Chr05b:13219173-13220531	0.01	0.53575	0.272875	0.01	0.01	0.01	0.01	0.0561761	0.0330881	0.01	0.01	0.01	-8.06811	0.324329	-3.23077	0.276346	4.83734	0.0784993	K13457|1|8e-20|99.0|pmum:103334684|disease resistance protein RPM1;K12819|2|1e-07|58.5|mdm:103427975|pre-mRNA-processing factor SLU7;K13091|3|2e-06|54.7|sbi:SORBI_01g046740|RNA-binding protein 39;K13165|4|9e-06|52.4|vcn:VOLCADRAFT_105671|splicing factor, arginine/serine-rich 12	-	GO:0003964//RNA-directed DNA polymerase activity;GO:0003723//RNA binding	GO:0006278//RNA-dependent DNA replication;GO:0015074//DNA integration	NA	NA	NA	gi|18254410|gb|AAL66751.1|AF464738_2/1.07526e-33/putative gag-pol precursor [Zea mays]
XLOC_032656	Chr05b:12647306-12652882	5.00507	12.6061	8.80559	2.64607	2.15323	2.39965	8.29245	2.28879	5.29062	5.03805	4.57294	4.8055	-1.8756	0.816754	-0.734982	0.636933	1.14061	0.722598	Pavir.Eb00831	Pavir.Eb00831.1_dup1	Chr05b:12647306-12652882	0.750412	0.347355	0.548883	0.800737	0.866075	0.833406	1.15668	1.49657	1.32662	0.755879	1.17808	0.966978	0.602521	0.268251	1.27319	0.522625	0.670667	0.389843	K13172|1|1e-13|79.7|vcn:VOLCADRAFT_117048|serine/arginine repetitive matrix protein 2	GO:0016021//integral component of membrane;GO:0016021//integral component of membrane	-	GO:0006817//phosphate ion transport;GO:0016036//cellular response to phosphate starvation;GO:0006817//phosphate ion transport;GO:0016036//cellular response to phosphate starvation	AT1G68740.1/4.31606e-13/[mRNA] locus=Chr1:25812735:25816574:-	GRMZM5G891944_T02/0/[mRNA] locus=3:28919860:28922390:+	Os01t0110100-01/728.017/[mRNA] locus=chr01:537787:543065:+	gi|514774401|ref|XP_004967973.1|/0/PREDICTED: phosphate transporter PHO1-1-like [Setaria italica]
XLOC_034934	Chr05b:12206120-12210335	0.394217	0.482553	0.438385	1.19019	1.07244	1.13132	0.396871	0.485458	0.441164	0.325638	0.253432	0.289535	1.36773	0.488896	0.00911717	0.0284135	-1.35861	0.516215	Pavir.Eb00799	Pavir.Eb00799.1_dup1	Chr05b:12206120-12210335	1.34338	1.17391	1.25865	1.29599	1.53558	1.41579	0.328219	0.533317	0.430768	0.683608	0.735008	0.709308	0.169734	0.149368	-1.54689	0.548125	-1.71662	0.606102	-	-	-	-	NA	GRMZM5G855894_T01/2.30905e-17/[mRNA] locus=4:192257720:192262200:-	NA	gi|514809127|ref|XP_004979392.1|/6.2651e-66/PREDICTED: uncharacterized protein LOC101760655 [Setaria italica]
XLOC_032578	Chr05b:10919715-10921233	0.737994	0.578117	0.658055	0.208126	0.748737	0.478432	0.795575	0.456022	0.625798	0.974266	1.14901	1.06164	-0.459897	0.199792	-0.0725107	0.0583075	0.387386	0.184806	Pavir.Eb00705	Pavir.Eb00705.1_dup1	Chr05b:10919715-10921233	0.286402	0.307494	0.296948	0.210246	0.01	0.110123	0.579437	0.18465	0.382043	0.22602	0.559457	0.392738	-1.49129	0.226347	0.363527	0.124718	1.85481	0.318092	K12795|1|4e-180|631|sita:101760023|suppressor of G2 allele of SKP1	GO:0005634//nucleus	-	GO:0009867//jasmonic acid mediated signaling pathway;GO:0006511//ubiquitin-dependent protein catabolic process;GO:0050832//defense response to fungus;GO:0009734//auxin-activated signaling pathway	NA	GRMZM2G149704_T02/2.20653e-14/[mRNA] locus=8:145214799:145229487:+	Os01t0512800-00/145.205/[mRNA] locus=chr01:18077464:18078185:+	gi|514775134|ref|XP_004968157.1|/1.67078e-179/PREDICTED: protein SGT1 homolog [Setaria italica]
XLOC_034879	Chr05b:10786051-10787028	0	0	0	0	1.3293	0.664652	0	0	0	0	0	0	9.37754	0.575538	0	0.0271298	-9.37754	0.600833	Pavir.Eb00691	Pavir.Eb00691.1_dup1	Chr05b:10786051-10787028	0.01	1.42394	0.716972	0.464336	0.339213	0.401775	0.170034	0.272283	0.221158	0.01	0.290046	0.150023	-0.826447	0.299586	-1.68775	0.431951	-0.861305	0.226213	K13171|1|8e-15|81.3|sita:101767855|serine/arginine repetitive matrix protein 1	-	GO:0005488//binding;GO:0004672//protein kinase activity	-	NA	GRMZM2G467671_T01/8.0768e-99/[mRNA] locus=3:19965649:19969019:-	Os01t0138400-01/190.799/[mRNA] locus=chr01:2053599:2057414:+	gi|514775078|ref|XP_004968143.1|/3.58223e-111/PREDICTED: probable receptor-like protein kinase At1g67000-like [Setaria italica]
XLOC_034775	Chr05b:7161012-7168320	1.1013	1.0403	1.0708	0.880015	1.14982	1.01492	1.20326	1.21011	1.20669	1.15453	0.950847	1.05269	-0.0773235	0.092328	0.172365	0.136956	0.249688	0.188586	Pavir.Eb00484	Pavir.Eb00484.1_dup1	Chr05b:7161012-7168320	0.65457	0.557502	0.606036	0.523067	0.514945	0.519006	1.37219	1.6144	1.4933	1.32098	0.984381	1.15268	-0.223652	0.125766	1.30103	0.551448	1.52468	0.593856	K10457|1|5e-131|470|vvi:100267149|kelch-like protein 20;K10442|2|2e-108|395|sly:101268156|kelch-like protein 1/4/5	-	-	-	NA	GRMZM2G083394_T01/0/[mRNA] locus=8:15988170:15992824:-	Os01t0165100-02/496.081/[mRNA] locus=chr01:3358687:3360641:-	gi|514775702|ref|XP_004968296.1|/0/PREDICTED: uncharacterized protein LOC101780953 [Setaria italica]
XLOC_032326	Chr05b:3973252-3974490	0.306768	0.977137	0.641952	0.978248	0.752255	0.865252	0.317122	0.712236	0.514679	0.0633762	0.0689821	0.0661791	0.430653	0.219393	-0.318794	0.154416	-0.749447	0.338268	Pavir.Eb00257	Pavir.Eb00257.1_dup1	Chr05b:3973252-3974490	1.52174	1.4673	1.49452	2.57493	0.882102	1.72852	1.60277	1.81315	1.70796	0.639095	0.956613	0.797854	0.20985	0.18275	0.192589	0.167858	-0.0172613	0.0507946	-	-	-	-	NA	GRMZM2G177284_T01/2.54033e-10/[mRNA] locus=4:67151196:67151695:-	NA	gi|242074410|ref|XP_002447141.1|/1.26268e-16/hypothetical protein SORBIDRAFT_06g029303 [Sorghum bicolor]
XLOC_032251	Chr05b:2844136-2847525	0.720733	0.25828	0.489506	0.475124	1.15517	0.815147	0.691442	0.7037	0.697571	1.10391	0.918166	1.01104	0.735733	0.304949	0.511013	0.223567	-0.22472	0.147422	Pavir.Eb00130	Pavir.Eb00130.1_dup1	Chr05b:2844136-2847525	0.508903	0.807049	0.657976	0.457483	0.847951	0.652717	1.04229	1.12908	1.08569	0.832567	0.727286	0.779926	-0.0115766	0.0489676	0.7225	0.358468	0.734077	0.374329	K05747|1|6e-08|60.1|vcn:VOLCADRAFT_55197|Wiskott-Aldrich syndrome protein;K01183|2|6e-08|60.1|bvg:104883960|chitinase [EC:3.2.1.14]	-	-	-	NA	GRMZM2G490483_T01/4.06024e-07/[mRNA] locus=10:24127297:24127470:+	NA	gi|551536258|ref|XP_005756856.1|/1.80402e-11/hypothetical protein EMIHUDRAFT_439216, partial [Emiliania huxleyi CCMP1516]
[truncated: 1,622 more rows]

## Sheet: Up or down stream
Log(base2)Treatment 1/Treatment 2			3	2	1	0	-1	-2	-3
[truncated: 2,426 more rows]
[truncated: 2 more columns]
