# Supplementary material for: Long non-coding RNAs of switchgrass (Panicum virgatum L.) in multiple dehydration stresses
Source: BMC Plant Biol. 2018 May 4;18:79. doi: 10.1186/s12870-018-1288-3 (PMC5936019; doi:10.1186/s12870-018-1288-3)
Supplement: Supplementary file 2 — Table S1. List of memory lncRNAs. Table S2. Primers used in qRT-PCR. Table S3. Expression summary of different samples and treatments. Table S4. List of differentially expressed lncRNAs. Table S5. LncRNAs annotated by antisense and upstream or downstream. Table S6. Differentially expressed lncRNAs and the annotated genes. Table S7. Differentially expressed lncRNAs annotated with differentially expressed genes. Table S8. GO term _ response to stress. Table S9. Top 20 pathway enriched in annotation genes. Table S10. LncRNAs and genes involved in ABA biosynthesis and signal transduction. Table S11. LncRNAs and genes involved in ETH biosynthesis and signal transduction. Table S12. LncRNAs and genes involved in starch and sucrose metabolism. Table S13. Dehydration response and transcriptional memory genes or lncRNAs in switchgrass, maize and Arabidopsis. (ZIP 3778 kb) [file 12870_2018_1288_MOESM2_ESM.zip › Table S4.xlsx]

## Sheet: D1-C1
Log(base2)Treatment 1/Treatment 2			3	2	1	0	-1	-2	-3
gene_id	locus	C1_1	C1_2	C1	D1_1	D1_2	D1	D2_1	D2_2	D2	R1_1	R1_2	R1	(D1/C1)log2Ratio	probability	Antisense	Up/Downstream
XLOC_103442	contig39654:2122-2330	0	0	0	2.07534	9.06815	5.57175	6.55895	4.94128	5.75011	4.97034	4.10048	4.53541	12.4439	0.940196	--	--
XLOC_001423	Chr01a:51822397-51822600	0	0	0	0	10.9196	5.45978	0	0	0	0	0.822303	0.411152	12.4148	0.938779	--	--
XLOC_037644	Chr06a:38439278-38439534	0	0	0	3.39976	7.28806	5.34391	0.345102	1.70271	1.0239	0.844837	0.461442	0.65314	12.3837	0.937322	--	--
XLOC_097035	contig320320:1135-1416	0	0	0	6.78803	3.15542	4.97173	9.5103	29.801	19.6557	4.4506	0.743021	2.59681	12.2795	0.932549	--	--
XLOC_033483	Chr05b:45525542-45528347	0	0	0	0	9.92067	4.96033	0	1.21592	0.60796	0	0	0	12.2764	0.9324	--	--
XLOC_061505	Chr09b:24010377-24010628	0	0	0	2.3846	6.47793	4.43126	0	1.07484	0.53742	0	0	0	12.1135	0.923871	--	--
XLOC_082654	contig189635:2026-2296	0	0	0	2.9812	5.42927	4.20524	0.986875	0.299829	0.643352	3.24793	1.20757	2.22775	12.038	0.919752	--	--
XLOC_103353	contig39557:2267-2564	0	0	0	2.80051	4.79895	3.79973	0.49537	0.969839	0.732604	0	0	0	11.8917	0.910909	--	Pavir.J32744.1_dup1|DOWNSTREAM_2K
XLOC_070033	contig103603:3410-3648	0	0	0	1.4602	6.08901	3.7746	1.32878	3.29491	2.31184	0.620492	0	0.310246	11.8821	0.910153	--	--
XLOC_076669	contig145696:1931-2136	0	0	0	4.35992	3.17029	3.7651	9.62507	14.9146	12.2699	1.76551	1.73753	1.75152	11.8785	0.909932	--	--
XLOC_083596	contig19688:1522-1828	0	0	0	5.63118	1.87956	3.75537	0	0.228132	0.114066	0.943241	1.84296	1.3931	11.8747	0.909688	--	Pavir.J17921.1_dup1|DOWNSTREAM_2K
XLOC_023638	Chr04a:7440588-7442849	0	0	0	0	7.36226	3.68113	0	0	0	0	0	0	11.8461	0.90794	--	--
XLOC_001913	Chr01a:69157997-69158239	0	0	0	0	7.11834	3.55917	0	0	0	0	0	0	11.7975	0.904861	--	--
XLOC_099500	contig347775:316-552	0	0	0	0	6.92217	3.46109	0	0.843963	0.421982	0	1.69093	0.845465	11.7572	0.902175	--	--
XLOC_067292	contig05589:17-606	0	0	0	3.53357	3.35162	3.44259	2.86001	6.66263	4.76132	0.745973	0.107253	0.426613	11.7493	0.901584	--	--
XLOC_042538	Chr07a:9826775-9828050	0	0	0	6.2393	0	3.11965	0.531618	1.59459	1.0631	0.65498	3.53878	2.09688	11.6074	0.891489	--	--
XLOC_045136	Chr07b:672349-672569	0	0	0	1.73272	4.22974	2.98123	1.65593	0	0.827963	0	0	0	11.5417	0.886472	--	Pavir.Gb00612.1_dup1|DOWNSTREAM_2K
XLOC_022886	Chr04a:31756198-31756883	0	0	0	2.98559	2.95028	2.96793	0.199555	0.120517	0.160036	0.0798552	0.0803767	0.0801159	11.5352	0.886141	--	--
XLOC_011266	Chr02a:37014951-37016063	0	0	0	5.76888	0	2.88444	0	0	0	0.310361	0	0.15518	11.4943	0.88229	--	--
XLOC_112618	contig94296:3318-3520	0	0	0	1.21733	4.44131	2.82932	6.49726	2.04616	4.27171	0	0	0	11.4662	0.880109	--	--
XLOC_044093	Chr07a:9885220-9885533	0	0	0	0	5.38652	2.69326	0	0.204639	0.102319	0	0.271552	0.135776	11.3954	0.874061	--	Pavir.Ga00822.1_dup1|DOWNSTREAM_2K
XLOC_022400	Chr04a:10981482-10981745	0	0	0	0	5.25074	2.62537	0	0	0	0	0.396007	0.198003	11.3586	0.870745	--	--
XLOC_087228	contig226600:169-488	0	0	0	3.44583	1.72909	2.58746	0.429528	0.197071	0.3133	0.260953	0.261589	0.261271	11.3373	0.869352	--	--
XLOC_071340	contig11140:11387-11685	0	0	0	0	5.16231	2.58115	0	0	0	0	0	0	11.3341	0.868785	--	--
XLOC_101167	contig368179:100-479	0	0	0	2.24325	2.77215	2.5077	0.157399	0.764407	0.460903	0.190425	0	0.0952125	11.2921	0.865075	--	Pavir.J31195.1_dup1|DOWNSTREAM_2K
XLOC_024656	Chr04a:47248075-47251512	0	0	0	1.11856	3.73417	2.42637	0	0	0	0	0	0	11.2446	0.860957	--	--
XLOC_050296	Chr08b:4901219-4901496	0	0	0	4.67758	0	2.33879	0	0	0	0	0	0	11.1919	0.855672	--	Pavir.Hb00361.1_dup1|DOWNSTREAM_2K
XLOC_030733	Chr05a:25375691-25376040	0	0	0	3.18324	1.45828	2.32076	0.181694	0.332495	0.257095	0	0	0	11.1804	0.854381	--	Pavir.Ea01533.1_dup1|UPSTREAM_2K
XLOC_041491	Chr06b:33262482-33262762	0	0	0	0	4.54368	2.27184	0	1.10237	0.551187	0	0	0	11.15	0.851184	--	--
XLOC_015729	Chr02b:61228278-61228534	0	0	0	0	4.48496	2.24248	0	1.70271	0.851353	0	0	0	11.1312	0.84912	--	--
XLOC_046157	Chr07b:23594803-23595122	0	0	0	4.47957	0	2.23979	0	0	0	0	0	0	11.1295	0.84912	--	Pavir.Gb01785.1_dup1|DOWNSTREAM_2K
XLOC_075052	contig134874:227-1171	0	0	0	2.18616	2.20613	2.19614	0	0.501727	0.250864	0	0	0	11.1008	0.846522	--	--
XLOC_092246	contig27095:1778-7418	0	0	0	0	4.28804	2.14402	0	0	0	0	0	0	11.0664	0.84234	--	--
XLOC_103052	contig391404:514-750	0	0	0	2.11312	2.07665	2.09489	3.17111	2.52919	2.85015	0.57813	1.69093	1.13453	11.0327	0.838284	--	--
XLOC_028299	Chr05a:18226734-18227077	0	0	0	4.18585	0	2.09293	0.37495	0	0.187475	0	0	0	11.0317	0.838284	--	--
XLOC_058321	Chr09b:8241131-8241422	0	0	0	0	4.17633	2.08816	0	0.47609	0.238045	0	0	0	11.0284	0.838284	--	--
XLOC_051126	Chr08b:48895954-48897797	0	0	0	0.823983	3.32567	2.07483	0	0	0	0	0	0	11.0188	0.836756	--	--
XLOC_056588	Chr09a:50686992-50687201	0	0	0	3.0636	1.01901	2.0413	3.87557	5.47164	4.67361	0.828634	3.22987	2.02925	10.9953	0.834543	--	--
XLOC_039773	Chr06b:14881749-14882044	0	0	0	0	4.05655	2.02828	0	0	0	0	0.612924	0.306462	10.9864	0.833732	--	--
XLOC_088997	contig241539:941-1238	0	0	0	0	3.99913	1.99956	0	0	0	0	0	0	10.9658	0.831464	--	--
XLOC_066975	contig05112:1-14813	0	0	0	0	3.979	1.9895	0.822323	0.648068	0.735196	0	0.215351	0.107675	10.9586	0.830511	--	--
XLOC_101629	contig373526:285-584	0	0	0	0	3.94326	1.97163	0	0.239322	0.119661	0	0.975905	0.487953	10.9455	0.828747	--	Pavir.J31519.1_dup1|DOWNSTREAM_2K
XLOC_094056	contig288368:56-356	0	0	0	3.91513	0	1.95757	0.242625	1.66183	0.952228	0.590704	1.05062	0.820662	10.9352	0.827897	--	--
XLOC_080570	contig173980:2083-2397	0	0	0	3.91423	0	1.95712	0	0.459481	0.22974	0	0.958046	0.479023	10.9349	0.827857	--	--
XLOC_081521	contig180954:2017-2346	0	0	0	0	3.90837	1.95419	0	0.371228	0.185614	0	0	0	10.9327	0.827117	--	--
XLOC_093173	contig27980:1506-5303	0	0	0	0	3.90792	1.95396	0	0	0	0	0	0	10.9326	0.827117	--	--
XLOC_044854	Chr07a:36288464-36288780	0	0	0	0	3.87571	1.93786	0	0.21382	0.10691	0	0.872775	0.436387	10.9206	0.826212	--	Pavir.Ga02297.1_dup1|DOWNSTREAM_2K
XLOC_037350	Chr06a:22326752-22329534	0	0	0	0	3.82282	1.91141	0	0.331564	0.165782	0	0.451915	0.225958	10.9008	0.823849	--	--
XLOC_046231	Chr07b:27230831-27231106	0	0	0	0	3.78554	1.89277	0	0	0	0	0	0	10.8867	0.82218	--	--
XLOC_095795	contig307061:739-1092	0	0	0	0	3.71374	1.85687	0	1.0394	0.519699	0	0.236302	0.118151	10.859	0.819486	--	--
XLOC_099445	contig347017:76-440	0	0	0	1.49541	2.12567	1.81054	5.09895	2.58977	3.84436	8.73712	5.76911	7.25311	10.8222	0.814753	--	--
XLOC_054536	Chr09a:73505264-73509081	0	0	0	0.466367	3.11767	1.79202	0.139374	0.254105	0.19674	0	0	0	10.8074	0.812863	--	--
XLOC_061323	Chr09b:19468650-19468871	0	0	0	2.56301	0.88158	1.72229	0.510518	10.7049	5.60771	0	0	0	10.7501	0.805728	--	--
XLOC_092407	contig272374:229-549	0	0	0	0	3.43698	1.71849	0	0	0	0	0	0	10.7473	0.805728	--	--
XLOC_046329	Chr07b:32360632-32360970	0	0	0	0.652664	2.78513	1.7189	1.02728	3.18961	2.10844	0	0	0	10.7473	0.805728	--	--
XLOC_072430	contig11813:10243-10667	0	0	0	0	3.34793	1.67397	0	0.358221	0.179111	0	0	0	10.7095	0.800436	--	--
XLOC_082208	contig186050:23-851	0	0	0	0.60015	2.73352	1.66683	0.0523825	0	0.0261912	0	0	0	10.7029	0.800365	--	--
XLOC_022885	Chr04a:31755797-31756129	0	0.253277	0.126638	5.72986	17.9257	11.8278	0.597235	0.182429	0.389832	0	0.242294	0.121147	6.53964	0.878817	--	--
XLOC_095663	contig305857:1-277	0	0.410635	0.205317	9.43432	10.3248	9.87957	2.47352	3.13174	2.80263	1.54436	0	0.772178	5.58501	0.866973	--	--
XLOC_021188	Chr03b:15832621-15832941	0.283662	0.296158	0.28991	7.19069	12.7168	9.95374	1.36648	4.58384	2.97516	0.575137	0	0.287568	5.10156	0.865824	--	--
XLOC_102232	contig380971:39-291	5.42061	4.14986	4.78524	158.125	114.858	136.492	38.2642	104.163	71.2134	10.0676	1.90023	5.9839	4.83408	0.8953	--	--
XLOC_089904	contig249938:396-1791	0.280241	0	0.14012	4.73041	3.01787	3.87414	4.78546	13.3204	9.05295	1.73815	0.29976	1.01896	4.784	0.810422	--	--
XLOC_057535	Chr09a:80629417-80629710	0.343973	0	0.171986	4.94476	3.70404	4.3244	6.79493	9.23288	8.0139	2.03229	2.68842	2.36036	4.64794	0.819557	--	--
XLOC_014991	Chr02b:28757166-28757419	0.439957	0	0.219978	1.75202	9.23641	5.49421	0	0	0	0	0	0	4.6392	0.836725	--	--
XLOC_104014	contig404596:616-973	0.417798	0	0.208899	2.21989	7.55803	4.88896	0.523546	1.86735	1.19545	0.42284	0.231591	0.327215	4.5452	0.828488	--	--
XLOC_098560	contig337177:910-1329	0.701869	0.541529	0.621699	15.3488	12.5829	13.9658	5.41463	12.6868	9.05072	1.23199	0.176849	0.70442	4.48954	0.874541	--	--
XLOC_030368	Chr05a:12303489-12303826	0.768514	0.266987	0.517751	6.49407	15.2481	10.8711	0.826322	4.1507	2.48851	0.260472	0	0.130236	4.39209	0.86754	--	Pavir.Ea00912.1_dup1|DOWNSTREAM_2K
XLOC_025713	Chr04b:37848572-37850141	0.442648	0.194697	0.318672	4.65827	8.68358	6.67093	0.585133	2.25022	1.41768	0.0661297	0.131244	0.0986871	4.38774	0.847167	--	--
XLOC_098728	contig339104:639-1313	0.158313	0.448669	0.303491	6.09993	4.73524	5.41759	0.475498	0.589221	0.532359	0	0.268852	0.134426	4.15793	0.834362	--	--
XLOC_096991	contig319806:8-1395	0.422232	0.546783	0.484508	9.64622	5.16376	7.40499	24.3569	47.2553	35.8061	5.68909	1.62011	3.6546	3.93391	0.850916	--	--
XLOC_006114	Chr01b:3955909-3956330	0.518404	0.537272	0.527837	3.12936	12.9102	8.01976	1.13135	6.29517	3.71326	0.532338	0.351021	0.441679	3.92539	0.85468	--	Pavir.Ab00602.1_dup1|UPSTREAM_2K
XLOC_096716	contig316777:450-1004	0.10999	0.826919	0.468454	5.08825	8.70108	6.89466	0.0954557	0.170627	0.133042	0.811924	2.19555	1.50374	3.8795	0.847309	--	--
XLOC_088070	contig233824:1631-1974	2.74498	4.66643	3.70571	35.8788	66.2438	51.0613	17.601	62.9869	40.294	3.96984	1.72547	2.84766	3.78441	0.890158	--	--
XLOC_037656	Chr06a:39181537-39182014	1.8587	0.884834	1.37177	17.9901	19.5276	18.7589	5.7242	15.2516	10.4879	1.29596	0.430095	0.863029	3.77347	0.878959	--	--
XLOC_016589	Chr03a:6960763-6961199	2.96175	2.05091	2.50633	23.6575	44.6837	34.1706	1.5833	4.51561	3.04945	0.245475	0.243885	0.24468	3.76911	0.886905	--	Pavir.Ca00586.1_dup1|DOWNSTREAM_2K
XLOC_103495	contig397345:119-418	0.326694	3.09282	1.70976	29.1802	16.5617	22.8709	3.38811	16.7346	10.0614	0.989269	0	0.494634	3.74165	0.88196	--	--
XLOC_082890	contig191450:56-261	0.906053	0	0.453026	10.8998	1.08546	5.99263	6.18756	3.2423	4.71493	0.882754	3.44071	2.16173	3.72393	0.838717	--	--
XLOC_060665	Chr09b:6337580-6337994	3.22147	1.85054	2.53601	29.3802	36.3145	32.8474	3.48578	7.5232	5.50449	1.25604	0.357013	0.806527	3.69515	0.88607	--	Pavir.Ib00636.1_dup1|UPSTREAM_2K
XLOC_028647	Chr05a:36344186-36344502	0.581973	0	0.290986	2.10751	5.28506	3.69629	1.16681	0.401569	0.784191	0	0	0	3.66458	0.800405	--	--
XLOC_036126	Chr05b:64538913-64541088	0.449308	0.466015	0.457661	3.49931	7.88003	5.68967	0.542473	0.164799	0.353636	0.224003	0.44528	0.334642	3.63599	0.834685	--	--
XLOC_053020	Chr09a:12617312-12617631	2.01327	3.89374	2.95351	33.7691	37.0026	35.3859	8.70675	33.9619	21.3343	0.284793	0.282763	0.283778	3.58267	0.886354	--	Pavir.Ia01153.1_dup1|UPSTREAM_2K
XLOC_090588	contig256221:1573-1810	2.32653	0.614363	1.47045	27.1466	6.84305	16.9948	70.7712	171.241	121.006	10.6885	7.24387	8.96619	3.53077	0.87603	--	--
XLOC_092984	contig278059:8-1621	0.586885	0.377545	0.482215	6.47906	4.11511	5.29709	1.8056	3.43576	2.62068	0.631229	0.350015	0.490622	3.45745	0.828511	--	--
XLOC_012570	Chr02b:12336417-12336903	0.972874	0.138034	0.555454	5.163	6.9516	6.0573	1.13643	0.412467	0.774448	0	1.39443	0.697213	3.44694	0.83715	--	Pavir.Bb00736.1_dup1|UPSTREAM_2K
XLOC_100460	contig359376:39-568	0.980896	0.377035	0.678965	5.14276	9.58916	7.36596	1.30747	2.823	2.06523	1.23808	0.124554	0.681315	3.43946	0.847726	--	--
XLOC_097535	contig325742:7-368	0.225222	0.702761	0.463992	4.07838	5.76252	4.92045	3.28638	5.49185	4.38912	0.459622	0	0.229811	3.40662	0.822731	--	--
XLOC_019363	Chr03a:43555879-43556343	1.19336	1.2314	1.21238	12.1553	13.4525	12.8039	7.30419	10.4895	8.89682	8.55658	0.448309	4.50244	3.40067	0.86832	--	--
XLOC_090831	contig258146:1-284	3.3455	4.66825	4.00688	42.3009	39.0499	40.6754	15.5104	30.1419	22.8261	2.55584	5.07	3.81292	3.34361	0.886315	--	--
XLOC_089497	contig246149:1646-1859	0.842423	0	0.421212	0	8.40655	4.20327	6.08643	2.85865	4.47254	2.30365	2.28072	2.29219	3.31736	0.808784	--	--
XLOC_088130	contig234384:1201-1453	0	0.951	0.4755	1.25237	8.16249	4.70743	0	1.06402	0.532011	0	0	0	3.30591	0.818344	--	--
XLOC_112190	contig90656:583-3995	2.11046	0.597597	1.35403	11.8618	13.9439	12.9028	0.230512	0.761562	0.496037	0.278725	0.295006	0.286865	3.25236	0.867422	--	--
XLOC_009236	Chr02a:46157197-46157407	0.841417	0	0.420709	5.02588	2.93093	3.9784	9.54343	1.79558	5.66951	4.01602	6.36143	5.18872	3.23958	0.803004	--	--
XLOC_098604	contig337750:573-1206	0.572555	1.07915	0.82585	5.71813	9.12087	7.4195	1.65244	1.35131	1.50188	0.966935	1.25287	1.1099	3.16737	0.845616	--	--
XLOC_036549	Chr05b:73540152-73540362	0.758972	0.820279	0.789625	10.0518	3.90791	6.97984	0	0	0	0	1.60624	0.80312	3.14395	0.842135	--	--
XLOC_096464	contig314056:0-522	0.875065	0.38447	0.629767	7.19078	3.81806	5.50442	5.84209	7.4253	6.6337	1.00951	0.126943	0.568227	3.1277	0.827574	--	--
XLOC_086823	contig222847:159-638	0.710348	1.02569	0.868018	5.7884	9.18295	7.48567	0.928793	0.736778	0.832785	2.43268	2.84949	2.64108	3.10833	0.845419	--	Pavir.J20492.2_dup1|DOWNSTREAM_2K
XLOC_026739	Chr04b:18658996-18659411	0.534777	1.47447	1.00463	14.0977	3.03243	8.56507	1.73619	1.84061	1.7884	5.89831	4.08974	4.99403	3.09181	0.851184	--	--
XLOC_086655	contig221281:1657-2073	0.887764	0.917852	0.902808	5.53164	9.70919	7.62042	3.31494	4.05985	3.68739	0.712176	0.708514	0.710345	3.07738	0.845742	--	--
XLOC_066431	contig04243:5725-5948	2.08508	1.47343	1.77926	17.4544	12.1893	14.8219	7.42748	6.94565	7.18656	1.33599	4.63021	2.9831	3.05838	0.869084	--	Pavir.J03307.1_dup1|UPSTREAM_2K
XLOC_047374	Chr07b:18906388-18906856	0.836319	0.290155	0.563237	3.67399	5.3674	4.5207	4.67018	2.84714	3.75866	2.76299	3.01802	2.8905	3.00473	0.810784	--	--
XLOC_063789	contig00941:25188-25497	2.14918	3.84144	2.99531	36.0476	11.0557	23.5517	4.14594	1.11703	2.63149	16.9913	10.5409	13.7661	2.97505	0.877195	--	--
XLOC_072523	contig118695:2996-3342	0.98188	0.507424	0.744652	4.70576	6.81508	5.76042	3.34696	3.41366	3.38031	1.95341	0.490044	1.22173	2.95154	0.828094	--	--
XLOC_091010	contig259557:1270-1503	6.71484	0.645421	3.68013	24.1036	32.2648	28.1842	4.68975	6.98952	5.83963	2.35763	3.50258	2.9301	2.93706	0.87914	--	--
XLOC_098924	contig340931:471-1281	0.66033	0.524652	0.592491	2.55009	6.21766	4.38387	0.121522	0.658067	0.389795	0.745566	0.225274	0.48542	2.88734	0.806036	--	--
XLOC_008047	Chr02a:7564634-7566338	0.610334	0.743582	0.676958	3.97127	6.02417	4.99772	1.91803	2.35959	2.13881	0.801996	0.385472	0.593734	2.88413	0.816761	--	--
XLOC_035657	Chr05b:42498801-42499025	0.61846	0.72658	0.67252	7.37991	2.40612	4.89302	0.981793	1.46863	1.22521	0	1.95856	0.97928	2.86307	0.814934	--	--
XLOC_092293	contig271290:1417-1652	0	1.88864	0.944322	4.99005	8.4036	6.69683	6.87333	20.0467	13.46	2.87846	1.71062	2.29454	2.82536	0.835591	--	--
XLOC_074661	contig132261:2345-2931	1.59079	1.52753	1.55916	8.00703	14.02	11.0135	2.26903	2.52587	2.39745	0.643888	0.748543	0.696215	2.82044	0.857287	--	--
XLOC_099454	contig347180:48-337	0.709166	1.1122	0.910683	6.79619	5.93433	6.36526	5.31582	5.65464	5.48523	1.04646	2.76831	1.90739	2.8052	0.831968	--	--
XLOC_036182	Chr05b:65600465-65600685	0.72461	0.740356	0.732483	1.73272	8.45947	5.0961	4.41581	1.03477	2.72529	2.78159	2.75421	2.7679	2.79853	0.816439	--	Pavir.Eb03178.1_dup1|DOWNSTREAM_2K
XLOC_105897	contig48887:5342-5739	15.7439	16.2935	16.0187	80.7517	141.65	111.201	48.4977	57.1147	52.8062	25.7534	30.774	28.2637	2.79534	0.886567	--	--
XLOC_093546	contig283542:474-1123	0	1.36712	0.683562	3.63889	5.67259	4.65574	0.678336	3.13027	1.9043	0.430905	0	0.215452	2.76681	0.808784	--	--
XLOC_092168	contig270257:1020-1693	0.615492	0.903486	0.759489	6.42805	3.55835	4.9932	1.96048	3.14861	2.55455	0.356727	0.26671	0.311718	2.71686	0.813391	--	--
XLOC_024870	Chr04b:3160163-3162351	2.32194	1.53817	1.93006	10.8675	14.1977	12.5326	3.95867	6.68873	5.3237	2.01328	1.26478	1.63903	2.69897	0.859508	--	Pavir.Db00593.1_dup1|DOWNSTREAM_2K
XLOC_016687	Chr03a:8356639-8357174	31.6049	23.4796	27.5423	148.608	200.073	174.341	88.1963	130.21	109.203	34.7234	40.1716	37.4475	2.66219	0.885755	--	--
XLOC_049963	Chr08a:46025223-46025444	0.749507	0.754079	0.751793	0	9.18026	4.59013	2.17862	3.05854	2.61858	2.74416	0	1.37208	2.61028	0.803767	--	--
XLOC_060989	Chr09b:12336669-12337799	0.97298	1.13933	1.05616	5.88641	6.50512	6.19577	2.16012	1.66807	1.91409	0.897687	1.27291	1.0853	2.55246	0.824503	--	--
XLOC_098808	contig339914:1043-1312	5.02274	5.70835	5.36555	22.0575	40.8235	31.4405	4.58696	6.04245	5.31471	0.409501	0	0.204751	2.55083	0.87451	--	--
XLOC_090907	contig258742:918-1138	1.43838	0.768666	1.10352	3.46544	8.45947	5.96246	3.31186	2.58417	2.94801	1.41298	2.06565	1.73932	2.43379	0.81862	--	--
XLOC_006214	Chr01b:5327480-5329879	1.3818	1.04457	1.21319	6.43301	6.65263	6.54282	3.11718	3.78306	3.45012	1.53684	0.450114	0.993475	2.43111	0.824487	--	Pavir.Ab00602.1_dup1|UPSTREAM_2K
XLOC_041064	Chr06b:14290207-14306439	0.588605	1.24375	0.916176	6.33946	3.46109	4.90027	1.81207	1.26468	1.53837	2.84527	1.69107	2.26817	2.41917	0.803523	Pavir.Fb00653.1|16,551:366,1307(-414.41)	--
XLOC_062134	Chr09b:52094715-52094975	0.820873	1.43455	1.12771	6.53878	5.39771	5.96824	0.664975	0	0.332487	0	2.63986	1.31993	2.40391	0.817895	--	--
XLOC_000903	Chr01a:21288221-21288491	1.6594	1.30539	1.48239	8.94361	5.92284	7.43322	6.49751	3.2946	4.89606	7.71384	5.63534	6.67459	2.32606	0.82881	--	--
XLOC_008479	Chr02a:17640785-17641004	1.46995	0.779861	1.1249	3.51475	7.71848	5.61662	1.67843	3.14453	2.41148	2.11496	2.79214	2.45355	2.3199	0.810753	--	--
XLOC_079604	contig166668:1646-1915	0.837124	2.19552	1.51632	7.51961	6.96987	7.24474	4.58696	6.34457	5.46576	1.2285	0.811983	1.02024	2.25636	0.824581	--	--
XLOC_040494	Chr06b:49636553-49636797	1.61038	2.26425	1.93731	9.63849	8.86592	9.2522	2.07521	1.15557	1.61539	3.64458	4.12651	3.88555	2.25574	0.836323	--	--
XLOC_099680	contig350012:104-566	1.05119	1.70465	1.37792	10.2573	2.74488	6.50108	2.94071	1.00028	1.9705	4.8353	5.56541	5.20036	2.23818	0.816887	--	--
XLOC_082440	contig187981:1133-1358	2.02944	0.690294	1.35987	1.61817	11.0838	6.351	0	0	0	0	1.93335	0.966677	2.22352	0.814887	--	--
XLOC_025135	Chr04b:9108995-9109215	2.17383	0.768666	1.47125	5.19816	8.45947	6.82882	1.10395	4.13467	2.61931	4.17239	3.44276	3.80757	2.2146	0.819148	--	--
XLOC_032226	Chr05b:1896623-1896867	1.61038	1.69818	1.65428	8.35334	6.96608	7.65971	25.7326	56.2375	40.9851	7.28915	13.4112	10.3502	2.21109	0.825739	--	Pavir.Eb00461.1_dup1|DOWNSTREAM_2K
XLOC_031716	Chr05a:55483294-55489959	1.25288	1.17769	1.21528	3.32001	7.65485	5.48743	1.64247	2.31939	1.98093	0.871163	1.25091	1.06104	2.17484	0.802618	Pavir.Ea03324.1|7,540:172,966(-333.54)	Pavir.Ea03324.1_dup1|UPSTREAM_2K
XLOC_033514	Chr05b:46293635-46294051	5.85924	3.30426	4.58175	18.0842	22.8705	20.4774	1.44128	1.96444	1.70286	0.89022	1.2399	1.06506	2.16006	0.857153	--	--
XLOC_094495	contig293113:312-523	3.31316	0	1.65658	6.9271	7.69832	7.31271	8.14825	4.12546	6.13685	5.53781	6.26576	5.90179	2.14177	0.820888	--	--
XLOC_065540	contig02909:20308-20933	1.65039	1.79672	1.72355	6.86445	8.32602	7.59523	3.44118	13.3829	8.41202	1.18021	1.27429	1.22725	2.13971	0.822778	--	--
XLOC_020233	Chr03b:30351599-30353219	3.04328	1.95069	2.49699	9.39554	12.5895	10.9925	1.66861	2.7262	2.19741	1.00513	1.00334	1.00423	2.13826	0.839111	--	--
XLOC_092725	contig275465:0-1656	1.76991	1.13598	1.45294	6.47213	6.14336	6.30775	0.90199	2.23226	1.56713	0.459831	0.183607	0.321719	2.11815	0.810579	--	--
XLOC_021652	Chr03b:40015233-40015697	1.79004	0.923553	1.35679	7.50764	3.9994	5.75352	2.06952	1.98747	2.0285	2.25173	2.09211	2.17192	2.08424	0.802712	--	Pavir.Cb01583.1_dup1|UPSTREAM_2K
XLOC_105962	contig49179:5014-5256	2.19577	0.579143	1.38745	5.25652	6.47122	5.86387	1.27189	2.756	2.01394	2.12808	1.58114	1.85461	2.07941	0.804106	--	--
XLOC_083790	contig198480:1842-2277	0.803079	2.56032	1.6817	4.79821	9.34061	7.06941	11.5642	11.4346	11.4994	10.7504	6.84217	8.79626	2.07167	0.815927	--	--
XLOC_087075	contig22513:7642-8239	3.10076	2.97689	3.03883	11.7674	13.6676	12.7175	1.02118	0.461731	0.741453	3.7665	4.37897	4.07273	2.06523	0.84197	--	--
XLOC_062143	Chr09b:52617796-52617996	2.98665	2.1227	2.55468	10.6917	10.3385	10.5151	1.42762	0	0.71381	0.890038	0.890807	0.890423	2.04125	0.833591	--	--
XLOC_005258	Chr01b:41784373-41784587	1.58194	2.52108	2.05151	5.67155	11.0459	8.35873	7.19903	1.12653	4.16278	3.78358	1.49839	2.64099	2.0266	0.822936	--	--
XLOC_028458	Chr05a:25991737-25992497	1.35168	1.92733	1.6395	7.82992	5.25604	6.54298	2.42453	3.8719	3.14821	0.91549	0.380377	0.647934	1.99669	0.807091	--	--
XLOC_101635	contig373556:9-257	5.1392	2.70727	3.92324	15.9968	15.1797	15.5883	0	6.27531	3.13766	1.4977	1.48394	1.49082	1.99034	0.844301	--	--
XLOC_096663	contig316258:25-299	9.21388	13.0164	11.1151	51.8213	35.7854	43.8034	9.11333	12.4476	10.7805	5.10265	0.389206	2.74593	1.97852	0.860539	--	--
XLOC_084426	contig203366:6-692	3.25804	4.2281	3.74307	12.0222	16.6164	14.3193	12.8915	35.0615	23.9765	4.1753	2.68827	3.43179	1.93567	0.838702	--	--
XLOC_101378	contig370841:633-969	2.85544	0.809561	1.8325	6.84238	6.88443	6.86341	2.49261	1.70752	2.10006	3.86719	2.56087	3.21403	1.90511	0.804586	--	--
XLOC_028172	Chr05a:14912362-14918111	3.12916	0.658818	1.89399	6.73881	7.34438	7.0416	2.40103	8.95269	5.67686	0	0	0	1.89447	0.805382	Pavir.Ea01080.1|63,1520:3,1268(-850.90)	--
XLOC_079105	contig162788:2368-2665	1.66978	2.44129	2.05553	5.60103	9.59792	7.59947	6.87042	5.33412	6.10227	9.5457	10.4516	9.99867	1.88639	0.809942	--	--
XLOC_040301	Chr06b:44896010-44897612	1.8144	2.13047	1.97243	8.28379	6.0404	7.16209	2.78344	6.96268	4.87306	1.2271	2.62137	1.92423	1.8604	0.804453	--	--
XLOC_101788	contig375401:501-890	1.78925	3.08761	2.43843	10.7197	6.75004	8.73486	30.8646	48.9995	39.932	10.5384	8.10686	9.32264	1.84083	0.814281	--	--
XLOC_060790	Chr09b:8471270-8471631	3.85764	4.23708	4.04736	17.4011	10.9762	14.1887	57.5117	54.4193	55.9655	24.2037	20.4584	22.331	1.80969	0.831708	--	--
XLOC_058009	Chr09b:2032580-2032978	24.0888	32.2486	28.1687	111.563	81.6652	96.614	108.052	133.182	120.617	65.2638	55.5824	60.4231	1.77814	0.855507	--	Pavir.Ib00635.1_dup1|DOWNSTREAM_2K
XLOC_099969	contig353818:0-200	30.8621	19.1044	24.9832	67.7138	102.236	84.9751	18.6647	28.2468	23.4558	22.6714	16.8329	19.7522	1.76608	0.854349	--	--
XLOC_101939	contig377603:619-1051	6.72697	1.02403	3.8755	12.6172	13.3239	12.9706	2.88767	2.72821	2.80794	7.30408	6.32689	6.81548	1.74279	0.824377	--	--
XLOC_087408	contig228122:298-502	5.5707	3.95552	4.76311	21.0604	10.7411	15.9007	25.8501	35.604	30.727	21.1963	4.37157	12.7839	1.73912	0.830771	--	--
XLOC_004830	Chr01b:24034116-24034319	1.88897	5.03098	3.45998	13.5293	8.73565	11.1325	10.6517	14.081	12.3664	2.69364	6.22204	4.45784	1.68594	0.815194	--	--
XLOC_055106	Chr09a:86700563-86700766	4.72241	7.04337	5.88289	5.63723	31.6667	18.652	0.67894	2.6821	1.68052	0	1.77773	0.888863	1.66473	0.829385	--	--
XLOC_022135	Chr04a:3807201-3807479	2.32355	3.24492	2.78423	6.49406	11.0814	8.78771	1.82569	1.96054	1.89311	4.55838	5.27396	4.91617	1.65821	0.802295	--	Pavir.Da00430.1_dup1|DOWNSTREAM_2K
XLOC_085058	contig208363:1166-1385	2.93989	3.11944	3.02967	8.78688	10.2913	9.53909	0.534914	1.57227	1.05359	0.664235	2.0941	1.37917	1.65469	0.805398	--	--
XLOC_083819	contig198648:1220-1521	10.7081	6.43489	8.57149	19.4369	34.2222	26.8296	1.54258	3.77223	2.65741	0.640239	0.317678	0.478959	1.6462	0.835796	--	--
XLOC_001626	Chr01a:62775921-62776789	3.17871	3.52163	3.35017	8.15287	12.7398	10.4463	1.84624	4.75774	3.30199	0.517473	0.51615	0.516812	1.64069	0.808682	--	--
XLOC_037447	Chr06a:29680942-29681185	4.34244	2.29014	3.31629	10.3959	10.2421	10.319	4.61403	3.50467	4.05935	3.15768	4.17098	3.66433	1.63766	0.808083	--	--
XLOC_100556	contig36054:6400-6742	21.831	18.7712	20.3011	73.9603	49.3471	61.6537	110.19	166.489	138.339	31.4315	10.6563	21.0439	1.60263	0.840434	--	--
XLOC_030388	Chr05a:12944587-12945052	32.1949	26.551	29.3729	42.6282	135.083	88.8556	25.4572	47.7141	36.5856	59.7631	70.56	65.1616	1.59698	0.842497	--	--
XLOC_085739	contig213775:1123-1349	6.67537	19.7969	13.2361	35.1312	41.425	38.2781	39.8244	65.8067	52.8156	23.1299	20.3598	21.7448	1.53204	0.82944	--	--
XLOC_052115	Chr08b:44419819-44420330	4.1935	7.23691	5.71521	15.3136	17.1908	16.2522	52.1459	76.2426	64.1943	20.9687	12.3122	16.6404	1.50776	0.811548	--	--
XLOC_111053	contig82011:2671-4249	5.53932	5.1839	5.36161	18.6283	11.2444	14.9364	9.62007	13.8439	11.732	5.95046	4.09969	5.02507	1.47809	0.805973	--	--
XLOC_088131	contig234384:1753-1964	11.596	7.04541	9.32072	29.6876	22.1327	25.9101	28.2055	51.2736	39.7395	4.74669	2.34966	3.54818	1.475	0.819352	--	--
XLOC_096503	contig314491:1126-1445	14.3805	26.6572	20.5189	57.2007	56.7142	56.9575	29.328	78.8251	54.0766	6.26545	4.80696	5.53621	1.47294	0.828023	--	--
XLOC_113307	contig99688:0-319	10.354	11.6812	11.0176	37.5595	23.1699	30.3647	14.8932	27.463	21.1781	23.3531	23.4693	23.4112	1.46258	0.820352	--	--
XLOC_005033	Chr01b:34340846-34349601	6.90786	7.46024	7.18405	22.9195	16.0051	19.4623	8.07083	4.85165	6.46124	10.0205	15.7144	12.8674	1.43781	0.809674	--	--
XLOC_090271	contig25318:7665-8217	7.7281	9.38084	8.55447	19.905	26.0951	23.0001	18.5702	56.936	37.7531	4.54655	3.48421	4.01538	1.42689	0.812446	--	--
XLOC_088237	contig235204:0-266	14.6229	12.6405	13.6317	33.9958	38.8449	36.4203	13.4485	12.4092	12.9289	15.9747	10.4187	13.1967	1.41778	0.818817	--	--
XLOC_099290	contig345071:1079-1289	9.25559	5.36915	7.31237	33.1708	5.86187	19.5163	17.1782	31.1234	24.1508	8.83525	3.97589	6.40557	1.41627	0.807705	--	--
XLOC_111638	contig86279:3449-3651	178.745	71.6822	125.214	144.525	515.192	329.858	109.009	208.026	158.518	238.296	250.364	244.33	1.39745	0.827905	--	--
XLOC_033952	Chr05b:64172831-64173151	15.1474	13.0944	14.1209	41.4321	32.3076	36.8698	52.8371	63.5486	58.1928	27.1731	13.49	20.3316	1.38461	0.815084	--	Pavir.Eb03033.1_dup1|UPSTREAM_2K
XLOC_102220	contig380862:0-1073	124.236	64.7648	94.5004	103.134	364.796	233.965	86.5772	185.516	136.047	172.851	197.565	185.208	1.3079	0.816754	--	--
XLOC_106175	contig50368:1180-1517	299.915	199.873	249.894	291.615	894.967	593.291	178.279	285.832	232.055	398.161	438.799	418.48	1.24742	0.810422	--	--
XLOC_007367	Chr01b:48806174-48806573	17.514	23.4422	20.4781	61.1333	36.0419	48.5876	44.092	50.0514	47.0717	30.3048	28.8138	29.5593	1.2465	0.801499	--	--
XLOC_106825	contig54052:5144-5461	27.6735	30.9499	29.3117	89.6933	47.9689	68.8311	64.2456	71.9558	68.1007	42.0971	42.081	42.089	1.23158	0.801539	--	--
XLOC_044877	Chr07a:37591951-37592152	739.378	371.098	555.238	563.749	1945.69	1254.72	400.068	916.681	658.375	833.877	1002	917.94	1.17619	0.801696	--	--
XLOC_048850	Chr08a:42963633-42963844	864.733	542.496	703.615	910.419	2248.87	1579.65	463.823	797.393	630.608	1116.26	1120.01	1118.13	1.16674	0.80031	--	--
XLOC_065599	contig03000:10497-13575	1978.52	3320.09	2649.3	1102.99	1150.7	1126.85	1435.84	518.365	977.104	1802.4	1716.28	1759.34	-1.23332	0.808965	--	--
XLOC_059220	Chr09b:30832034-30832658	39.7615	30.1618	34.9616	15.6525	12.6393	14.1459	20.3745	18.2236	19.2991	23.6321	31.5658	27.599	-1.30539	0.805823	--	--
XLOC_100471	contig359509:3-1101	24.7713	32.5943	28.6828	10.1682	13.0257	11.5969	17.9123	8.827	13.3696	17.2426	13.4608	15.3517	-1.30644	0.802846	--	--
XLOC_005305	Chr01b:42769056-42769686	168.647	248.725	208.686	80.1087	88.2597	84.1842	114.897	46.0218	80.4595	140.903	100.866	120.884	-1.30971	0.816509	--	--
XLOC_005948	Chr01b:55640486-55640799	19.7315	23.3669	21.5492	12.5362	3.95011	8.24316	2.61534	0.653077	1.63421	2.06982	2.93532	2.50257	-1.38637	0.807264	--	Pavir.Ab03379.1_dup1|DOWNSTREAM_2K
XLOC_043044	Chr07a:21645407-21645673	19.3538	9.93184	14.6428	6.69614	4.08893	5.39254	0	0.300598	0.150299	2.10193	0.396981	1.24946	-1.44116	0.801476	--	Pavir.Ga01711.1_dup1|UPSTREAM_2K
XLOC_091542	contig264361:579-793	15.0285	9.24396	12.1362	1.89052	6.44344	4.16698	9.59869	13.5184	11.5585	3.78358	8.99037	6.38698	-1.54224	0.804453	--	--
XLOC_091110	contig260539:1451-1780	33.2655	35.1681	34.2168	13.2853	9.77092	11.5281	7.77722	18.9555	13.3664	13.951	6.39468	10.1728	-1.56955	0.832638	--	--
XLOC_103715	contig400195:114-1027	7.69422	13.6416	10.6679	3.0636	3.96826	3.51593	4.52149	8.51144	6.51647	6.52499	7.26719	6.89609	-1.6013	0.805476	--	--
XLOC_061100	Chr09b:14632850-14633232	25.4407	21.8893	23.665	6.88336	8.4534	7.66838	8.28534	5.73174	7.00854	55.9768	56.2688	56.1228	-1.62576	0.832205	--	--
XLOC_034585	Chr05b:2424133-2424572	5.5325	14.1175	9.82499	2.53484	3.36656	2.9507	1.05964	1.56314	1.31139	2.12515	1.62684	1.876	-1.7354	0.813139	--	Pavir.Eb00460.1_dup1|UPSTREAM_2K
XLOC_055522	Chr09a:6335540-6336744	9.94126	8.72874	9.335	3.14647	2.43894	2.7927	4.66079	3.97201	4.3164	6.19043	9.15685	7.67364	-1.74099	0.811091	--	--
XLOC_047737	Chr07b:33640238-33640444	9.87535	11.4687	10.672	4.28818	2.07981	3.18399	3.38336	0.637899	2.01063	5.13007	5.07862	5.10434	-1.74493	0.816982	--	--
XLOC_073298	contig123557:63-2090	11.8271	5.1676	8.49737	2.1579	2.83941	2.49865	3.15662	5.43511	4.29587	3.65631	8.39819	6.02725	-1.76587	0.808713	--	--
XLOC_093916	contig28681:5-622	11.6579	12.8006	12.2293	3.55202	3.63066	3.59134	7.08297	4.12166	5.60231	6.50423	4.68719	5.59571	-1.76774	0.824133	--	--
XLOC_069598	contig101191:3334-3657	16.5494	10.8033	13.6763	6.04917	1.68743	3.8683	20.3572	16.3674	18.3623	25.85	15.1803	20.5152	-1.82191	0.831039	--	--
XLOC_081153	contig178317:22-2473	21.4495	18.6144	20.032	4.45703	6.79171	5.62437	5.51987	12.1229	8.82139	4.96655	13.3773	9.17192	-1.83254	0.841733	--	--
XLOC_022579	Chr04a:17835300-17835507	12.363	2.81956	7.59127	4.21846	0	2.10923	1.33228	0	0.666138	5.04909	3.33232	4.19071	-1.84728	0.807414	--	--
XLOC_089439	contig245777:749-1078	20.5543	32.3547	26.4545	6.48063	8.14245	7.31154	14.2582	6.91087	10.5846	13.1461	10.6578	11.902	-1.85526	0.848435	--	--
XLOC_008303	Chr02a:13099516-13099726	42.0709	26.8458	34.4583	13.0673	5.86187	9.46458	13.3608	12.5691	12.965	8.03204	3.97589	6.00397	-1.86424	0.851995	--	Pavir.Ba01046.1_dup1|UPSTREAM_2K
XLOC_032656	Chr05b:12647306-12652882	5.00507	12.6061	8.80559	2.64607	2.15323	2.39965	8.29245	2.28879	5.29062	5.03805	4.57294	4.8055	-1.8756	0.816754	--	--
XLOC_077246	contig149629:0-290	14.4268	14.7137	14.5702	2.52911	5.04881	3.78896	4.72161	7.14323	5.93242	8.30977	9.96117	9.13547	-1.94315	0.839284	--	--
XLOC_091818	contig266974:544-872	15.1455	11.6332	13.3893	3.01553	3.90791	3.46172	6.36229	7.18233	6.77231	10.4417	5.56625	8.00396	-1.95152	0.837095	--	--
XLOC_101804	contig375595:55-493	14.7695	9.24432	12.0069	5.18836	1.00757	3.09797	7.21484	6.17659	6.69571	4.97034	6.56076	5.76555	-1.95447	0.833331	--	--
XLOC_079345	contig16470:3998-4198	36.8354	13.7976	25.3165	5.93981	6.89235	6.41608	8.95904	2.11851	5.53878	17.0036	17.768	17.3858	-1.98031	0.85405	--	--
XLOC_078025	contig155195:1517-1726	6.83931	5.45663	6.14797	1.0212	1.98413	1.50267	4.52149	4.86368	4.69259	10.6031	3.22987	6.91649	-2.03259	0.80487	--	--
XLOC_104248	contig407937:561-762	9.78013	4.16964	6.97489	1.13141	2.25849	1.69495	0	2.77572	1.38786	5.57156	5.51561	5.54358	-2.04093	0.813541	--	--
XLOC_028349	Chr05a:20200421-20200623	7.68796	6.14419	6.91608	0	3.33099	1.66549	2.88767	7.50257	5.19512	3.65204	1.80768	2.72986	-2.05357	0.813501	--	--
XLOC_011590	Chr02a:57836823-57837032	13.6786	7.2755	10.4771	2.0424	2.9762	2.5093	11.6267	3.64776	7.63723	14.6812	8.88212	11.7817	-2.06188	0.834386	--	--
XLOC_057601	Chr09a:81698319-81701080	17.381	13.8509	15.6159	2.89293	4.40503	3.64898	7.02682	14.5355	10.7812	6.28617	14.5785	10.4323	-2.09746	0.849223	Pavir.Ia04485.1|1,827:76,1062(-416.76)	--
XLOC_086275	contig218132:18-1027	11.0789	10.4283	10.7536	2.90182	2.07255	2.48719	0.607611	0.603228	0.60542	5.51719	2.37917	3.94818	-2.11223	0.837174	--	--
XLOC_029559	Chr05a:58699537-58700396	11.012	13.477	12.2445	2.46981	3.16656	2.81818	2.29723	2.40941	2.35332	3.01368	3.00592	3.0098	-2.11929	0.842379	--	Pavir.Ea03560.1_dup1|DOWNSTREAM_2K
XLOC_077662	contig152720:1135-2637	8.89605	7.99483	8.44544	1.55425	2.3249	1.93958	2.08138	2.93155	2.50647	1.89327	1.29688	1.59507	-2.12243	0.827322	--	--
XLOC_096794	contig31760:2850-3050	7.96441	12.7363	10.3503	3.56389	1.11637	2.34013	1.49318	0.727343	1.11026	3.77858	4.67579	4.22719	-2.14502	0.83704	--	Pavir.J28064.1_dup1|DOWNSTREAM_2K
XLOC_038307	Chr06a:6633345-6633637	4.85195	13.7632	9.30757	2.49101	1.6583	2.07466	1.64251	0.75411	1.19831	5.11782	4.73895	4.92839	-2.16553	0.833291	--	Pavir.Fa00455.1_dup1|UPSTREAM_2K
XLOC_094537	contig29366:7309-7511	52.8548	97.2831	75.0689	17.2053	15.5446	16.375	13.7164	15.0051	14.3608	47.4765	23.4999	35.4882	-2.19673	0.871974	--	--
XLOC_091918	contig267893:1428-1712	22.1254	16.9776	19.5515	5.74242	2.64188	4.19215	9.00315	7.47689	8.24002	21.0135	9.34334	15.1784	-2.22152	0.858106	--	--
XLOC_092445	contig27272:10-324	6.53423	7.11822	6.82622	1.42336	1.42727	1.42531	3.54413	2.16309	2.85361	0.881447	0.583363	0.732405	-2.25981	0.820912	--	Pavir.J24812.1_dup1|DOWNSTREAM_2K
XLOC_009841	Chr02a:77631297-77632665	10.8919	7.57485	9.2334	1.51491	2.33715	1.92603	2.7284	2.3449	2.53665	2.12534	3.86367	2.99451	-2.26123	0.836323	--	--
XLOC_103983	contig404157:538-745	6.18148	9.39854	7.79001	1.05462	2.04702	1.55082	6.66139	10.6698	8.66559	11.7812	6.66465	9.22293	-2.32859	0.83126	--	--
XLOC_107932	contig60561:7-1870	14.7525	7.35867	11.0556	2.11558	2.27581	2.1957	3.96334	8.71659	6.33997	4.6864	11.777	8.2317	-2.33202	0.846238	--	--
XLOC_083663	contig197435:1009-1227	11.1841	2.37403	6.77905	0.826691	1.73912	1.28291	0	0	0	0	0.674191	0.337095	-2.40167	0.826038	--	--
XLOC_009472	Chr02a:63980800-63983645	7.62946	4.81393	6.2217	1.28069	1.07245	1.17657	3.24343	7.40381	5.32362	1.46972	5.30719	3.38846	-2.40272	0.820786	--	--
XLOC_035542	Chr05b:37950023-37950273	2.01258	7.94805	4.98032	1.20479	0.595483	0.900138	1.95142	1.44629	1.69886	2.44566	0.502813	1.47423	-2.46802	0.806232	--	--
XLOC_011060	Chr02a:26571769-26571988	33.8088	28.8549	31.3318	7.0295	4.28804	5.65877	2.23791	5.76498	4.00145	4.22992	0.698035	2.46398	-2.46907	0.872675	--	--
XLOC_007779	Chr02a:1139175-1139381	5.38656	19.1145	12.2505	4.28818	0	2.14409	2.03002	5.10319	3.5666	5.13007	3.38575	4.25791	-2.51407	0.854594	--	Pavir.Ba00572.1_dup1|DOWNSTREAM_2K
XLOC_007872	Chr02a:3478474-3478730	16.0889	10.9494	13.5191	2.83314	1.68186	2.2575	2.20907	4.42704	3.31806	8.75918	6.85321	7.80619	-2.5822	0.859397	--	Pavir.Ba00572.1_dup1|DOWNSTREAM_2K
XLOC_098570	contig33728:1865-2105	10.6705	5.92782	8.29918	2.01653	0.661536	1.33903	3.03275	2.41559	2.72417	3.80699	4.84868	4.32783	-2.63178	0.842379	--	--
XLOC_002387	Chr01a:7782190-7784535	10.723	6.92503	8.824	0.712864	2.1009	1.40688	5.04044	3.83872	4.43958	4.60553	5.70206	5.1538	-2.64893	0.845695	--	--
XLOC_087914	contig232447:680-976	37.6777	31.2715	34.4746	6.85112	4.02764	5.43938	1.33048	1.46516	1.39782	4.97252	5.92065	5.44658	-2.66402	0.877581	--	--
XLOC_041122	Chr06b:15879691-15883707	21.1152	14.2012	17.6582	5.11283	0.443856	2.77834	9.23258	5.1362	7.18439	15.9146	18.3557	17.1352	-2.66804	0.867832	--	--
XLOC_042166	Chr07a:1682696-1682905	4.27457	15.4605	9.86752	3.0636	0	1.5318	56.1957	79.0348	67.6153	26.9156	9.6896	18.3026	-2.68699	0.850719	--	Pavir.Ga00592.1_dup1|DOWNSTREAM_2K
XLOC_099685	contig350071:135-532	13.44	31.1962	22.3181	4.37117	2.32978	3.35047	0.155441	2.40334	1.27939	6.53445	0.573429	3.55394	-2.73578	0.873266	--	--
XLOC_009867	Chr02a:78030915-78031208	12.383	10.4233	11.4032	2.06031	1.23468	1.6475	0.271797	2.24584	1.25882	2.70972	2.01632	2.36302	-2.79109	0.858082	--	--
XLOC_102783	contig388036:18-551	12.856	48.8396	30.8478	8.57528	0.280353	4.42782	0.497548	0	0.248774	1.34735	0.759469	1.05341	-2.8005	0.87855	--	--
XLOC_091328	contig262301:531-765	0	10.1983	5.09916	0	1.41854	0.709272	0	0	0	0	0	0	-2.84497	0.817588	--	--
XLOC_035742	Chr05b:46049073-46049623	19.8261	10.9816	15.4039	1.80628	2.41021	2.10825	5.71355	13.6171	9.66534	1.05456	4.90273	2.97864	-2.86918	0.867958	--	Pavir.Eb02300.1_dup1|UPSTREAM_2K
XLOC_039298	Chr06a:49267094-49267426	30.554	26.5253	28.5396	3.18326	4.48143	3.83234	87.2924	76.2679	81.7802	51.1574	16.2382	33.6978	-2.89667	0.878912	--	--
XLOC_048722	Chr08a:35600590-35601240	7.36706	1.89302	4.63004	0.772544	0.451532	0.612038	2.20356	1.44193	1.82275	11.7623	4.09426	7.92829	-2.91933	0.811107	--	--
XLOC_057658	Chr09a:82708055-82708355	3.26805	5.11717	4.19261	0.363121	0.740643	0.551882	0	0.489044	0.244522	0.312052	0.995528	0.65379	-2.92542	0.802752	--	--
XLOC_005512	Chr01b:47933766-47937771	5.29557	24.0938	14.6947	3.61718	0	1.80859	0	0.539161	0.269581	3.62449	0	1.81224	-3.02196	0.86843	--	--
XLOC_068742	contig08331:2674-2992	4.34166	7.2351	5.78838	1.04033	0.338164	0.689249	0.461042	0.869066	0.665054	4.29831	2.27603	3.28717	-3.07006	0.830267	--	Pavir.J05437.1_dup1|DOWNSTREAM_2K
XLOC_067725	contig06302:4-659	4.28407	5.90192	5.093	0.405272	0.78221	0.593741	0.220004	1.2235	0.721754	0.447322	1.10541	0.776364	-3.10061	0.821731	--	Pavir.J04498.1_dup1|DOWNSTREAM_2K
XLOC_052017	Chr08b:36613035-36613297	4.01772	5.15846	4.58809	0.534609	0.529888	0.532249	5.57341	6.75598	6.1647	4.35789	2.59178	3.47484	-3.10772	0.813517	--	--
XLOC_015544	Chr02b:56965553-56966181	11.0922	6.04926	8.57074	1.50273	0.472727	0.987728	0.318079	2.22822	1.27315	1.27039	0.779185	1.02479	-3.11723	0.851499	--	Pavir.Bb02391.1_dup1|DOWNSTREAM_2K
XLOC_108048	contig61285:213-416	19.8341	10.062	14.948	3.38234	0	1.69117	0.710116	0.669094	0.689605	5.38727	0.871111	3.12919	-3.14344	0.870234	--	--
XLOC_103618	contig398998:2-220	11.1841	13.4529	12.3185	0	2.60869	1.30434	2.83583	0.53153	1.68368	2.14445	4.24654	3.1955	-3.23887	0.866076	--	--
XLOC_107538	contig58028:895-1097	0	10.2403	5.12016	0	1.05003	0.525015	0	0	0	0	1.87536	0.937682	-3.28453	0.824274	--	--
XLOC_014686	Chr02b:12596890-12597962	3.59829	7.88029	5.73929	0.649868	0.486001	0.567934	0	0	0	0.0473407	0.147397	0.0973689	-3.33708	0.832701	--	--
XLOC_103040	contig391122:215-527	6.01879	1.56829	3.79354	0.668796	0	0.334398	0.246758	0.676987	0.461873	0.930117	1.47703	1.20357	-3.50175	0.801547	--	--
XLOC_013406	Chr02b:53920629-53920931	5.79961	3.36246	4.58103	0.772	0	0.386	4.08589	3.51221	3.79905	1.58967	3.15519	2.37243	-3.56713	0.818683	--	--
XLOC_038597	Chr06a:13078620-13078838	7.45604	3.16538	5.31071	0	0.869561	0.434781	2.83583	5.84683	4.34133	3.57409	2.12327	2.84868	-3.60889	0.830094	--	Pavir.Fa00912.1_dup1|DOWNSTREAM_2K
XLOC_086687	contig22158:8223-8444	0	9.85072	4.92536	0	0.789243	0.394622	0	0	0	0	0.665732	0.332866	-3.64001	0.824739	--	--
XLOC_072233	contig11687:10991-11308	7.04405	0.529871	3.78696	0.602397	0	0.301199	0.780568	0.723144	0.751856	0.978263	0.969334	0.973799	-3.64986	0.802689	--	--
XLOC_091474	contig263634:760-998	5.17333	13.9613	9.56732	0.638046	0.639813	0.638929	0.863594	1.27263	1.06811	1.0769	0	0.53845	-3.90439	0.861602	--	--
XLOC_085416	contig211309:1447-1688	6.66249	2.92945	4.79597	0	0.635828	0.317914	2.1428	0.410046	1.27642	1.61363	1.5985	1.60606	-3.91285	0.824731	--	--
XLOC_061544	Chr09b:27154121-27155336	22.2131	3.33273	12.7729	0	0.893673	0.446836	0	0.175016	0.0875082	0	0	0	-4.83559	0.872761	--	--
XLOC_031127	Chr05a:43103577-43103852	9.92964	2.9136	6.42162	0	0.447494	0.223747	0.303868	0	0.151934	0.376856	0.378298	0.377577	-4.83978	0.846325	--	--
XLOC_012050	Chr02a:76844566-76844777	54.6671	87.1869	70.927	3.95834	0	1.97917	2.50715	2.94676	2.72696	0	8.61543	4.30771	-5.163	0.89389	--	--
XLOC_085061	contig20837:7976-8342	2.21337	1.14758	1.68048	0	0	0	0.521333	0.162079	0.341706	0	0.215069	0.107535	-10.7147	0.801366	--	--
XLOC_097795	contig328564:485-780	3.38894	0	1.69447	0	0	0	0	0	0	0.323221	0	0.16161	-10.727	0.802397	--	--
XLOC_004104	Chr01b:2735206-2735555	0.966101	2.50784	1.73697	0	0	0	0.188973	0	0.0944865	0	0.234053	0.117027	-10.7624	0.807863	--	Pavir.Ab00601.1_dup1|DOWNSTREAM_2K
XLOC_052025	Chr08b:37396050-37396340	3.51872	0	1.75936	0	0	0	0.270762	0	0.135381	0	0	0	-10.7812	0.809926	--	--
XLOC_054693	Chr09a:78123180-78123511	0	3.61355	1.80678	0	0	0	0	0.97591	0.487955	0	0.546528	0.273264	-10.8196	0.814753	--	Pavir.Ia04152.1_dup1|DOWNSTREAM_2K
XLOC_000371	Chr01a:7425042-7425334	0	3.62189	1.81095	0	0	0	0	0	0	0	0.663473	0.331736	-10.8229	0.814753	--	Pavir.Aa00642.1_dup1|UPSTREAM_2K
XLOC_092414	contig272460:541-855	2.07907	1.54744	1.81325	0	0	0	2.59903	0.891174	1.7451	1.17526	2.33345	1.75436	-10.8244	0.814753	--	--
XLOC_099423	contig346764:300-550	1.50944	2.11948	1.81446	0	0	0	1.56113	3.61572	2.58843	1.01921	1.93867	1.47894	-10.8253	0.814753	--	--
XLOC_010529	Chr02a:13655109-13655409	2.61444	1.36458	1.98951	0	0	0	0.757031	0	0.378516	0.624104	0	0.312052	-10.9582	0.830511	--	--
XLOC_030570	Chr05a:18321120-18321394	4.00603	0	2.00302	0	0	0	0	0	0	1.57005	0	0.785023	-10.9683	0.831464	--	--
XLOC_102000	contig378303:187-477	0	4.04628	2.02314	0	0	0	0.30213	1.27558	0.788853	1.0822	0.356349	0.719275	-10.9827	0.833071	--	--
XLOC_101787	contig375386:368-636	4.22338	0	2.11169	0	0	0	1.32181	2.74302	2.03241	0.860716	1.27455	1.06763	-11.0445	0.839891	--	--
XLOC_042325	Chr07a:4987823-4988127	3.17719	1.06769	2.12244	0	0	0	0.245646	0.230483	0.238065	0.303644	0	0.151822	-11.0515	0.840749	--	Pavir.Ga00592.1_dup1|DOWNSTREAM_2K
XLOC_083827	contig198708:175-438	4.42223	0	2.21112	0	0	0	0	0	0	0.836126	0	0.418063	-11.1109	0.847175	--	--
XLOC_012299	Chr02b:4100878-4101242	4.47075	0	2.23537	0	0	0	0	0	0	0	0	0	-11.1266	0.84838	--	Pavir.Bb00455.1_dup1|DOWNSTREAM_2K
XLOC_074790	contig133095:13-598	3.3188	1.30539	2.31209	0	0	0	3.89851	2.69558	3.29704	1.62396	1.6101	1.61703	-11.175	0.853578	--	--
XLOC_015024	Chr02b:31741759-31741990	0	4.63417	2.31708	0	0	0	0	0	0	0	1.24063	0.620313	-11.1784	0.854381	--	Pavir.Bb01429.5_dup1|DOWNSTREAM_2K
XLOC_052737	Chr09a:6089528-6089830	0	4.70745	2.35372	0	0	0	0	0	0	0	0	0	-11.201	0.856326	--	Pavir.Ia00753.1_dup1|DOWNSTREAM_2K
XLOC_110106	contig75417:616-894	3.48532	1.26755	2.37644	0	0	0	0.889905	0.838437	0.864171	0	0.369188	0.184594	-11.2146	0.857996	--	--
XLOC_074113	contig128678:1395-1648	4.87748	0	2.43874	0	0	0	0	0	0	0	0	0	-11.2522	0.861492	--	--
XLOC_085324	contig210545:1804-2154	2.64261	2.24484	2.44372	0	0	0	0.964262	0.879668	0.921965	0.249121	0.492972	0.371046	-11.2549	0.861492	--	--
XLOC_078799	contig160426:1057-1307	4.02517	1.1039	2.56453	0	0	0	2.73198	2.89258	2.81228	1.95653	3.87733	2.91693	-11.3245	0.867706	--	--
XLOC_108454	contig64076:456-2656	4.68531	0.513215	2.59926	0	0	0	0	0.33654	0.16827	0	0	0	-11.3439	0.869745	--	--
XLOC_102179	contig380389:359-597	4.59852	0.612892	2.60571	0	0	0	0.913617	0.437439	0.675528	1.66857	2.20373	1.93615	-11.3475	0.869745	--	--
XLOC_083575	contig196655:885-1130	5.309	0	2.6545	0	0	0	2.05356	0	1.02678	0.536701	0	0.26835	-11.3745	0.872084	--	--
XLOC_075894	contig140569:2527-2767	0	5.33504	2.66752	0	0	0	4.76576	6.03897	5.40237	2.71928	2.15497	2.43712	-11.3816	0.873155	--	--
XLOC_013231	Chr02b:48119180-48123702	1.40749	4.04628	2.72688	0	0	0	0	0	0	0.335195	0	0.167598	-11.413	0.875699	--	--
XLOC_091539	contig264340:1468-1743	5.5606	0	2.7803	0	0	0	0	0	0	0	0	0	-11.4413	0.877998	--	--
XLOC_011924	Chr02a:73027294-73027556	0	5.62742	2.81371	0	0	0	0	0	0	0	0.423337	0.211669	-11.4585	0.879314	--	--
XLOC_014705	Chr02b:13139329-13141335	1.99166	3.66973	2.83069	0	0	0	3.47784	0.714269	2.09605	0.50449	0.470234	0.487362	-11.4669	0.880109	--	--
XLOC_090894	contig258615:960-1184	0	5.81264	2.90632	0	0	0	0	0	0	0	0	0	-11.5052	0.883613	--	--
XLOC_104200	contig407146:250-478	5.85245	0	2.92623	0	0	0	0.485496	0	0.242748	0.606477	1.35848	0.982479	-11.5151	0.884543	--	--
XLOC_050452	Chr08b:12685383-12685701	3.47332	2.4117	2.94251	0	0	0	0.449456	0.420984	0.43522	0.277413	0	0.138707	-11.5228	0.884984	--	--
XLOC_093323	contig281166:70-341	0	6.0371	3.01855	0	0	0	0	0	0	0	0	0	-11.5599	0.888047	--	--
XLOC_070577	contig106655:712-964	6.40618	0	3.20309	0	0	0	0.373026	0	0.186513	0.464113	0	0.232056	-11.6455	0.894268	--	--
XLOC_077812	contig153750:2316-2542	6.00783	0.759113	3.38347	0	0	0	2.55284	2.3843	2.46857	0	1.39319	0.696595	-11.7243	0.899907	--	--
XLOC_013777	Chr02b:62578976-62579237	4.95746	2.36763	3.66255	0	0	0	0	0.324019	0.16201	0.425778	0	0.212889	-11.8386	0.907507	--	--
XLOC_085285	contig210193:853-1066	5.62155	1.83261	3.72708	0	0	0	1.18669	1.71519	1.45094	0	0.832353	0.416177	-11.8638	0.909294	--	--
XLOC_079915	contig169016:665-881	7.67699	0	3.83849	0	0	0	1.74939	0	0.874695	0.766007	0	0.383003	-11.9065	0.911854	--	--
XLOC_001689	Chr01a:64293662-64293904	6.03836	1.73743	3.88789	0	0	0	0	0	0	2.12808	0.516519	1.3223	-11.9248	0.913098	--	--
XLOC_097570	contig326159:1119-1337	0	7.91345	3.95673	0	0	0	0	0.530395	0.265197	0	0.693622	0.346811	-11.9503	0.914649	--	--
XLOC_017413	Chr03a:32737681-32737922	2.22083	5.8589	4.03987	0	0	0	0.83558	0.79452	0.81505	0	0.522191	0.261095	-11.9801	0.916161	--	--
XLOC_012298	Chr02b:4100480-4100809	4.59767	3.65748	4.12758	0	0	0	0	0	0	0	0	0	-12.0111	0.918366	--	Pavir.Bb00455.1_dup1|DOWNSTREAM_2K
XLOC_099830	contig351932:9-222	2.40924	5.97409	4.19166	0	0	0	6.08643	4.00211	5.04427	5.37518	6.84217	6.10868	-12.0333	0.919603	--	--
XLOC_113087	contig98099:3178-3421	2.17121	6.87041	4.52081	0	0	0	0	0	0	0	0	0	-12.1424	0.925604	--	--
XLOC_044784	Chr07a:30894471-30902000	0	9.55725	4.77862	0	0	0	0	0	0	0	0	0	-12.2225	0.929825	--	--
XLOC_007430	Chr01b:50136455-50136696	6.66249	2.92945	4.79597	0	0	0	2.1428	3.9811	3.06195	3.76514	2.13133	2.94824	-12.2276	0.930006	--	--
XLOC_108386	contig63620:4090-4302	7.33962	2.60062	4.97012	0	0	0	0	0.579183	0.289592	0	0	0	-12.2791	0.932549	--	--
XLOC_100517	contig359967:926-1195	5.85987	5.70835	5.78411	0	0	0	0	0.602955	0.301478	0	0.795766	0.397883	-12.4979	0.942425	--	--
XLOC_101445	contig371512:520-741	6.43053	5.30424	5.86738	0	0	0	0	0	0	0	0	0	-12.5185	0.943252	--	--
XLOC_068028	contig06849:9979-14750	4.99975	6.73868	5.86922	0	0	0	0	0.104855	0.0524275	0	0.209739	0.10487	-12.519	0.943252	--	--
XLOC_111895	contig88288:99-415	5.86359	7.94102	6.90231	0	0	0	0.454997	3.84466	2.14983	0.280884	0.597666	0.439275	-12.7529	0.951599	--	--
XLOC_028966	Chr05a:46571822-46572082	3.18514	13.8673	8.52624	0	0	0	0	0	0	0	0.431189	0.215594	-13.0577	0.960798	--	--
XLOC_108756	contig66192:17-1020	8.4944	10.6347	9.56457	0	0	0	0.847167	2.28632	1.56674	2.06056	0.529474	1.29502	-13.2235	0.965271	--	--
XLOC_032905	Chr05b:20378510-20379094	13.1066	13.2655	13.186	0	0	0	0	0.872346	0.436173	0	0	0	-13.6867	0.974847	--	Pavir.Eb01250.1_dup1|UPSTREAM_2K

## Sheet: D2-C1
Log(base2)Treatment 1/Treatment 2			3	2	1	0	-1	-2	-3
gene_id	locus	C1_1	C1_2	C1	D1_1	D1_2	D1	D2_1	D2_2	D2	R1_1	R1_2	R1	(D2/C1)log2Ratio	probability	Antisense	Up/Downstream
XLOC_097035	contig320320:1135-1416	0	0	0	6.78803	3.15542	4.97173	9.5103	29.801	19.6557	4.4506	0.743021	2.59681	14.2627	0.981501	--	--
XLOC_033839	Chr05b:60913332-60913670	0	0	0	0.318634	1.5473	0.932965	18.4911	17.2614	17.8762	7.90397	6.3318	7.11788	14.1258	0.979761	--	--
XLOC_102014	contig37845:2781-3116	0	0	0	0	0	0	5.43052	21.3686	13.3996	1.03704	1.03007	1.03356	13.7099	0.972941	--	Pavir.J31804.1_dup1|DOWNSTREAM_2K
XLOC_072982	contig121612:2226-2434	0	0	0	0	0	0	3.93537	21.6181	12.7767	0	0.897885	0.448943	13.6412	0.971453	--	--
XLOC_076669	contig145696:1931-2136	0	0	0	4.35992	3.17029	3.7651	9.62507	14.9146	12.2699	1.76551	1.73753	1.75152	13.5828	0.970319	--	--
XLOC_062948	contig00090:39352-39569	0	0	0	1.80859	0	0.904295	12.076	12.4007	12.2384	0	1.57161	0.785805	13.5791	0.970224	--	Pavir.J00099.1_dup1|UPSTREAM_2K
XLOC_105882	contig48818:4325-4566	0	0	0	0	0.672022	0.336011	5.99983	13.1376	9.56873	0.600061	2.66417	1.63211	13.2241	0.96231	--	--
XLOC_072578	contig119077:1913-2113	0	0	0	0	1.21343	0.606715	6.71928	11.2987	9.00901	2.10771	2.04772	2.07771	13.1372	0.960183	--	--
XLOC_034106	Chr05b:67600571-67612594	0	0	0	0	0.613522	0.306761	7.64377	9.32575	8.48476	1.00887	1.99914	1.504	13.0507	0.957577	--	--
XLOC_034104	Chr05b:67600571-67612594	0	0	0	0.811419	1.56636	1.18889	5.95352	10.2084	8.08095	2.57868	4.47814	3.52841	12.9803	0.955364	--	--
XLOC_099281	contig344920:224-485	0	0	0	0	0.564911	0.282456	4.21802	11.6896	7.95382	3.07866	0	1.53933	12.9574	0.954742	--	--
XLOC_054222	Chr09a:66563252-66563566	0	0	0	0.737483	0	0.368741	5.90688	9.08495	7.49592	3.81961	2.04177	2.93069	12.8719	0.952245	--	--
XLOC_098643	contig33817:74-374	0	0	0	0	0.402222	0.201111	4.91812	9.02137	6.96975	0.3596	2.23907	1.29933	12.7669	0.948591	--	Pavir.J29416.1_dup1|DOWNSTREAM_2K
XLOC_105000	contig44196:2005-2256	0	0	0	0	0	0	6.18283	7.51587	6.84935	1.45267	3.83853	2.6456	12.7418	0.947583	--	--
XLOC_098564	contig337228:79-520	0	0	0	0.601801	1.57302	1.08741	4.47197	9.19317	6.83257	1.46086	0.652609	1.05673	12.7382	0.947496	--	--
XLOC_072135	contig116358:17-303	0	0	0	0	0	0	4.86325	8.67707	6.77016	1.11518	1.41566	1.26542	12.725	0.947118	--	--
XLOC_084981	contig207804:685-954	0	0	0	0	0	0	6.806	4.78377	5.79489	0.714817	2.83103	1.77292	12.5006	0.938353	--	--
XLOC_103442	contig39654:2122-2330	0	0	0	2.07534	9.06815	5.57175	6.55895	4.94128	5.75011	4.97034	4.10048	4.53541	12.4894	0.937975	--	--
XLOC_061323	Chr09b:19468650-19468871	0	0	0	2.56301	0.88158	1.72229	0.510518	10.7049	5.60771	0	0	0	12.4532	0.936353	--	--
XLOC_072577	contig119077:1601-1821	0	0	0	0	0	0	4.41581	6.20201	5.30891	0.775793	0.753863	0.764828	12.3742	0.932983	--	--
XLOC_091347	contig262602:629-830	0	0	0	0	0	0	3.67035	6.93929	5.30482	2.0719	1.00646	1.53918	12.3731	0.93288	--	--
XLOC_025451	Chr04b:24122375-24128164	0	0	0	0	0	0	4.52441	5.88542	5.20491	0	0.000132738	6.6369e-05	12.3457	0.931423	--	--
XLOC_083939	contig199617:0-246	0	0	0	0	0	0	2.03233	8.29405	5.16319	0.568665	1.51507	1.04187	12.334	0.930974	--	--
XLOC_081531	contig18107:9296-9566	0	0	0	0	0	0	1.62438	8.68577	5.15508	0.905857	0	0.452929	12.3318	0.930856	--	--
XLOC_072490	contig118475:1993-2361	0	0	0	0	0	0	3.70831	6.59611	5.15221	1.96816	2.39114	2.17965	12.331	0.930856	--	--
XLOC_089623	contig247280:1014-1235	0	0	0	0	0	0	0	10.1951	5.09757	0	1.48747	0.743735	12.3157	0.930163	--	--
XLOC_008757	Chr02a:24144513-24144758	0	0	0	0	0	0	1.64285	8.00214	4.82249	0	0	0	12.2356	0.926179	--	--
XLOC_062944	contig00090:33603-34039	0	0	0	0	0	0	2.81126	6.80622	4.80874	1.15666	0.720124	0.938392	12.2314	0.92599	--	Pavir.J00099.1_dup1|UPSTREAM_2K
XLOC_067292	contig05589:17-606	0	0	0	3.53357	3.35162	3.44259	2.86001	6.66263	4.76132	0.745973	0.107253	0.426613	12.2171	0.925257	--	--
XLOC_056588	Chr09a:50686992-50687201	0	0	0	3.0636	1.01901	2.0413	3.87557	5.47164	4.67361	0.828634	3.22987	2.02925	12.1903	0.923816	--	--
XLOC_003146	Chr01a:34138772-34138989	0	0	0	1.80859	0.905761	1.35718	2.87524	6.46993	4.67259	0.73646	2.15318	1.44482	12.19	0.923816	--	--
XLOC_046522	Chr07b:44149290-44149497	0	0	0	0	1.05131	0.525655	2.66456	6.27635	4.47046	1.87761	4.1654	3.02151	12.1262	0.920705	--	--
XLOC_052033	Chr08b:38209036-38209276	0	0	0	0	0	0	4.76576	4.02599	4.39588	1.63157	0	0.815783	12.1019	0.919162	--	--
XLOC_062946	contig00090:37470-37837	0	0	0	0	0	0	2.30643	6.46598	4.38621	0.735392	0.478252	0.606822	12.0988	0.919162	--	Pavir.J00099.1_dup1|UPSTREAM_2K
XLOC_101892	contig37701:234-467	0	0	0	0	2.15099	1.0755	5.6277	3.05792	4.34281	4.12585	2.33505	3.23045	12.0844	0.91824	--	--
XLOC_112618	contig94296:3318-3520	0	0	0	1.21733	4.44131	2.82932	6.49726	2.04616	4.27171	0	0	0	12.0606	0.916878	--	--
XLOC_061492	Chr09b:23494119-23494320	0	0	0	0	0	0	2.93628	5.55143	4.24386	0	0	0	12.0512	0.916327	--	--
XLOC_062951	contig00090:40838-41176	0	0	0	0	0	0	1.23274	7.12971	4.18122	0.284444	0	0.142222	12.0297	0.915177	--	Pavir.J00099.1_dup1|UPSTREAM_2K
XLOC_107941	contig60621:4195-4516	0	0	0	0.705219	0.721689	0.713454	2.7166	5.38425	4.05042	1.12534	0.30584	0.71559	11.9839	0.912145	--	--
XLOC_084400	contig203154:918-1360	0	0	0	0	0	0	2.6214	5.47268	4.04704	0.84258	0.352482	0.597531	11.9827	0.912145	--	--
XLOC_072460	contig118304:2107-2346	0	0	0	0	1.4133	0.70665	3.06628	4.88618	3.97623	1.22708	1.19289	1.20999	11.9572	0.910767	--	--
XLOC_033693	Chr05b:57554138-57555570	0	0	0	0.0646375	0.0676661	0.0661518	1.861	6.0849	3.97295	1.00758	0.173784	0.590682	11.956	0.91057	--	--
XLOC_004511	Chr01b:12429838-12430088	0	0	0	0.639321	0	0.319661	3.90284	3.97729	3.94007	1.09136	0	0.54568	11.944	0.909869	--	--
XLOC_027328	Chr04b:46117241-46117482	0	0	0	0.688638	1.38222	1.03543	3.85704	3.9811	3.91907	1.61363	1.16675	1.39019	11.9363	0.909428	--	Pavir.Db02104.1_dup1|UPSTREAM_2K
XLOC_050705	Chr08b:25269152-25269378	0	0	0	0	0.825631	0.412816	1.53171	6.19919	3.86545	0	1.39319	0.696595	11.9164	0.907987	--	--
XLOC_099445	contig347017:76-440	0	0	0	1.49541	2.12567	1.81054	5.09895	2.58977	3.84436	8.73712	5.76911	7.25311	11.9085	0.90757	--	--
XLOC_004510	Chr01b:12425097-12425412	0	0	0	0	0.364192	0.182096	3.99177	3.65401	3.82289	1.45983	1.73912	1.59948	11.9004	0.907113	--	--
XLOC_091707	contig265952:460-739	0	0	0	0	0	0	1.8113	5.83417	3.82274	0.42039	0.409155	0.414772	11.9004	0.907113	--	--
XLOC_037322	Chr06a:20891747-20893645	0	0.000409584	0.000204792	0.273212	0.000141749	0.136677	1.88622	3.49966	2.69294	0.000109685	0.531818	0.265964	11.8997	0.870092	--	--
XLOC_092848	contig27655:6102-6636	0	0	0	1.8668	0.182452	1.02462	2.43058	5.14142	3.786	0.855926	0	0.427963	11.8865	0.906184	--	--
XLOC_108776	contig66341:4509-4843	0	0	0	1.25852	0	0.62926	2.73036	4.79676	3.76356	1.04289	1.81275	1.42782	11.8779	0.905656	--	--
XLOC_106611	contig52944:220-423	0	0	0	0	0	0	2.13035	5.3642	3.74727	3.59151	6.22204	4.90678	11.8716	0.905365	--	--
XLOC_101562	contig372688:34-243	0	0	0	2.0424	0	1.0212	3.22964	4.25572	3.74268	0.828634	0.884057	0.856345	11.8699	0.905128	--	--
XLOC_096260	contig31198:2589-2975	0	0	0	0	0.501775	0.250887	3.09395	4.29753	3.69574	0.224741	1.40221	0.813477	11.8516	0.903971	--	Pavir.J27671.1_dup1|DOWNSTREAM_2K
XLOC_088993	contig241523:1385-1606	0	0	0	0	0.857232	0.428616	3.81259	3.5683	3.69044	0.765355	2.7172	1.74128	11.8496	0.903971	--	--
XLOC_041607	Chr06b:42748479-42752881	0.000583235	0.000539289	0.000561262	0.000600555	0.379626	0.190113	1.55659	2.47701	2.0168	1.12254	0.645119	0.88383	11.8111	0.831244	--	--
XLOC_102260	contig381247:813-1092	0	0	0	1.38008	0	0.69004	1.50942	5.55636	3.53289	0.382835	0	0.191418	11.7866	0.899891	--	--
XLOC_006261	Chr01b:7054508-7054826	0	0	0	1.73389	0.735132	1.23451	2.99677	4.0079	3.50234	0.291125	0.934468	0.612796	11.7741	0.899025	--	--
XLOC_103667	contig399654:718-1043	0	0	0	0	0.352248	0.176124	2.65307	4.24529	3.44918	0.919238	0	0.459619	11.752	0.897678	--	--
XLOC_090235	contig252894:666-892	0	0	0	1.65477	0	0.827385	1.53171	5.24546	3.38858	1.92749	1.90873	1.91811	11.7265	0.89597	--	--
XLOC_041636	Chr06b:43647949-43648181	0	0	0	0	0.766496	0.383248	1.89812	4.86397	3.38105	0	0.646803	0.323402	11.7233	0.895678	--	--
XLOC_042164	Chr07a:1644229-1644511	0	0	0	0	0	0	2.35924	4.33996	3.3496	0	0	0	11.7098	0.894898	--	Pavir.Ga00592.1_dup1|DOWNSTREAM_2K
XLOC_100344	contig35814:1998-2213	0	0	0	0	0	0	0	6.66027	3.33013	0	0	0	11.7016	0.894324	--	--
XLOC_102590	contig385466:111-380	0	0	0	2.00523	0	1.00262	1.31056	5.13608	3.22332	0.832066	0.889003	0.860534	11.6543	0.890473	--	--
XLOC_102732	contig387202:22-260	0	0	0	2.0638	0	1.0319	1.77171	4.5305	3.15111	1.13012	0	0.56506	11.6216	0.888016	--	--
XLOC_039058	Chr06a:41911095-41911302	0	0	0	0	0	0	0	6.27635	3.13818	0	1.8242	0.9121	11.6159	0.887653	--	Pavir.Fa01749.1_dup1|UPSTREAM_2K
XLOC_040074	Chr06b:30662024-30662355	0	0	0	0	1.38222	0.69111	0.93238	5.17543	3.05391	1.61363	0.583374	1.0985	11.5764	0.884842	--	--
XLOC_083604	contig196977:190-525	0	0	0	0.324155	0.323238	0.323697	3.75959	2.28949	3.02454	1.2963	2.31766	1.80698	11.5625	0.883771	--	--
XLOC_005960	Chr01b:519200-521561	0	0	0	0	0	0	1.3772	4.64825	3.01272	0.361546	0.354177	0.357861	11.5569	0.883417	--	--
XLOC_062950	contig00090:40511-40770	0	0	0	0	0	0	2.50597	3.30873	2.90735	0	0	0	11.5055	0.879353	--	Pavir.J00099.1_dup1|UPSTREAM_2K
XLOC_044639	Chr07a:23785120-23785342	0	0	0	0	0	0	3.76257	2.01142	2.88699	1.51034	1.4677	1.48902	11.4954	0.878502	--	--
XLOC_082471	contig188173:1524-1795	0	0	0	0.522689	0	0.261344	1.28862	4.45409	2.87136	0	0	0	11.4875	0.877723	--	--
XLOC_103052	contig391404:514-750	0	0	0	2.11312	2.07665	2.09489	3.17111	2.52919	2.85015	0.57813	1.69093	1.13453	11.4768	0.876833	--	--
XLOC_097810	contig328765:750-1080	0	0	0	0	0.342052	0.171026	1.93325	3.72991	2.83158	0.595158	0.87013	0.732644	11.4674	0.875959	--	--
XLOC_007770	Chr02a:1075457-1075937	0	0	0	0.351724	0.709654	0.530689	2.19909	3.35766	2.77838	1.99716	3.4088	2.70298	11.44	0.873966	--	Pavir.Ba00572.1_dup1|DOWNSTREAM_2K
XLOC_095892	contig30805:5328-5576	0	0	0	0.652974	0.623677	0.638326	1.9911	3.32222	2.65666	0	1.97859	0.989297	11.3754	0.868785	--	--
XLOC_034122	Chr05b:68315263-68315518	0	0	0	0	0	0	1.48678	3.78273	2.63476	0	0.505056	0.252528	11.3635	0.867288	--	--
XLOC_008759	Chr02a:24147941-24148181	0	0	0	0	0	0	0	5.23378	2.61689	0	0.589843	0.294922	11.3539	0.866839	--	--
XLOC_086038	contig216319:69-276	0	0	0	0	0	0	0	5.02108	2.51054	0	0.912102	0.456051	11.2941	0.86128	--	--
XLOC_056587	Chr09a:50682107-50682418	0	0	0	0	0	0	1.92624	3.08718	2.50671	0.334129	0.97651	0.65532	11.2916	0.86128	--	--
XLOC_092811	contig276161:495-735	0	0	0	1.42675	0.6795	1.05313	1.29975	3.62339	2.46157	0	1.61623	0.808113	11.2654	0.858736	--	--
XLOC_034064	Chr05b:66751040-66751419	0	0	0	0.996999	0.266209	0.631604	1.51132	3.36339	2.43735	1.24693	0.85744	1.05218	11.2511	0.857775	--	--
XLOC_010582	Chr02a:15279773-15279991	0	0	0	0	0	0	0	4.78377	2.39188	0	1.54978	0.77489	11.2242	0.854979	--	Pavir.Ba01207.1_dup1|UPSTREAM_2K
XLOC_085426	contig21140:517-813	0	0	0	0	0	0	1.06438	3.66288	2.36363	2.65201	3.61817	3.13509	11.2068	0.853145	--	--
XLOC_062947	contig00090:37906-38644	0	0	0	0	0.101109	0.0505545	1.61284	3.0869	2.34987	0.659996	0.259337	0.459666	11.1984	0.852617	--	Pavir.J00099.1_dup1|UPSTREAM_2K
XLOC_063905	contig01082:1-423	0	0	0	0	0	0	0.986224	3.7116	2.34891	0.776459	0.568621	0.67254	11.1978	0.852617	--	Pavir.J00990.1_dup1|DOWNSTREAM_2K
XLOC_070033	contig103603:3410-3648	0	0	0	1.4602	6.08901	3.7746	1.32878	3.29491	2.31184	0.620492	0	0.310246	11.1748	0.850404	--	--
XLOC_024246	Chr04a:31013944-31014236	0	0	0	0	0.437927	0.218964	1.095	3.51918	2.30709	0.761266	0.741209	0.751238	11.1719	0.850404	--	--
XLOC_045924	Chr07b:18793604-18794214	0	0	0	0.382889	0.129825	0.256357	1.73599	2.76542	2.2507	0.453452	0.332623	0.393038	11.1362	0.847073	--	--
XLOC_096303	contig312282:1012-1417	0	0	0	0	0	0	1.65516	2.7359	2.19553	0	0.202528	0.101264	11.1004	0.843104	--	--
XLOC_100533	contig360169:41-357	0	0	0	0	0	0	0.962708	3.41747	2.19009	0	0	0	11.0968	0.843104	--	--
XLOC_111109	contig82433:801-1103	0	0	0	0	0	0	1.78758	2.57562	2.1816	1.06407	0	0.532035	11.0912	0.842482	--	--
XLOC_020018	Chr03b:18358666-18359308	0	0	0	0	0	0	0.471206	3.87735	2.17428	0.420037	0	0.210018	11.0863	0.841765	--	--
XLOC_083195	contig193773:27-714	0	0.0915796	0.0457898	2.87162	0.323454	1.59754	93.7473	105.049	99.3984	59.3856	48.4706	53.9281	11.0683	0.992834	--	--
XLOC_046329	Chr07b:32360632-32360970	0	0	0	0.652664	2.78513	1.7189	1.02728	3.18961	2.10844	0	0	0	11.042	0.837591	--	--
XLOC_018950	Chr03a:27961178-27961496	0	0	0	0.718704	0.357414	0.538059	1.84417	2.32036	2.08227	1.14622	2.27603	1.71112	11.0239	0.835362	--	--
XLOC_101575	contig372840:720-1159	0	0	0	0.413878	1.1882	0.801039	0.79473	3.36677	2.08075	0.729489	0.492927	0.611208	11.0229	0.835362	--	--
XLOC_104867	contig43512:5363-5736	0	0	0	0	0	0	1.89795	2.20001	2.04898	0	0.881218	0.440609	11.0007	0.833157	--	--
XLOC_027158	Chr04b:39595853-39596198	0	0	0	0.306441	0.314671	0.310556	1.38539	2.70936	2.04738	1.22737	0	0.613687	10.9996	0.833157	--	--
XLOC_043108	Chr07a:22286785-22305779	0	0.000700029	0.000350015	0.0986661	0	0.0493331	1.6767	1.78579	1.73124	0.000636262	0.520607	0.260622	10.992	0.806776	--	--
XLOC_092784	contig275824:77-547	0	0	0	0.557979	0.753295	0.655637	1.433	2.59899	2.016	0	0.160474	0.080237	10.9773	0.830527	--	--
XLOC_061805	Chr09b:35873925-35874175	0	0	0	0	0	0	0	3.97729	1.98865	0	0.530639	0.265319	10.9579	0.828897	--	--
XLOC_065514	contig02886:632-968	0	0	0	0	0	0	1.03859	2.84586	1.94222	0.287619	0	0.14381	10.9235	0.824818	--	Pavir.J02476.1_dup1|UPSTREAM_2K
XLOC_095735	contig30646:808-1166	0	0	0	0	0	0	1.29689	2.53367	1.91528	0	0	0	10.9033	0.822526	--	Pavir.J27281.1_dup1|DOWNSTREAM_2K
XLOC_062941	contig00090:23043-23456	0	0	0	0	0	0	0.751865	3.04758	1.89972	0.401928	0	0.200964	10.8916	0.821652	--	Pavir.J00099.1_dup1|UPSTREAM_2K
XLOC_087407	contig22812:1470-1709	0	0	0	0	0	0	1.75216	2.03591	1.89403	1.22708	1.19289	1.20999	10.8872	0.820817	--	--
XLOC_100495	contig35981:5209-5599	0	0	0	0	0	0	0	3.78656	1.89328	0	0.215555	0.107777	10.8871	0.820817	--	--
XLOC_110322	contig76911:2736-2980	0	0	0	0	0	0	2.90529	0.818215	1.86175	1.56196	2.57907	2.07051	10.8624	0.818392	--	--
XLOC_065515	contig02886:8996-9745	0	0	0	0.291933	0.657519	0.474726	1.58297	2.11489	1.84893	0.173391	0.234789	0.20409	10.8525	0.817486	--	Pavir.J02476.1_dup1|UPSTREAM_2K
XLOC_102417	contig383328:825-1107	0	0	0	0.465152	0	0.232576	1.76943	1.89873	1.83408	3.31182	0.799174	2.0555	10.8408	0.815683	--	--
XLOC_073395	contig124165:84-414	0	0	0	0.341851	0.971433	0.656642	1.07403	2.55205	1.81304	0	0	0	10.8242	0.813989	--	--
XLOC_096209	contig311401:575-1382	0	0	0	0	0.090337	0.0451685	1.15371	2.44635	1.80003	0	0.154537	0.0772685	10.8138	0.813194	--	--
XLOC_090427	contig25475:3834-4424	0	0	0	0	0	0	1.12408	2.42428	1.77418	0	0.115996	0.057998	10.7929	0.810579	--	Pavir.J23300.1_dup1|DOWNSTREAM_2K
XLOC_110011	contig74749:3254-4467	0	0	0	0	0	0	0	3.53611	1.76805	0	0	0	10.7884	0.810579	--	--
XLOC_099970	contig353873:860-1143	0	0	0	0	0	0	3.51178	0	1.75589	1.46048	0	0.73024	10.7784	0.809595	--	--
XLOC_074942	contig134208:679-946	0	0	0	0	0	0	1.66654	1.84489	1.75571	1.30242	1.28571	1.29406	10.7778	0.808689	--	--
XLOC_018628	Chr03a:15750911-15751500	0	0	0	1.26199	1.5469	1.40444	0.606669	2.9002	1.75344	0	0.214505	0.107253	10.776	0.808689	--	--
XLOC_098359	contig334875:465-738	0	0	0	0	0	0	0	3.50311	1.75155	0	0.429681	0.21484	10.7748	0.808674	--	--
XLOC_061580	Chr09b:27754861-27755141	0	0	0	0	0	0	2.39618	1.10237	1.74927	0.41705	0	0.208525	10.7725	0.808674	--	--
XLOC_008760	Chr02a:24151664-24151957	0	0	0	0	0	0	0	3.49352	1.74676	0	0	0	10.7709	0.808674	--	--
XLOC_045090	Chr07a:52559504-52560035	0	0	0	0.465279	0.314838	0.390058	1.00039	2.44555	1.72297	0.27476	0.53719	0.405975	10.7507	0.805697	--	--
XLOC_096472	contig314200:162-537	0	0	0	0.808556	0	0.404278	0.641032	2.80254	1.72179	0	0	0	10.7497	0.805697	--	--
XLOC_095655	contig305751:63-374	0	0	0	0	0	0	1.2039	2.20513	1.70451	0	0	0	10.7351	0.803712	--	--
XLOC_090426	contig25475:2577-2909	0	0	0	0	0	0	0.876185	2.52286	1.69952	0	0.573498	0.286749	10.7309	0.803712	--	Pavir.J23300.1_dup1|DOWNSTREAM_2K
XLOC_094864	contig297395:955-1385	0	0	0	0	0.216138	0.108069	0	3.35397	1.67699	0	0.183987	0.0919935	10.7121	0.801594	--	--
XLOC_090511	contig255376:398-758	0	0	0	0	0	0	0	3.34484	1.67242	0	0.247352	0.123676	10.7082	0.800712	--	--
XLOC_102546	contig384975:651-951	0.342816	0	0.171408	0	0	0	173.429	230.52	201.974	72.5253	65.5727	69.049	10.1983	0.98892	--	--
XLOC_081605	contig181665:4-611	0.21195	0	0.105975	0	0	0	42.4396	62.9765	52.7081	17.2877	16.0052	16.6465	8.95136	0.952568	--	--
XLOC_089227	contig243826:92-550	0.60885	0.471294	0.540072	2.18878	1.48353	1.83616	52.0179	187.632	119.825	10.5652	1.52415	6.04465	7.79356	0.929864	--	--
XLOC_038611	Chr06a:13292796-13302936	0.0812256	1.35161	0.716418	0.096166	0.570359	0.333262	72.4677	128.414	100.441	21.3122	14.7423	18.0272	7.13133	0.918532	--	--
XLOC_048086	Chr08a:2697587-2698407	0.0715681	0.0729266	0.0722474	0.338936	0.0861136	0.212525	8.65331	8.36855	8.51093	1.59563	1.52218	1.5589	6.88023	0.876715	--	Pavir.Ha00359.1_dup1|DOWNSTREAM_2K
XLOC_008941	Chr02a:31480794-31481192	0.401095	0	0.200547	0	0	0	8.82372	34.6329	21.7283	2.10528	1.1421	1.62369	6.7559	0.900513	--	--
XLOC_073173	contig122806:2707-3156	0	0.162109	0.0810545	0.389951	1.3384	0.864175	10.4918	4.0638	7.27782	5.52492	7.54144	6.53318	6.4796	0.864847	--	--
XLOC_090588	contig256221:1573-1810	2.32653	0.614363	1.47045	27.1466	6.84305	16.9948	70.7712	171.241	121.006	10.6885	7.24387	8.96619	6.36268	0.909672	--	--
XLOC_096991	contig319806:8-1395	0.422232	0.546783	0.484508	9.64622	5.16376	7.40499	24.3569	47.2553	35.8061	5.68909	1.62011	3.6546	6.20754	0.901238	--	--
XLOC_093326	contig281210:922-1566	0.195614	0.0958416	0.145728	0.463177	0.685682	0.57443	7.38407	13.9718	10.6779	1.79559	3.57952	2.68755	6.19521	0.877731	--	--
XLOC_031321	Chr05a:47544348-47544912	0.117366	0	0.0586832	0.694726	0.702944	0.698835	3.40273	5.24234	4.32254	0.79192	1.57802	1.18497	6.19054	0.829291	--	--
XLOC_082477	contig188210:16-384	0.219179	0.236716	0.227948	1.05048	0	0.52524	6.88685	26.0627	16.4748	1.74947	0.90206	1.32576	6.17541	0.889488	--	--
XLOC_010007	Chr02a:1734142-1734677	0.126539	0	0.0632695	0	0.454325	0.227162	2.96957	5.55611	4.26284	1.46204	1.94183	1.70193	6.06281	0.827133	--	Pavir.Ba00576.1_dup1|UPSTREAM_2K
XLOC_089904	contig249938:396-1791	0.280241	0	0.14012	4.73041	3.01787	3.87414	4.78546	13.3204	9.05295	1.73815	0.29976	1.01896	6.00851	0.870273	--	--
XLOC_034103	Chr05b:67600571-67612594	0	0.131914	0.065957	0.314094	0.467823	0.390958	3.58681	4.80588	4.19635	0.560712	1.06535	0.81303	5.98057	0.825172	--	--
XLOC_092871	contig276793:1265-1593	0.272076	0	0.136038	3.58576	2.62085	3.1033	4.99735	11.3207	8.15903	3.77795	3.7519	3.76492	5.90102	0.864981	--	--
XLOC_031168	Chr05a:43775299-43778761	0	0.133198	0.066599	0.300469	0.23571	0.268089	2.86219	4.98092	3.92156	0.923432	0.201703	0.562567	5.86899	0.818266	--	Pavir.Ea02315.1_dup1|DOWNSTREAM_2K
XLOC_106561	contig52671:130-633	0.132014	0.283464	0.207739	0.949202	0.331083	0.640143	6.05305	16.7459	11.3995	2.52968	0.928133	1.72891	5.77805	0.876668	--	Pavir.J35339.1_dup1|DOWNSTREAM_2K
XLOC_098726	contig339087:0-470	0	0.90527	0.452635	0	0.178281	0.0891407	17.7931	28.8055	23.2993	7.50862	3.66429	5.58645	5.6842	0.892268	--	--
XLOC_080878	contig176177:282-629	0.256101	0.264109	0.260105	0	0	0	11.7514	14.6549	13.2032	6.55804	6.27452	6.41628	5.66564	0.88018	--	--
XLOC_101729	contig374771:0-1053	0.352416	0.322489	0.337453	1.0258	0.509297	0.76755	8.41816	25.0227	16.7204	2.36035	0.92154	1.64094	5.63078	0.886228	--	--
XLOC_083519	contig196107:311-2244	0.106163	0.161791	0.133977	0.314261	0.13195	0.223106	3.29966	9.53359	6.41662	0.853747	0.535906	0.694826	5.58176	0.851294	--	--
XLOC_090512	contig255376:1260-1804	0.494171	0.848854	0.671512	0.146256	0.575953	0.361104	14.7944	49.1888	31.9916	8.32964	3.79333	6.06149	5.57414	0.896017	--	--
XLOC_057535	Chr09a:80629417-80629710	0.343973	0	0.171986	4.94476	3.70404	4.3244	6.79493	9.23288	8.0139	2.03229	2.68842	2.36036	5.53795	0.862288	--	--
XLOC_064560	contig01745:21314-21525	0.897054	0	0.448527	0	0	0	6.26788	25.9315	16.0997	1.76515	0.857512	1.31133	5.16409	0.883684	--	--
XLOC_086508	contig220051:0-1035	0.154157	0.052413	0.103285	2.40194	1.13856	1.77025	2.77798	4.54494	3.66146	1.09967	0.52768	0.813675	5.14772	0.808414	--	--
XLOC_093023	contig278379:770-1013	0	1.14507	0.572535	2.59896	3.20066	2.89981	18.0367	22.1963	20.1165	9.47303	11.9916	10.7323	5.13361	0.887874	--	--
XLOC_035237	Chr05b:25356048-25356316	0.443029	0	0.221515	0	2.00879	1.00439	8.26127	6.70515	7.48321	1.65228	4.9142	3.28324	5.07493	0.857232	--	--
XLOC_055586	Chr09a:8260823-8261550	0.107841	0.110425	0.109133	1.6801	0.923861	1.30198	2.92748	4.3333	3.63039	0.545498	0.439177	0.492338	5.05596	0.80713	--	--
XLOC_014464	Chr02b:5305357-5305754	0.604218	0.206982	0.4056	0.715211	0.239304	0.477258	9.79282	16.8234	13.3081	3.26722	1.338	2.30261	5.0361	0.877967	--	Pavir.Bb00450.1_dup1|UPSTREAM_2K
XLOC_079862	contig168671:1219-1581	0.451563	0.243953	0.347758	2.16423	0.280473	1.22235	8.35803	14.0765	11.2172	2.92627	4.6982	3.81223	5.01149	0.873045	--	--
XLOC_108476	contig64262:3008-4011	0.426762	0.39874	0.412751	0.831178	0.53948	0.685329	7.09617	19.0282	13.0622	3.20657	0.921785	2.06418	4.98398	0.877368	--	--
XLOC_106881	contig54292:477-3699	0.153536	0.124701	0.139119	0.145441	0.092882	0.119161	2.7589	5.93061	4.34475	0.869243	0.628567	0.748905	4.96489	0.822754	--	--
XLOC_071050	contig109555:2731-3524	0.071154	0.511202	0.291178	0.767505	0.786682	0.777093	6.13095	11.6503	8.89062	1.30186	1.87532	1.58859	4.93231	0.864453	--	--
XLOC_112719	contig95076:9-228	0	0.812359	0.40618	2.63606	0	1.31803	9.51113	14.6745	12.0928	4.93491	2.79214	3.86353	4.89411	0.874888	--	--
XLOC_016009	Chr02b:69085659-69085900	0.582408	1.25809	0.920249	1.37728	0.691109	1.03419	7.71407	46.5789	27.1465	4.84089	0.583374	2.71213	4.8826	0.89167	--	Pavir.Bb03267.1_dup1|UPSTREAM_2K
XLOC_079976	contig169653:2221-2523	0	0.361014	0.180507	1.544	0.81596	1.17998	4.34126	6.32197	5.33161	0.323006	0.345447	0.334226	4.88046	0.83741	--	--
XLOC_064561	contig01745:23431-24521	0	0.412748	0.206374	0.240125	0.0628675	0.151496	3.17769	8.2272	5.70244	0.788394	0.612085	0.70024	4.78476	0.841324	--	--
XLOC_096182	contig311065:952-1451	0.26718	0	0.13359	1.76097	0.334981	1.04798	2.0776	5.15209	3.61484	3.09818	2.81697	2.95757	4.75266	0.805547	--	--
XLOC_061784	Chr09b:34830444-34836664	0.129328	0.136346	0.132837	0.306204	0.318263	0.312234	1.71895	5.40193	3.56044	0.622394	0.407249	0.514822	4.74433	0.804075	--	--
XLOC_093404	contig282025:1051-1470	0	0.377893	0.188947	0.435762	0	0.217881	4.84467	5.30775	5.07621	0.879991	2.62652	1.75325	4.74389	0.833543	--	--
XLOC_062949	contig00090:39755-40416	0	0.29808	0.14904	0	0	0	1.48666	6.24601	3.86633	0.730478	0	0.365239	4.69236	0.811422	--	Pavir.J00099.1_dup1|UPSTREAM_2K
XLOC_106882	contig54292:4193-4633	0.175592	0.179784	0.177688	0	0	0	2.7718	6.35021	4.561	0.363451	0.177486	0.270469	4.68193	0.825385	--	--
XLOC_104033	contig404826:503-933	0	0.345938	0.172969	1.41103	2.04612	1.72858	3.14618	5.71418	4.43018	0.686303	0.169726	0.428014	4.67461	0.823125	--	--
XLOC_092459	contig272846:814-1607	0.22392	0.228216	0.226068	0.353482	0.448914	0.401198	4.18555	7.02211	5.60383	1.59116	3.10149	2.34633	4.63158	0.839788	--	--
XLOC_032226	Chr05b:1896623-1896867	1.61038	1.69818	1.65428	8.35334	6.96608	7.65971	25.7326	56.2375	40.9851	7.28915	13.4112	10.3502	4.63082	0.895631	--	Pavir.Eb00461.1_dup1|DOWNSTREAM_2K
XLOC_049578	Chr08a:23669540-23672595	0.114931	0.241195	0.178063	0.204117	0.142414	0.173265	2.73195	5.7872	4.25957	0.837024	0.182853	0.509938	4.58025	0.819289	--	--
XLOC_108475	contig64262:366-2890	0.457574	0.262649	0.360112	0.471135	0.336836	0.403985	3.85755	12.2628	8.06018	1.39741	0.717032	1.05722	4.48429	0.858988	--	--
XLOC_037527	Chr06a:33454330-33454564	0	0.663957	0.331979	0.765768	0	0.382884	7.41665	7.33768	7.37716	0.649815	1.73073	1.19027	4.47173	0.854538	--	--
XLOC_098644	contig33817:834-1350	0.137695	0.272906	0.2053	0	0.159508	0.0797542	4.16787	4.62424	4.39606	0.715691	2.1724	1.44405	4.4204	0.821518	--	Pavir.J29416.1_dup1|DOWNSTREAM_2K
XLOC_081865	contig183423:1624-2426	0.220761	0.224982	0.222872	0.522745	0.442627	0.482686	2.61591	6.60923	4.61257	1.28366	1.20906	1.24636	4.37128	0.825211	--	--
XLOC_054135	Chr09a:64717429-64718944	0.397551	0.182058	0.289805	1.07213	0.302111	0.687122	5.19878	6.62106	5.90992	0.541455	0.184913	0.363184	4.34999	0.842104	--	--
XLOC_014465	Chr02b:5306871-5310333	0.366429	0.0690347	0.217732	0.797096	0.586987	0.692041	3.57077	4.80466	4.18771	0.72271	0.350442	0.536576	4.26554	0.816628	--	--
XLOC_083347	contig194851:1190-1543	4.49265	3.68158	4.08711	10.4826	10.8555	10.669	59.4505	96.3178	77.8842	43.3227	44.9215	44.1221	4.25218	0.899309	--	--
XLOC_094868	contig297440:608-1019	4.8908	4.30849	4.59964	5.86044	7.70141	6.78093	92.5741	75.5899	84.082	66.633	53.823	60.228	4.1922	0.899529	--	--
XLOC_056845	Chr09a:62682466-62683235	0.147953	0.407671	0.277812	0.620623	0.479838	0.550231	3.67536	5.8605	4.76793	0.751669	0.492399	0.622034	4.10118	0.826653	--	--
XLOC_094301	contig291053:432-1200	0.592791	0.380334	0.486562	2.13138	1.54699	1.83918	5.58339	10.6327	8.10803	1.58109	0.825872	1.20348	4.05865	0.858066	--	--
XLOC_095649	contig305678:993-1265	0	0.458859	0.22943	0.505908	0	0.252954	3.19479	4.41618	3.80548	1.99571	0.433296	1.2145	4.04882	0.807225	--	--
XLOC_101788	contig375401:501-890	1.78925	3.08761	2.43843	10.7197	6.75004	8.73486	30.8646	48.9995	39.932	10.5384	8.10686	9.32264	4.03352	0.894339	--	--
XLOC_071729	contig113753:3158-3432	0.795213	0	0.397606	1.91931	1.43142	1.67536	4.08528	8.68437	6.38482	0.797544	0	0.398772	4.00342	0.845348	--	--
XLOC_073726	contig126085:1969-2719	1.222	0.245049	0.733523	0.732276	0.385275	0.558775	6.19482	17.1188	11.6568	2.24981	1.62453	1.93717	3.99019	0.871501	--	--
XLOC_037524	Chr06a:33452178-33452436	0.486675	0	0.243338	0.575709	0.564945	0.570327	4.33596	3.34037	3.83817	1.35691	2.68966	2.02329	3.97643	0.807398	--	--
XLOC_068534	contig07894:4263-4474	0	0.917375	0.458688	0	0	0	4.38752	10.019	7.20324	6.32892	3.9161	5.12251	3.97149	0.851751	--	Pavir.J05245.1_dup1|UPSTREAM_2K
XLOC_053491	Chr09a:28858410-28859040	0.28812	0.19748	0.2428	0.690592	2.00055	1.34557	3.32576	4.22283	3.7743	0.973083	2.52164	1.74736	3.95837	0.80576	--	--
XLOC_034076	Chr05b:66915855-66916554	0.438765	0.343732	0.391249	0.519466	0.923704	0.721585	4.14837	7.61804	5.88321	0.933844	1.43885	1.18635	3.91045	0.839946	--	--
XLOC_102232	contig380971:39-291	5.42061	4.14986	4.78524	158.125	114.858	136.492	38.2642	104.163	71.2134	10.0676	1.90023	5.9839	3.89549	0.898088	--	--
XLOC_098560	contig337177:910-1329	0.701869	0.541529	0.621699	15.3488	12.5829	13.9658	5.41463	12.6868	9.05072	1.23199	0.176849	0.70442	3.86374	0.861791	--	--
XLOC_095104	contig300331:561-841	22.473	16.3516	19.4123	22.3564	39.0756	30.716	189.298	372.878	281.088	166.729	135.694	151.212	3.85598	0.901876	--	--
XLOC_092293	contig271290:1417-1652	0	1.88864	0.944322	4.99005	8.4036	6.69683	6.87333	20.0467	13.46	2.87846	1.71062	2.29454	3.83249	0.875085	--	--
XLOC_113047	contig97704:3324-3563	0	0.596918	0.298459	0	2.0069	1.00345	3.94235	4.479	4.21068	0	0.550214	0.275107	3.81603	0.814667	--	--
XLOC_060790	Chr09b:8471270-8471631	3.85764	4.23708	4.04736	17.4011	10.9762	14.1887	57.5117	54.4193	55.9655	24.2037	20.4584	22.331	3.78948	0.89656	--	--
XLOC_088484	contig237441:6-399	0.634685	0	0.317343	0	0.243391	0.121695	3.003	5.60736	4.30518	0.654164	1.16628	0.910224	3.75969	0.816139	--	--
XLOC_009236	Chr02a:46157197-46157407	0.841417	0	0.420709	5.02588	2.93093	3.9784	9.54343	1.79558	5.66951	4.01602	6.36143	5.18872	3.75062	0.836812	--	--
XLOC_104267	contig408195:705-947	0	0.603276	0.301638	0.697339	0.664694	0.681017	2.54378	5.51199	4.02789	1.18705	3.16227	2.17466	3.73674	0.810217	--	--
XLOC_048871	Chr08a:43297734-43298396	1.34804	1.4777	1.41287	1.29246	1.8732	1.58283	14.6147	22.5885	18.6016	5.1032	3.90612	4.50466	3.71872	0.882881	--	--
XLOC_036083	Chr05b:62948132-62948344	0.855467	0	0.427733	0	4.73995	2.36998	2.47038	8.70633	5.58836	3.11738	3.85789	3.48764	3.70595	0.835536	--	--
XLOC_078853	contig160865:1102-2690	0.502896	0.675598	0.589247	1.24322	1.20186	1.22254	7.26967	7.98371	7.62669	4.07838	4.71214	4.39526	3.69411	0.853129	--	--
XLOC_034105	Chr05b:67600571-67612594	0.371606	0.607937	0.489771	0.146642	0.288727	0.217684	4.55638	8.07319	6.31479	2.02817	2.25813	2.14315	3.68855	0.843064	--	--
XLOC_025707	Chr04b:37715160-37715623	0	0.645421	0.32271	0	1.43399	0.716997	5.6277	2.62107	4.12439	0.589407	1.75129	1.17035	3.67363	0.811737	--	Pavir.Db01699.1_dup1|UPSTREAM_2K
XLOC_094965	contig298637:724-1090	0	0.68855	0.344275	1.85643	2.678	2.26722	1.60432	6.9843	4.29431	0.672909	1.09726	0.885083	3.6387	0.814942	--	--
XLOC_085958	contig21563:148-384	0.637467	0	0.318734	0.747549	0.711014	0.729282	1.35905	6.32297	3.84101	0	5.63644	2.81822	3.5888	0.804594	--	Pavir.J19801.1_dup1|DOWNSTREAM_2K
XLOC_041698	Chr06b:45840402-45840700	0.994617	2.76946	1.88204	6.75206	6.3536	6.55283	10.7594	34.1867	22.473	3.92226	1.29734	2.6098	3.57783	0.885543	--	Pavir.Fb01692.1_dup1|UPSTREAM_2K
XLOC_099243	contig344518:950-1164	0.790972	0	0.395486	1.89052	0	0.94526	5.99919	3.3796	4.68939	2.27015	0.820262	1.54521	3.56588	0.821857	--	--
XLOC_075042	contig13486:25-702	0.640612	0.186751	0.413681	0.541738	0.1099	0.325819	5.33199	4.03561	4.6838	6.28309	3.08768	4.68538	3.50109	0.821109	--	--
XLOC_011698	Chr02a:64892450-64893004	0.114753	0.708787	0.41177	2.75041	2.66646	2.70843	2.9224	6.39853	4.66047	1.27588	2.77333	2.0246	3.50056	0.820754	--	Pavir.Ba03205.1_dup1|DOWNSTREAM_2K
XLOC_016167	Chr02b:72153767-72154267	7.59199	9.47285	8.53242	14.3651	17.5591	15.9621	85.2617	106.988	96.125	43.7849	51.7614	47.7731	3.49389	0.897993	--	--
XLOC_052115	Chr08b:44419819-44420330	4.1935	7.23691	5.71521	15.3136	17.1908	16.2522	52.1459	76.2426	64.1943	20.9687	12.3122	16.6404	3.48957	0.896001	--	--
XLOC_088070	contig233824:1631-1974	2.74498	4.66643	3.70571	35.8788	66.2438	51.0613	17.601	62.9869	40.294	3.96984	1.72547	2.84766	3.44274	0.892252	--	--
XLOC_025489	Chr04b:25809331-25809742	0.724562	0.390263	0.557413	1.30232	0.678046	0.990185	4.26134	7.61241	5.93687	1.63405	0.90307	1.26856	3.41289	0.837205	--	Pavir.Db01316.1_dup1|DOWNSTREAM_2K
XLOC_089497	contig246149:1646-1859	0.842423	0	0.421212	0	8.40655	4.20327	6.08643	2.85865	4.47254	2.30365	2.28072	2.29219	3.40677	0.816179	--	--
XLOC_110062	contig75086:2770-3601	0.268402	0.50203	0.385216	0.804209	0.592923	0.698566	3.61641	4.51742	4.06691	1.84251	1.90571	1.87411	3.4002	0.807894	--	--
XLOC_108669	contig65507:385-603	0	4.74807	2.37404	1.78266	4.34781	3.06523	19.2837	30.8287	25.0562	7.86299	9.90861	8.8858	3.39945	0.886259	--	--
XLOC_096464	contig314056:0-522	0.875065	0.38447	0.629767	7.19078	3.81806	5.50442	5.84209	7.4253	6.6337	1.00951	0.126943	0.568227	3.39692	0.843616	--	--
XLOC_093846	contig286156:1182-1503	1.13604	0.63497	0.885507	1.36108	0	0.680542	4.98043	13.6677	9.32407	0.844004	0	0.422002	3.39638	0.860201	--	--
XLOC_082890	contig191450:56-261	0.906053	0	0.453026	10.8998	1.08546	5.99263	6.18756	3.2423	4.71493	0.882754	3.44071	2.16173	3.37798	0.820478	--	--
XLOC_093087	contig279062:654-864	0	0.894859	0.447429	0	1.95396	0.976978	4.4536	4.78822	4.62091	1.79213	3.18072	2.48642	3.36683	0.818777	--	--
XLOC_039042	Chr06a:40775021-40775285	0.91914	0.457817	0.688478	0.543702	2.60171	1.5727	3.42173	10.7397	7.0807	1.28387	0.428461	0.856166	3.36241	0.846939	--	--
XLOC_097163	contig321708:108-384	0.787647	1.2379	1.01277	2.8303	6.57033	4.70031	9.58487	11.1034	10.3441	4.24697	6.50862	5.3778	3.35243	0.864099	--	--
XLOC_021152	Chr03b:14039604-14039895	0	0.783761	0.391881	0	0.441158	0.220579	1.93012	6.0775	4.00381	1.71848	0.373318	1.0459	3.35105	0.806193	--	--
XLOC_092940	contig277562:757-1074	0.5826	0.301961	0.442281	2.09401	1.40055	1.74728	3.24707	5.73099	4.48903	1.15334	0.578248	0.865795	3.34337	0.815974	--	--
XLOC_034075	Chr05b:66915325-66915721	0	0.831534	0.415767	0.245213	0.240313	0.242763	3.27781	5.11081	4.19431	0.861235	2.30331	1.58227	3.33285	0.810091	--	--
XLOC_085400	contig211161:1770-2162	0	0.939854	0.469927	1.05462	0	0.527308	7.32753	1.88291	4.60522	0	1.66616	0.833082	3.29123	0.817565	--	--
XLOC_092171	contig270294:64-272	0.911357	0	0.455678	1.0753	0	0.53765	4.59126	4.32362	4.45744	4.14195	8.20096	6.17145	3.28855	0.814682	--	--
XLOC_019836	Chr03b:8867204-8867414	0.88264	0	0.44132	0	1.95396	0.976978	3.81737	4.78822	4.3028	4.01602	7.15661	5.58631	3.28374	0.811595	--	Pavir.Cb00540.1_dup1|DOWNSTREAM_2K
XLOC_048880	Chr08a:43943736-43943963	0.691079	1.38845	1.03977	0.816608	3.85868	2.33765	9.58016	10.3563	9.96823	1.90316	1.269	1.58608	3.26108	0.862075	--	--
XLOC_073070	contig122180:2792-3124	0.430086	1.35434	0.892215	1.54526	1.53335	1.53931	8.06912	8.99669	8.5329	2.94271	3.33397	3.13834	3.25757	0.855539	--	--
XLOC_058264	Chr09b:7594041-7594320	0.402869	1.25686	0.829862	0	0.940909	0.470454	5.43391	10.2793	7.85658	5.27555	2.98966	4.1326	3.24296	0.851294	--	--
XLOC_097535	contig325742:7-368	0.225222	0.702761	0.463992	4.07838	5.76252	4.92045	3.28638	5.49185	4.38912	0.459622	0	0.229811	3.24176	0.813076	--	--
XLOC_082266	contig186496:549-750	0	1.03736	0.518681	0	2.25849	1.12925	0.798527	9.02108	4.90981	2.0719	1.85689	1.9644	3.24136	0.822361	--	--
XLOC_070633	contig107009:2744-3027	0.743445	1.9451	1.34427	4.45273	4.43748	4.44511	10.5353	14.8018	12.6686	7.30239	6.15643	6.72941	3.23635	0.869982	--	--
XLOC_112514	contig93300:414-735	0.297925	0.616052	0.456989	0.705219	0.350878	0.528049	2.94298	5.59133	4.26716	1.12534	2.23475	1.68005	3.22305	0.810359	--	Pavir.J40427.1_dup1|DOWNSTREAM_2K
XLOC_085638	contig212972:1767-2142	0.847775	1.09819	0.972981	2.53953	0.770012	1.65477	9.91649	8.25194	9.08421	7.19595	4.41859	5.80727	3.22288	0.857649	--	--
XLOC_093141	contig279540:6-653	0.301059	0.568689	0.434874	0.471422	1.24935	0.860388	2.82859	5.25044	4.03951	0.31435	0.378224	0.346287	3.21551	0.805437	--	--
XLOC_034636	Chr05b:3703081-3703486	1.29949	1.53631	1.4179	1.55711	2.25406	1.90559	7.97485	17.6466	12.8107	6.50893	4.43955	5.47424	3.17552	0.8698	--	Pavir.Eb00460.1_dup1|UPSTREAM_2K
XLOC_103076	contig391722:22-1070	5.53025	7.72536	6.62781	7.85402	6.92372	7.38887	41.6018	77.4774	59.5396	13.0178	17.0759	15.0468	3.16725	0.89389	--	--
XLOC_101694	contig374243:553-806	0.528242	0.534714	0.531478	0.619803	0	0.309901	3.41033	5.96291	4.68662	0.529558	1.41116	0.970359	3.14047	0.817604	--	--
XLOC_059646	Chr09b:52920095-52920729	0.49944	0.783152	0.641296	0.354772	1.05019	0.702482	4.86845	6.3165	5.59248	3.95611	2.98136	3.46873	3.12442	0.83037	--	--
XLOC_086831	contig22291:77-791	0.857399	0.297599	0.577499	2.3969	2.06219	2.22954	5.01041	5.00055	5.00548	2.26443	1.68626	1.97534	3.11562	0.822502	--	Pavir.J20497.1_dup1|UPSTREAM_2K
XLOC_008461	Chr02a:17365620-17365872	0.533694	0.518733	0.526213	0	2.33214	1.16607	3.44377	5.66872	4.55625	1.06966	4.75058	2.91012	3.11413	0.814525	--	--
XLOC_074505	contig131352:2479-2729	0.503146	0.551951	0.527548	1.80719	0	0.903597	5.07369	3.97729	4.52549	1.95653	3.87733	2.91693	3.1007	0.813816	--	--
XLOC_013904	Chr02b:65591572-65591913	0	1.04877	0.524385	0	0	0	6.06463	2.76839	4.41651	6.77191	0.775474	3.77369	3.07283	0.811406	--	--
XLOC_049726	Chr08a:31306276-31306758	0.422189	1.59645	1.00932	1.34914	2.57479	1.96196	7.47719	9.48941	8.4833	3.11902	3.24666	3.18284	3.07124	0.853452	--	--
XLOC_077449	contig151071:17-337	0.309527	0.930002	0.619765	0.363402	0.353031	0.358216	6.37689	3.95877	5.16783	0.631555	1.9673	1.29943	3.05977	0.82418	--	--
XLOC_097421	contig324472:4-577	0.328269	1.01342	0.670847	1.57361	0.670148	1.12188	3.5994	7.57083	5.58512	2.4349	0.686434	1.56067	3.05753	0.829535	--	--
XLOC_083591	contig196788:61-511	5.94576	6.29993	6.12284	6.37486	12.3853	9.38008	37.7445	63.4096	50.577	21.3947	20.5116	20.9532	3.04621	0.891725	--	--
XLOC_092540	contig273564:0-1692	1.37671	1.43891	1.40781	1.22882	1.48169	1.35526	6.87562	16.1619	11.5188	3.65218	2.15161	2.9019	3.03246	0.865099	--	--
XLOC_073806	contig126499:1362-1601	0.595974	0.624818	0.610396	0	0.687134	0.343567	2.1902	7.73646	4.96333	1.64988	2.72387	2.18687	3.02349	0.820345	--	--
XLOC_073072	contig122187:2793-2998	0.957606	0.972061	0.964833	0	3.17029	1.58515	11.6876	3.89076	7.7892	4.34447	5.16106	4.75277	3.01312	0.848278	--	--
XLOC_097580	contig326233:15-635	2.49953	2.819	2.65927	1.56903	2.18252	1.87577	15.7297	27.1515	21.4406	3.84772	5.03075	4.43924	3.01124	0.880936	Pavir.J28670.1|757,1470:1,474(-269.42)	--
XLOC_113259	contig99386:3447-3712	1.73624	3.64567	2.69096	3.11905	7.21966	5.16936	22.7243	20.6598	21.692	4.66553	7.56817	6.11685	3.01098	0.881172	--	--
XLOC_098513	contig336732:5-1330	0.578261	0.631649	0.604955	1.24757	1.09289	1.17023	4.01802	5.55728	4.78765	1.65275	2.39569	2.02422	2.98442	0.81695	--	--
XLOC_065176	contig02426:21404-22141	0.468644	0.641631	0.555138	0.936107	0.862943	0.899525	2.32649	6.41784	4.37216	1.34847	0.870017	1.10924	2.97743	0.809138	--	--
XLOC_078759	contig160225:2413-2675	2.23207	0	1.11603	4.27687	5.82877	5.05282	5.92175	11.5817	8.75173	1.74316	3.45571	2.59943	2.97054	0.853743	--	--
XLOC_099241	contig344506:545-1091	0.585781	0.723749	0.654765	1.5444	0.859461	1.20193	3.46321	6.79172	5.12747	1.18382	2.12278	1.6533	2.9692	0.822211	--	--
XLOC_015956	Chr02b:67098814-67099110	1.05866	0	0.529332	0.417621	1.20829	0.812957	2.12877	6.10481	4.11679	2.65201	4.27602	3.46401	2.95791	0.803594	--	--
XLOC_073847	contig126766:76-345	1.25568	0	0.627842	3.00784	3.48494	3.24639	4.9146	4.83396	4.87428	3.27601	6.49586	4.88593	2.95557	0.818069	--	--
XLOC_081530	contig18107:8785-9018	9.76704	4.51794	7.14249	8.03453	5.01898	6.52675	31.4213	79.069	55.2451	27.7021	19.2641	23.4831	2.95135	0.891402	--	--
XLOC_037656	Chr06a:39181537-39182014	1.8587	0.884834	1.37177	17.9901	19.5276	18.7589	5.7242	15.2516	10.4879	1.29596	0.430095	0.863029	2.93462	0.860642	--	--
XLOC_031733	Chr05a:55672804-55673302	0.803941	0.414352	0.609146	0.963407	0.817722	0.890564	4.38665	4.86914	4.62789	2.70199	2.42163	2.56181	2.92549	0.813044	--	--
XLOC_033965	Chr05b:64335121-64335330	3.41966	0.909438	2.16455	1.0212	6.94446	3.98283	19.3778	13.3751	16.3765	2.44687	8.88212	5.6645	2.91949	0.874069	--	Pavir.Eb03050.1_dup1|DOWNSTREAM_2K
XLOC_015634	Chr02b:59341878-59342551	0.439637	2.07802	1.25883	5.05814	2.48006	3.7691	5.80884	13.1192	9.46404	1.51609	1.95587	1.73598	2.91038	0.856027	--	Pavir.Bb02574.7_dup1|DOWNSTREAM_2K
XLOC_070061	contig103786:0-448	1.73325	1.30149	1.51737	3.58748	6.52332	5.0554	9.11539	13.6316	11.3735	2.37599	3.15307	2.76453	2.90603	0.863311	--	--
XLOC_103758	contig400950:22-243	1.41831	0.757748	1.08803	2.56301	1.66914	2.11607	7.62518	8.66587	8.14552	1.39397	2.0379	1.71593	2.90429	0.849136	--	--
XLOC_085981	contig215784:0-2119	3.45702	3.20851	3.33276	6.3664	9.10118	7.73379	24.7014	24.8889	24.7951	13.6756	19.8961	16.7858	2.89527	0.88222	--	--
XLOC_097591	contig326303:23-1195	1.95356	3.3753	2.66443	4.44925	2.1019	3.27558	20.5332	18.997	19.7651	13.922	10.342	12.132	2.89106	0.878266	--	--
XLOC_019363	Chr03a:43555879-43556343	1.19336	1.2314	1.21238	12.1553	13.4525	12.8039	7.30419	10.4895	8.89682	8.55658	0.448309	4.50244	2.87545	0.853168	--	--
XLOC_065690	contig03127:14847-15054	0	1.95804	0.97902	0	0	0	7.99367	6.27635	7.13501	0.938803	7.49773	4.21827	2.86477	0.841804	--	--
XLOC_080411	contig172883:624-1692	1.88137	3.24729	2.56433	5.51865	6.70515	6.1119	14.3765	22.977	18.6767	6.76245	6.8481	6.80527	2.86459	0.876738	--	--
XLOC_047439	Chr07b:20526115-20526322	0.883069	2.81956	1.85132	7.3823	1.02352	4.20291	7.99367	18.8291	13.4114	3.36606	7.49773	5.4319	2.85683	0.8678	--	--
XLOC_053020	Chr09a:12617312-12617631	2.01327	3.89374	2.95351	33.7691	37.0026	35.3859	8.70675	33.9619	21.3343	0.284793	0.282763	0.283778	2.85267	0.879195	--	Pavir.Ia01153.1_dup1|UPSTREAM_2K
XLOC_037675	Chr06a:40750544-40753272	1.611	0.350258	0.980629	0	0.396712	0.198356	3.57515	10.5366	7.05588	0.635869	0.946556	0.791212	2.84705	0.841119	--	--
XLOC_097339	contig323704:3-303	0	1.67258	0.83629	0.979534	1.84098	1.41026	2.9996	9.01226	6.00593	3.78358	1.51336	2.64847	2.84345	0.831244	--	--
XLOC_026704	Chr04b:16872161-16872419	1.39184	0	0.695918	3.33339	0	1.6667	5.41995	4.34249	4.88122	2.26151	1.79311	2.02731	2.80922	0.815509	--	Pavir.Db00991.1_dup1|UPSTREAM_2K
XLOC_100613	contig361342:367-627	5.00523	8.60732	6.80627	10.3531	7.5568	8.95494	40.0834	54.7368	47.4101	17.756	13.1993	15.4776	2.80026	0.888724	--	--
XLOC_069130	contig09280:24-579	3.77718	1.64958	2.71338	7.54428	8.81908	8.18168	15.6099	22.1257	18.8678	7.86739	8.18381	8.0256	2.79776	0.876148	--	Pavir.J05792.1_dup1|DOWNSTREAM_2K
XLOC_003862	Chr01a:68861102-68861456	0.740232	0.488274	0.614253	0.584106	1.42107	1.00259	4.91362	3.61939	4.2665	1.17127	3.02617	2.09872	2.79615	0.803752	--	--
XLOC_101095	contig367349:873-1074	2.93404	7.29688	5.11546	9.33747	14.6802	12.0088	28.6287	42.3297	35.4792	9.28594	14.7083	11.9971	2.79404	0.885826	--	--
XLOC_042166	Chr07a:1682696-1682905	4.27457	15.4605	9.86752	3.0636	0	1.5318	56.1957	79.0348	67.6153	26.9156	9.6896	18.3026	2.77659	0.891071	--	Pavir.Ga00592.1_dup1|DOWNSTREAM_2K
XLOC_083790	contig198480:1842-2277	0.803079	2.56032	1.6817	4.79821	9.34061	7.06941	11.5642	11.4346	11.4994	10.7504	6.84217	8.79626	2.77357	0.861752	--	--
XLOC_100556	contig36054:6400-6742	21.831	18.7712	20.3011	73.9603	49.3471	61.6537	110.19	166.489	138.339	31.4315	10.6563	21.0439	2.76858	0.893922	--	--
XLOC_028197	Chr05a:15302559-15302786	0.691079	0.726675	0.708877	0	1.58539	0.792695	3.02531	6.59037	4.80784	3.17193	3.76936	3.47065	2.76178	0.813257	--	Pavir.Ea01129.1_dup1|UPSTREAM_2K
XLOC_110897	contig80923:1404-1611	0.956383	0.979018	0.967701	1.11926	1.05131	1.08528	8.65981	4.39345	6.52663	0.938803	4.1654	2.5521	2.75371	0.834914	--	Pavir.J39050.1_dup1|UPSTREAM_2K
XLOC_093344	contig281433:0-222	0	1.55646	0.778232	3.37043	0.845825	2.10813	6.45012	4.02283	5.23648	2.70764	3.35135	3.02949	2.7494	0.820061	--	--
XLOC_049546	Chr08a:22594466-22594697	0	1.37922	0.689612	2.99503	0.754382	1.8747	3.84164	5.37162	4.60663	2.41494	4.78341	3.59918	2.73881	0.809264	--	Pavir.Ha00807.1_dup1|DOWNSTREAM_2K
XLOC_080070	contig170482:1037-1420	6.9017	13.9931	10.4474	15.2528	15.0375	15.1452	55.8569	83.4509	69.6539	29.8781	30.6219	30.25	2.73706	0.890685	--	--
XLOC_080436	contig172985:21-309	0	1.49467	0.747335	5.56471	1.70829	3.6365	3.38217	6.47427	4.92822	0.71409	3.83489	2.27449	2.72028	0.814533	--	--
XLOC_109401	contig70579:4437-4664	3.29402	1.39521	2.34461	2.3641	7.71737	5.04074	9.58016	21.1833	15.3817	3.17193	8.79518	5.98355	2.7138	0.869446	--	--
XLOC_079900	contig168908:194-491	0.667913	1.39502	1.03147	2.00037	3.1993	2.59983	5.02069	8.4861	6.7534	2.96246	4.57259	3.76753	2.71091	0.836111	--	--
XLOC_031720	Chr05a:55505542-55508612	1.17371	1.16192	1.16781	2.81356	3.66472	3.23914	5.21889	10.0452	7.63207	1.47752	1.99269	1.7351	2.70826	0.842765	--	--
XLOC_103022	contig390891:679-1077	2.3899	2.85359	2.62174	5.72602	5.31163	5.51882	12.9538	21.3048	17.1293	3.02649	7.34017	5.18333	2.70787	0.872462	--	--
XLOC_005809	Chr01b:53462348-53462624	3.15059	1.2379	2.19424	8.01918	6.57033	7.29476	5.56541	23.061	14.3132	1.93044	0.76572	1.34808	2.70555	0.867343	--	Pavir.Ab03141.1_dup1|UPSTREAM_2K
XLOC_101772	contig375214:742-1098	2.32788	1.69102	2.00945	2.51028	1.12537	1.81783	12.5363	13.4785	13.0074	6.02929	5.0699	5.5496	2.69446	0.86443	--	--
XLOC_087408	contig228122:298-502	5.5707	3.95552	4.76311	21.0604	10.7411	15.9007	25.8501	35.604	30.727	21.1963	4.37157	12.7839	2.68953	0.882566	--	--
XLOC_068701	contig08223:13290-13886	0.725186	1.27879	1.00199	1.11739	1.01474	1.06606	7.93207	4.93638	6.43422	3.04105	3.65745	3.34925	2.6829	0.832504	--	--
XLOC_076205	contig142564:2690-2912	1.52629	0	0.763145	0	2.47039	1.2352	3.76257	6.03425	4.89841	1.51034	2.01081	1.76058	2.68134	0.813013	--	--
XLOC_084426	contig203366:6-692	3.25804	4.2281	3.74307	12.0222	16.6164	14.3193	12.8915	35.0615	23.9765	4.1753	2.68827	3.43179	2.67933	0.878676	--	--
XLOC_048298	Chr08a:9968924-9969584	0.721854	0.834579	0.778216	1.73022	4.42513	3.07768	4.02192	5.92198	4.97195	2.01282	0.638408	1.32561	2.67557	0.814257	--	--
XLOC_006636	Chr01b:20902484-20902793	1.2281	0.96036	1.09423	2.94266	2.21114	2.5769	3.90206	10.0533	6.97767	1.21367	1.20468	1.20917	2.67283	0.837127	--	Pavir.Ab01310.1_dup1|UPSTREAM_2K
XLOC_103177	contig393323:790-1070	1.52359	0	0.761797	0.453692	0.479962	0.466827	3.59427	6.06306	4.82866	1.16843	0.811834	0.990134	2.6632	0.811406	--	--
XLOC_056041	Chr09a:20454891-20459438	0.964883	5.18117	3.07302	3.20236	4.284	3.74318	17.9452	20.9674	19.4563	9.57755	8.34746	8.9625	2.66251	0.874628	--	--
XLOC_041055	Chr06b:13389256-13389560	0	1.65741	0.828703	1.52254	1.905	1.71377	1.25989	9.23906	5.24948	1.8819	1.24514	1.56352	2.66238	0.818242	--	--
XLOC_088701	contig239207:978-1320	0.752792	1.04284	0.897818	3.00652	3.63292	3.31972	4.62478	6.60815	5.61646	0.997823	1.23911	1.11847	2.64517	0.82266	--	--
XLOC_086688	contig221580:251-713	1.20136	0.645706	0.923534	1.25967	0.751844	1.00576	4.65613	6.8908	5.77346	1.81324	1.50416	1.6587	2.6442	0.824455	--	--
XLOC_050723	Chr08b:26875534-26875802	0.422338	3.10203	1.76219	3.03494	0	1.51747	8.59172	13.4103	11.001	4.13069	1.27455	2.70262	2.6422	0.857704	--	--
XLOC_002606	Chr01a:14674856-14675116	0.954627	0.956367	0.955497	0	3.23863	1.61932	7.44912	4.26095	5.85503	2.66339	1.75991	2.21165	2.61535	0.824967	--	--
XLOC_101069	contig366930:27-928	0.971643	1.1211	1.04637	1.8196	0.74681	1.2832	5.89866	6.86506	6.38186	3.09054	3.08285	3.08669	2.60858	0.83063	--	--
XLOC_063534	contig00653:22608-24514	1.10216	0.638358	0.870258	3.73325	2.41932	3.07629	3.31027	7.18694	5.2486	0.928256	1.5112	1.21973	2.59242	0.816454	Pavir.J00643.2|1,773:1,1050(-574.95)	--
XLOC_099454	contig347180:48-337	0.709166	1.1122	0.910683	6.79619	5.93433	6.36526	5.31582	5.65464	5.48523	1.04646	2.76831	1.90739	2.59053	0.819715	--	--
XLOC_001063	Chr01a:29142695-29145258	2.77946	3.2175	2.99848	6.39864	6.04933	6.22399	13.8738	22.2348	18.0543	6.97275	10.0053	8.48901	2.59004	0.871714	--	--
XLOC_074166	contig129067:2459-2757	5.63617	4.84656	5.24136	17.0787	9.53042	13.3046	20.7314	41.8908	31.3111	9.47882	8.75702	9.11792	2.57866	0.881015	--	--
XLOC_075233	contig136021:1-562	2.02914	2.08859	2.05886	2.43174	3.30947	2.8706	9.07924	15.3412	12.2102	4.10306	4.88277	4.49291	2.56817	0.860201	--	--
XLOC_107278	contig56506:907-4364	0.842225	0.676808	0.759516	0.697045	0.817216	0.757131	4.07789	4.92005	4.49897	1.47734	1.63897	1.55816	2.56644	0.803043	--	--
XLOC_103495	contig397345:119-418	0.326694	3.09282	1.70976	29.1802	16.5617	22.8709	3.38811	16.7346	10.0614	0.989269	0	0.494634	2.55697	0.852727	--	--
XLOC_080477	contig173294:1075-2434	0.786532	0.728688	0.75761	2.02013	1.33894	1.67953	3.59218	5.31557	4.45387	0.802978	1.41202	1.1075	2.55553	0.802145	--	--
XLOC_059688	Chr09b:53960574-53960971	1.728	1.58962	1.65881	1.84049	2.32978	2.08514	11.6581	7.77552	9.71681	19.4111	5.35201	12.3816	2.55034	0.85105	--	Pavir.Ib03321.1_dup1|UPSTREAM_2K
XLOC_087390	contig22790:3846-4064	0.782132	0.824322	0.803227	0.923648	0	0.461824	5.1045	4.25224	4.67837	2.14445	3.53878	2.84162	2.54213	0.805933	--	--
XLOC_041696	Chr06b:45783158-45783525	1.32152	1.37025	1.34588	2.90297	2.93168	2.91732	7.09671	8.56742	7.83207	4.39455	3.49454	3.94455	2.54084	0.840867	--	Pavir.Fb01688.1_dup1|UPSTREAM_2K
XLOC_087635	contig23010:6295-8070	3.44505	3.95177	3.69841	1.16552	1.06276	1.11414	20.22	22.6015	21.4108	8.17898	2.46649	5.32274	2.53336	0.874337	--	--
XLOC_081896	contig183673:339-772	1.82981	0	0.914907	1.19598	1.01185	1.10392	5.6832	4.91463	5.29892	2.50559	3.15819	2.83189	2.53321	0.815895	--	--
XLOC_098741	contig339202:7-247	0.608231	1.18557	0.896899	0.713377	3.96922	2.3413	4.33251	6.03897	5.18574	0.606731	1.61623	1.11148	2.53153	0.814304	--	--
XLOC_064479	contig01661:24249-24874	10.4848	13.7748	12.1298	19.4299	17.3657	18.3978	57.8598	82.3952	70.1275	15.441	14.7034	15.0722	2.53142	0.887622	--	--
XLOC_032731	Chr05b:14874077-14874423	1.96376	1.78463	1.87419	4.99987	4.44462	4.72225	8.26895	13.2953	10.7821	4.15099	3.88159	4.01629	2.5243	0.854916	--	Pavir.Eb00943.1_dup1|UPSTREAM_2K
XLOC_087878	contig232182:241-678	3.11432	5.07926	4.09679	3.73187	2.99187	3.36187	23.6108	23.4942	23.5525	5.59792	4.75155	5.17473	2.52331	0.875888	--	--
XLOC_023840	Chr04a:14150949-14151822	1.4162	5.55024	3.48322	4.41242	6.21803	5.31523	15.8566	23.9233	19.89	9.98581	4.6871	7.33646	2.51355	0.872439	--	--
XLOC_090831	contig258146:1-284	3.3455	4.66825	4.00688	42.3009	39.0499	40.6754	15.5104	30.1419	22.8261	2.55584	5.07	3.81292	2.51013	0.875085	--	--
XLOC_103893	contig402838:784-1031	0.544918	1.08954	0.817231	0.644435	4.90817	2.7763	3.21843	5.96848	4.59346	1.5133	0.504776	1.00904	2.49076	0.802956	--	--
XLOC_083955	contig199829:1191-1720	0.858285	1.51548	1.18688	2.0571	2.24746	2.15228	4.32469	9.01538	6.67003	2.35234	2.95973	2.65604	2.49052	0.830433	--	--
XLOC_073980	contig127678:323-1876	0	2.61567	1.30784	0.443576	0	0.221788	4.22772	10.3588	7.29327	2.46008	2.78901	2.62454	2.47883	0.835481	--	--
XLOC_093302	contig280942:1155-1580	2.74303	2.30328	2.52315	3.49234	4.79456	4.14345	10.4493	17.2105	13.8299	4.81723	1.71182	3.26452	2.45449	0.86161	--	--
XLOC_014138	Chr02b:71473783-71474003	2.17383	3.07466	2.62425	11.2627	3.38379	7.32323	12.1435	16.5387	14.3411	7.64937	9.63973	8.64455	2.45018	0.862555	--	--
XLOC_074399	contig130698:2628-3131	0.660072	1.0885	0.874284	1.89841	1.93398	1.9162	4.64788	4.89647	4.77218	2.52968	2.38663	2.45815	2.44847	0.805138	--	--
XLOC_093224	contig280243:134-364	0.664844	2.01184	1.33834	0	0	0	7.29013	7.25143	7.27078	3.66685	7.26297	5.46491	2.44166	0.834189	--	--
XLOC_037797	Chr06a:44691320-44691538	2.98242	11.8702	7.42629	8.02196	5.21737	6.61966	34.5971	45.18	39.8886	14.2964	16.2784	15.2874	2.42526	0.881101	--	--
XLOC_107641	contig58635:4769-5201	6.34473	7.59001	6.96737	14.6054	14.421	14.5132	23.2223	51.1754	37.1989	8.04716	4.83793	6.44255	2.41657	0.880022	--	--
XLOC_026714	Chr04b:17389430-17389657	1.427	3.48802	2.45751	1.63322	5.40216	3.51769	11.0928	15.0637	13.0782	1.28901	4.39759	2.8433	2.4119	0.858878	--	--
XLOC_103889	contig402691:108-444	2.85544	2.69854	2.77699	7.1534	5.63272	6.39306	16.2019	13.2807	14.7413	8.25002	7.42652	7.83827	2.40827	0.862288	--	--
XLOC_091222	contig261444:1252-1742	2.33371	1.69845	2.01608	3.78363	3.35001	3.56682	8.53372	12.7207	10.6272	4.15068	5.64846	4.89957	2.39813	0.851184	--	--
XLOC_001047	Chr01a:28574243-28574459	2.3031	2.44565	2.37437	0.917598	1.78876	1.35318	11.6626	13.1278	12.3952	3.67617	2.9118	3.29399	2.38416	0.856365	--	Pavir.Aa01889.1_dup1|UPSTREAM_2K
XLOC_103447	contig396620:228-445	4.53905	1.60625	3.07265	9.04295	3.52726	6.28511	12.6511	19.4098	16.0304	5.79918	10.0482	7.92368	2.38326	0.863894	--	--
XLOC_090925	contig258891:345-608	3.53779	0.967626	2.25271	6.8848	0.539332	3.71206	10.0116	13.3882	11.6999	3.45471	6.42091	4.93781	2.37677	0.854271	--	--
XLOC_000067	Chr01a:1026318-1027133	4.59231	3.51663	4.05447	4.66426	3.82207	4.24316	15.7144	25.8737	20.794	13.9916	11.5078	12.7497	2.35858	0.869982	--	Pavir.Aa00580.1_dup1|DOWNSTREAM_2K
XLOC_110202	contig76014:261-2936	1.08732	1.87746	1.48239	2.30747	2.1137	2.21059	6.29769	8.84324	7.57047	3.33867	4.79109	4.06488	2.35246	0.834126	--	--
XLOC_089290	contig244354:1029-1885	4.33333	2.25594	3.29463	4.57345	4.13425	4.35385	15.1837	18.3419	16.7628	4.27677	8.00644	6.1416	2.34707	0.864579	--	--
XLOC_050758	Chr08b:29342364-29342738	1.27769	0.662082	0.969887	3.31703	1.54717	2.4321	3.09157	6.72593	4.90875	0.212623	1.69101	0.951818	2.33947	0.803972	--	--
XLOC_099690	contig350166:930-1153	22.9359	43.4662	33.2011	30.753	28.4418	29.5974	170.832	163.719	167.275	169.671	159.411	164.541	2.33292	0.886976	--	--
XLOC_051588	Chr08b:10907180-10907451	1.23359	1.29366	1.26363	1.47751	2.44681	1.96216	5.7988	6.82961	6.3142	2.01269	1.19734	1.60502	2.32103	0.8224	--	--
XLOC_039758	Chr06b:13514897-13515269	2.79482	3.34254	3.06868	5.15194	4.94527	5.0486	9.88009	20.6819	15.281	4.72133	7.04021	5.88077	2.31605	0.861154	--	--
XLOC_010963	Chr02a:24656855-24657224	2.39927	0	1.19964	3.3975	4.22377	3.81063	4.74557	7.20537	5.97547	1.3059	1.94718	1.62654	2.31586	0.818565	--	--
XLOC_097259	contig322979:0-305	8.51912	6.91209	7.71561	8.69414	8.70411	8.69912	33.7927	42.6726	38.2326	17.1352	21.0262	19.0807	2.30895	0.87803	--	--
XLOC_030800	Chr05a:27752710-27753084	1.70358	1.32416	1.51387	2.80672	5.67296	4.23984	6.52665	8.44651	7.48658	5.10296	2.95928	4.03112	2.30606	0.832275	--	--
XLOC_027585	Chr05a:1865614-1865972	5.52973	3.10783	4.31878	3.58887	7.52021	5.55454	18.7122	23.9854	21.3488	13.5455	11.18	12.3628	2.30546	0.869399	--	Pavir.Ea00570.1_dup1|DOWNSTREAM_2K
XLOC_112658	contig94539:1930-2746	1.02863	1.24023	1.13443	1.23259	2.29305	1.76282	6.13025	5.06192	5.59608	3.61293	3.25246	3.43269	2.30245	0.813414	--	--
XLOC_113180	contig98851:2-420	2.11388	2.54954	2.33171	3.58842	1.71275	2.65058	15.1614	7.79732	11.4794	7.42035	6.67932	7.04983	2.29958	0.851672	--	--
XLOC_022221	Chr04a:5813011-5814192	1.21276	1.48043	1.34659	2.28412	3.19685	2.74049	4.2695	8.95307	6.61129	1.58768	3.285	2.43634	2.29562	0.824644	--	Pavir.Da00430.1_dup1|DOWNSTREAM_2K
XLOC_065540	contig02909:20308-20933	1.65039	1.79672	1.72355	6.86445	8.32602	7.59523	3.44118	13.3829	8.41202	1.18021	1.27429	1.22725	2.28707	0.837749	--	--
XLOC_041932	Chr06b:51763606-51765172	1.61444	1.93412	1.77428	2.05856	3.21913	2.63885	6.19161	11.0699	8.63076	2.66623	2.136	2.40111	2.28226	0.838481	--	--
XLOC_094995	contig298915:95-1078	2.0968	2.44908	2.27294	2.59967	1.77622	2.18795	9.22311	12.8096	11.0164	2.86583	3.51744	3.19164	2.27702	0.849278	--	--
XLOC_097948	contig330277:432-667	2.38289	1.2591	1.82099	0.712864	5.6024	3.15763	8.248	9.38354	8.81577	1.72707	3.99144	2.85926	2.27536	0.839489	--	--
XLOC_104837	contig43375:916-1220	3.81263	0.994441	2.40353	1.14191	1.524	1.33295	12.095	11.0869	11.5909	8.46854	8.40468	8.43661	2.26977	0.850877	--	--
XLOC_084615	contig204820:102-672	1.32278	1.47473	1.39875	1.32103	1.21385	1.26744	6.07259	7.29797	6.68528	2.89857	3.66558	3.28207	2.25685	0.823888	--	--
XLOC_098645	contig33817:1415-2119	9.20732	8.66565	8.93649	14.9452	6.42274	10.684	38.9854	46.29	42.6377	14.397	34.4184	24.4077	2.25435	0.877361	--	--
XLOC_103176	contig393323:215-527	2.10658	2.1956	2.15109	1.80272	1.80706	1.80489	6.93854	13.5838	10.2612	3.86859	2.95406	3.41132	2.25406	0.845143	--	--
XLOC_103687	contig399929:184-1041	1.55	1.39136	1.47068	1.00625	1.34965	1.17795	6.42915	7.53889	6.98402	2.9566	5.43922	4.19791	2.24758	0.825975	--	--
XLOC_088942	contig241098:0-584	5.71735	11.21	8.46367	14.9819	20.4995	17.7407	32.9762	45.3199	39.148	11.949	14.6423	13.2956	2.20958	0.875321	Pavir.J22147.1|1,501:77,563(-245.67)	--
XLOC_017321	Chr03a:27127146-27127438	3.46568	2.17314	2.81941	6.22754	7.04777	6.63766	13.6875	12.3171	13.0023	7.84733	13.2014	10.5243	2.20531	0.852948	--	Pavir.Ca01910.1_dup1|UPSTREAM_2K
XLOC_089679	contig247799:1635-1836	0	3.12723	1.56362	2.33437	2.25849	2.29643	9.5429	4.85751	7.2002	4.64297	3.67707	4.16002	2.20269	0.826275	--	--
XLOC_109682	contig72589:517-723	2.69328	1.02612	1.8597	3.21613	0	1.60807	8.79675	8.29269	8.54472	0	0	0	2.19996	0.835496	--	Pavir.J38011.1_dup1|UPSTREAM_2K
XLOC_079694	contig167407:77-490	1.07813	1.30064	1.18938	2.79908	2.18308	2.49108	4.81152	5.96266	5.38709	0.360276	2.15044	1.25536	2.17929	0.805728	--	--
XLOC_036828	Chr06a:3402872-3403294	1.7343	2.33034	2.03232	4.15633	6.74679	5.45156	7.46713	10.8788	9.17298	3.82797	4.15486	3.99142	2.17426	0.837591	--	Pavir.Fa00454.1_dup1|DOWNSTREAM_2K
XLOC_080402	contig17281:817-1069	2.46391	14.0058	8.23484	5.9002	2.91518	4.40769	35.203	38.9725	37.0878	12.4646	9.50116	10.9829	2.17113	0.873573	--	Pavir.J15374.1_dup1|UPSTREAM_2K
XLOC_034081	Chr05b:66995871-66997046	2.37556	2.86037	2.61796	1.92825	3.11108	2.51966	9.93539	13.6217	11.7785	4.11445	5.30436	4.70941	2.16964	0.848223	Pavir.Eb03265.1|37,560:1,289(-276.91)	--
XLOC_089825	contig24925:1195-2854	2.19257	1.31872	1.75564	0.685545	1.40868	1.04711	7.77576	8.00678	7.89127	3.64475	3.34585	3.4953	2.16826	0.830102	--	--
XLOC_096361	contig312796:528-733	3.65153	3.88825	3.76989	4.35992	2.11353	3.23672	13.7501	20.1023	16.9262	17.3779	13.7628	15.5704	2.16667	0.859382	--	--
XLOC_098630	contig338038:292-1316	0.792406	2.19731	1.49486	1.26587	1.5914	1.42863	5.28007	8.1044	6.69223	2.62202	3.90641	3.26421	2.16248	0.8201	--	--
XLOC_101415	contig371132:913-1165	9.85566	5.70606	7.78086	11.8004	9.32856	10.5645	26.4023	43.224	34.8131	8.62933	8.55104	8.59018	2.16163	0.87236	--	--
XLOC_026265	Chr04b:3141231-3141687	2.60532	2.21458	2.40995	0.734587	2.0536	1.3941	7.49837	14.0592	10.7788	5.70341	5.52366	5.61353	2.16112	0.84423	--	Pavir.Db00590.1_dup1|UPSTREAM_2K
XLOC_094445	contig292652:0-747	7.75354	7.56682	7.66018	12.3287	19.9812	16.155	29.6063	38.7134	34.1598	12.1641	13.3733	12.7687	2.15685	0.872187	--	--
XLOC_100537	contig360226:740-988	1.02015	2.16582	1.59298	1.84578	0.607189	1.22649	6.76975	7.38271	7.07623	0.507197	2.47324	1.49022	2.15125	0.823211	--	--
XLOC_090271	contig25318:7665-8217	7.7281	9.38084	8.55447	19.905	26.0951	23.0001	18.5702	56.936	37.7531	4.54655	3.48421	4.01538	2.14184	0.872935	--	--
XLOC_071015	contig109340:3296-3536	1.68482	3.5567	2.62076	1.34435	5.29229	3.31832	7.79852	14.8961	11.3473	3.26314	3.77119	3.51716	2.11429	0.844608	--	--
XLOC_088151	contig234521:415-1211	1.69959	1.01753	1.35856	2.37646	1.21796	1.79721	5.28079	6.45961	5.8702	1.22375	2.36904	1.79639	2.11133	0.809288	--	--
XLOC_035238	Chr05b:25357705-25358884	2.73393	2.34902	2.54148	2.74829	3.2049	2.97659	11.2019	10.7191	10.9605	6.29704	8.12409	7.21057	2.10857	0.843033	--	Pavir.Eb01374.1_dup1|DOWNSTREAM_2K
XLOC_017838	Chr03a:47112102-47113203	5.8156	6.37124	6.09342	11.4845	10.6141	11.0493	23.3812	29.1002	26.2407	27.4713	16.1404	21.8059	2.10648	0.866658	--	--
XLOC_110904	contig80966:3789-4256	1.49726	3.3702	2.43373	4.78384	5.72106	5.25245	9.00051	11.8671	10.4338	4.46607	4.43692	4.4515	2.10002	0.84071	--	--
XLOC_046021	Chr07b:21070858-21071297	1.62721	1.00839	1.3178	0.974939	2.37639	1.67566	5.16575	6.13233	5.64904	1.7982	2.92832	2.36326	2.09988	0.806004	--	Pavir.Gb01586.1_dup1|UPSTREAM_2K
XLOC_058009	Chr09b:2032580-2032978	24.0888	32.2486	28.1687	111.563	81.6652	96.614	108.052	133.182	120.617	65.2638	55.5824	60.4231	2.09826	0.879503	--	Pavir.Ib00635.1_dup1|DOWNSTREAM_2K
XLOC_088131	contig234384:1753-1964	11.596	7.04541	9.32072	29.6876	22.1327	25.9101	28.2055	51.2736	39.7395	4.74669	2.34966	3.54818	2.09206	0.871753	--	--
XLOC_081829	contig183122:1533-1863	5.91458	5.5929	5.75374	8.69691	9.06672	8.88181	24.0582	24.3426	24.2004	18.1384	18.0142	18.0763	2.07246	0.864044	--	--
XLOC_105110	contig44749:1154-1378	4.11385	0	2.05693	6.55992	4.81224	5.68608	9.95073	7.34316	8.64695	8.57084	3.91712	6.24398	2.07135	0.831094	--	--
XLOC_041845	Chr06b:48975571-48976345	3.15491	3.69043	3.42267	4.04496	4.59566	4.32031	9.8433	18.7549	14.2991	7.38111	4.53529	5.9582	2.06273	0.850656	--	--
XLOC_098060	contig331616:594-869	1.19156	2.08115	1.63635	5.70887	1.41958	3.56422	5.29892	8.32508	6.812	1.5571	5.0181	3.2876	2.05759	0.817171	--	--
XLOC_033952	Chr05b:64172831-64173151	15.1474	13.0944	14.1209	41.4321	32.3076	36.8698	52.8371	63.5486	58.1928	27.1731	13.49	20.3316	2.04301	0.873179	--	Pavir.Eb03033.1_dup1|UPSTREAM_2K
XLOC_035304	Chr05b:27702211-27702486	8.34091	21.6439	14.9924	14.7479	15.6154	15.1816	57.0413	65.7395	61.3904	22.5779	23.5465	23.0622	2.03378	0.873281	--	--
XLOC_073346	contig123825:2870-3247	5.0391	4.56867	4.80389	11.8242	9.15556	10.4899	14.402	24.6842	19.5431	8.59838	8.75697	8.67767	2.02439	0.857751	--	--
XLOC_006133	Chr01b:4211162-4211486	3.90282	8.99481	6.44882	8.68397	8.72203	8.703	19.3479	32.9455	26.1467	13.5386	12.8951	13.2169	2.01952	0.863422	--	Pavir.Ab00602.1_dup1|UPSTREAM_2K
XLOC_096979	contig319716:3-1413	10.7581	4.16964	7.46389	18.6749	7.9047	13.2898	14.6814	45.7993	30.2404	8.35734	7.35414	7.85574	2.01848	0.865666	--	--
XLOC_104053	contig405091:10-1022	3.5362	3.5707	3.55345	5.88303	4.6121	5.24756	15.316	13.4483	14.3821	6.39931	11.0523	8.72579	2.01698	0.849136	--	--
XLOC_090330	contig253773:0-621	1.76276	3.02092	2.39184	1.9952	3.59921	2.7972	6.86073	12.477	9.66888	5.25761	3.0649	4.16126	2.01523	0.834118	--	--
XLOC_066431	contig04243:5725-5948	2.08508	1.47343	1.77926	17.4544	12.1893	14.8219	7.42748	6.94565	7.18656	1.33599	4.63021	2.9831	2.01403	0.81814	--	Pavir.J03307.1_dup1|UPSTREAM_2K
XLOC_000734	Chr01a:16521695-16525006	1.53513	1.6006	1.56787	4.78182	1.10557	2.9437	7.07248	5.58516	6.32882	3.03416	3.91522	3.47469	2.01313	0.809871	--	--
XLOC_067941	contig06730:1108-2110	2.63869	2.63447	2.63658	5.62524	5.41762	5.52143	9.89125	11.3453	10.6183	4.27744	6.13976	5.2086	2.00981	0.837623	--	--
XLOC_085739	contig213775:1123-1349	6.67537	19.7969	13.2361	35.1312	41.425	38.2781	39.8244	65.8067	52.8156	23.1299	20.3598	21.7448	1.99648	0.871116	--	--
XLOC_023585	Chr04a:5729179-5729627	2.67866	4.06714	3.3729	2.83222	6.52332	4.67777	11.5547	15.2627	13.4087	5.70237	5.99083	5.8466	1.99111	0.845868	--	Pavir.Da00435.1_dup1|UPSTREAM_2K
XLOC_045744	Chr07b:14124088-14124453	2.44675	2.07602	2.26138	5.59683	3.49824	4.54754	7.16419	10.7718	8.968	6.87719	5.73311	6.30515	1.98758	0.829393	--	--
XLOC_016687	Chr03a:8356639-8357174	31.6049	23.4796	27.5423	148.608	200.073	174.341	88.1963	130.21	109.203	34.7234	40.1716	37.4475	1.9873	0.875226	--	--
XLOC_100644	contig361885:0-370	3.25594	4.05036	3.65315	6.50211	4.20381	5.35296	13.6457	14.9803	14.313	4.1159	3.66076	3.88833	1.97011	0.847199	--	--
XLOC_111272	contig83569:3605-4157	44.4077	15.9118	30.1598	25.7106	90.9803	58.3455	105.642	128.878	117.26	31.7093	100.694	66.2015	1.95901	0.874337	--	--
XLOC_096423	contig313587:1052-1450	4.20599	3.1655	3.68574	7.55969	3.24805	5.40387	13.313	15.3455	14.3292	5.74168	10.2789	8.0103	1.95893	0.846608	--	--
XLOC_074400	contig130704:63-587	1.98904	1.66476	1.8269	1.19181	3.49335	2.34258	7.9511	6.18469	7.0679	2.13349	4.8751	3.50429	1.95188	0.81406	--	--
XLOC_047883	Chr07b:42845844-42846635	1.71401	4.69891	3.20646	4.56478	7.7014	6.13309	13.9772	10.7877	12.3824	20.5524	15.4838	18.0181	1.94924	0.841009	--	--
XLOC_080891	contig176245:10-483	3.1862	3.28679	3.23649	1.38841	4.41442	2.90141	10.7644	13.622	12.1932	4.52058	6.38792	5.45425	1.91357	0.83878	--	Pavir.J15765.1_dup1|DOWNSTREAM_2K
XLOC_081642	contig181924:1873-2108	1.78716	2.51819	2.15268	2.13859	1.4006	1.7696	5.04044	11.0897	8.06506	3.45415	6.84247	5.14831	1.90555	0.819652	--	--
XLOC_096173	contig310959:1-377	3.79707	1.96733	2.8822	2.78037	2.55491	2.66764	9.19087	12.2437	10.7173	2.10677	2.9323	2.51953	1.8947	0.832441	--	--
XLOC_094495	contig293113:312-523	3.31316	0	1.65658	6.9271	7.69832	7.31271	8.14825	4.12546	6.13685	5.53781	6.26576	5.90179	1.88886	0.801594	--	--
XLOC_065892	contig03389:277-627	1.68166	3.24255	2.4621	2.30274	3.77178	3.03726	8.0998	10.0282	9.064	3.8258	5.70217	4.76398	1.88026	0.82407	--	Pavir.J02814.1_dup1|UPSTREAM_2K
XLOC_086065	contig216604:618-1940	15.8854	14.9615	15.4234	23.4409	24.3437	23.8923	51.4017	61.6649	56.5333	32.7456	37.9573	35.3515	1.87398	0.86602	--	--
XLOC_052678	Chr09a:5317189-5317584	2.13023	1.40308	1.76666	0.461491	0.23495	0.348221	3.44819	9.40934	6.42877	0.807688	3.08397	1.94583	1.86352	0.802948	--	Pavir.Ia00753.1_dup1|DOWNSTREAM_2K
XLOC_075303	contig136501:2216-2997	7.84091	12.2988	10.0699	10.842	12.3848	11.6134	34.546	37.9966	36.2713	28.9971	35.1956	32.0964	1.84878	0.860587	--	--
XLOC_032962	Chr05b:24664988-24665208	7.2461	0.768666	4.00738	5.19816	7.61353	6.40585	12.6954	16.0218	14.3586	1.3908	7.57407	4.48243	1.84119	0.840686	--	--
XLOC_004830	Chr01b:24034116-24034319	1.88897	5.03098	3.45998	13.5293	8.73565	11.1325	10.6517	14.081	12.3664	2.69364	6.22204	4.45784	1.83759	0.835473	--	--
XLOC_106044	contig49693:71-463	12.5712	16.0598	14.3155	17.5695	15.4524	16.5109	26.4703	75.4623	50.9663	29.5579	27.96	28.7589	1.83197	0.863296	--	--
XLOC_054860	Chr09a:81391982-81392269	2.52088	3.38981	2.95534	4.74536	4.3031	4.52423	11.6418	9.39389	10.5178	2.83277	7.37627	5.10452	1.83144	0.828369	--	--
XLOC_103811	contig401580:0-671	5.11991	4.89819	5.00905	5.92443	4.33	5.12722	16.9109	18.7019	17.8064	9.57967	13.9229	11.7513	1.82979	0.846128	--	--
XLOC_109552	contig71606:4107-4314	3.53228	11.2783	7.40527	5.27307	17.3997	11.3364	19.318	33.2647	26.2914	21.0379	29.9909	25.5144	1.82796	0.854948	--	--
XLOC_103387	contig395944:0-1060	3.34677	0.767902	2.05734	2.33493	2.02941	2.18217	6.60763	7.97659	7.29211	1.88381	4.67358	3.27869	1.82556	0.809178	--	--
XLOC_087043	contig224824:5-2044	2.67355	1.80712	2.24034	4.29183	2.82888	3.56035	1.17773	14.6886	7.93315	0.854459	5.04531	2.94989	1.82418	0.81369	--	--
XLOC_107545	contig58048:4999-5234	1.78716	2.51819	2.15268	3.56432	1.4006	2.48246	4.58222	10.6631	7.62268	0.575692	2.28082	1.42826	1.82417	0.811257	--	--
XLOC_007208	Chr01b:44566830-44567090	2.73012	4.30366	3.51689	5.44898	4.85794	5.15346	8.51329	16.3883	12.4508	1.3317	3.07983	2.20577	1.82386	0.834559	--	Pavir.Ab02398.2_dup1|UPSTREAM_2K
XLOC_099968	contig353796:316-552	3.5316	0.647787	2.08969	0	1.42203	0.711015	6.34223	8.43063	7.38643	2.84527	3.94551	3.39539	1.82158	0.809579	--	--
XLOC_102438	contig383578:375-954	1.52391	2.44565	1.98478	2.75279	0.895284	1.82404	4.66504	9.29883	6.98194	1.49392	1.51041	1.50217	1.81465	0.805508	--	--
XLOC_018824	Chr03a:22736690-22736904	2.37292	2.52108	2.447	2.83577	5.52295	4.17936	3.59952	13.5184	8.55896	0	3.74599	1.87299	1.80642	0.817069	--	--
XLOC_008688	Chr02a:22279646-22280000	1.1761	3.17378	2.17494	4.22751	2.27371	3.25061	4.15768	11.0305	7.59411	2.81103	3.02617	2.9186	1.8039	0.80991	--	--
XLOC_025172	Chr04b:9679620-9679841	0.709158	3.03099	1.87007	5.98036	3.33827	4.65931	4.9019	8.15612	6.52901	1.39397	6.79299	4.09348	1.80377	0.80031	--	--
XLOC_091543	contig264361:1054-1748	5.23552	4.07717	4.65634	4.85777	4.35093	4.60435	14.2353	18.2774	16.2564	8.14026	12.4722	10.3062	1.80374	0.841883	--	--
XLOC_004700	Chr01b:18662784-18665502	47.0316	43.2936	45.1626	125.035	74.2618	99.6484	118.097	196.239	157.168	35.8615	25.0199	30.4407	1.7991	0.867721	Pavir.Ab01235.2|50,1632:10,844(-500.55)	--
XLOC_080059	contig170415:245-447	17.2979	14.3365	15.8172	35.5576	24.4272	29.9924	40.4274	69.5693	54.9984	19.1732	18.9807	19.077	1.7979	0.862209	--	--
XLOC_017216	Chr03a:23275029-23278840	2.79818	1.64344	2.22081	3.92774	5.64257	4.78516	5.80147	9.57885	7.69016	2.89119	3.75348	3.32234	1.79193	0.81006	--	--
XLOC_093556	contig283609:1310-1629	6.03982	7.18845	6.61413	9.64831	10.7203	10.1843	22.9125	22.6412	22.7769	17.942	13.8554	15.8987	1.78395	0.849648	--	--
XLOC_088045	contig233606:5-1144	10.0961	13.2627	11.6794	8.59479	8.00256	8.29868	29.3099	51.0393	40.1746	12.1301	13.3572	12.7437	1.78232	0.858232	--	--
XLOC_033252	Chr05b:35873833-35874453	5.20174	8.57816	6.88995	18.7019	15.0292	16.8656	18.9278	28.1524	23.5401	8.15204	8.81823	8.48513	1.77256	0.849727	--	Pavir.Eb01847.1_dup1|UPSTREAM_2K
XLOC_092788	contig275851:0-309	6.14053	11.5243	8.83241	11.035	9.21309	10.124	28.2899	31.9471	30.1185	21.2391	16.8655	19.0523	1.76977	0.853869	--	--
XLOC_091360	contig262734:296-1685	6.4916	6.75812	6.62486	5.07233	7.13016	6.10125	22.7287	22.4357	22.5822	14.5411	11.3843	12.9627	1.76922	0.848868	--	--
XLOC_086326	contig218588:709-1126	2.29908	5.66795	3.98352	5.72174	13.97	9.84588	10.4812	16.5681	13.5246	18.4451	20.2915	19.3683	1.76347	0.834055	--	--
XLOC_086426	contig219380:167-374	1.76614	6.57898	4.17256	4.21846	5.11756	4.66801	9.9921	18.2014	14.0968	5.8906	13.3293	9.60995	1.75636	0.835496	--	--
XLOC_047599	Chr07b:25155469-25155740	3.28959	1.72489	2.50724	4.43251	1.46808	2.9503	7.40957	9.50206	8.45582	4.02539	6.38581	5.2056	1.75384	0.812981	--	--
XLOC_074260	contig129651:2764-3010	3.15076	1.66053	2.40564	3.77185	2.47992	3.12588	8.12934	7.91704	8.02319	6.11681	2.52511	4.32096	1.73775	0.809312	--	--
XLOC_072784	contig120386:2834-3138	6.98981	7.62407	7.30694	4.94825	5.715	5.33163	22.1741	26.5623	24.3682	10.0368	5.29183	7.66432	1.73766	0.848703	--	--
XLOC_098353	contig334755:0-1176	4.82068	3.9871	4.40389	6.14897	6.70112	6.42505	14.1817	15.1638	14.6727	7.66895	12.5146	10.0918	1.73629	0.835685	--	--
XLOC_100838	contig364096:0-485	2.92772	2.7315	2.82961	2.0048	4.76201	3.3834	6.83926	11.9854	9.41231	4.21417	4.19603	4.2051	1.73395	0.817226	--	--
XLOC_088682	contig239010:528-1538	2.43358	1.78959	2.11158	2.21927	1.75802	1.98865	6.99408	6.97783	6.98596	3.50363	5.00133	4.25248	1.72613	0.80005	--	--
XLOC_099290	contig345071:1079-1289	9.25559	5.36915	7.31237	33.1708	5.86187	19.5163	17.1782	31.1234	24.1508	8.83525	3.97589	6.40557	1.72366	0.847285	--	--
XLOC_093751	contig285384:7-866	10.0417	3.88825	6.96497	8.71984	21.1353	14.9276	22.0002	23.993	22.9966	23.4601	20.6442	22.0522	1.72323	0.846325	--	--
XLOC_083467	contig195750:2056-2298	3.84259	0.579143	2.21087	0.657065	5.17697	2.91702	5.93548	8.66171	7.29859	5.32019	4.7434	5.0318	1.72301	0.802429	--	--
XLOC_105897	contig48887:5342-5739	15.7439	16.2935	16.0187	80.7517	141.65	111.201	48.4977	57.1147	52.8062	25.7534	30.774	28.2637	1.72095	0.857736	--	--
XLOC_033853	Chr05b:61034357-61034906	3.23602	1.63422	2.43512	5.08518	5.75628	5.42073	8.71278	7.19806	7.95542	5.30618	3.83269	4.56943	1.70794	0.806666	--	--
XLOC_056106	Chr09a:24002647-24003084	2.29476	3.72479	3.00978	4.1247	4.58754	4.35612	11.0717	8.47728	9.7745	8.89082	8.68386	8.78734	1.69937	0.816809	--	--
XLOC_102439	contig383578:375-954	4.34397	3.69773	4.02085	8.30138	2.01515	5.15827	11.1502	14.8238	12.987	1.65678	6.56076	4.10877	1.6915	0.82822	--	--
XLOC_003698	Chr01a:64972078-64972320	4.39154	7.52885	5.96019	5.25652	8.41258	6.83455	15.2626	23.2291	19.2459	6.91625	5.27045	6.09335	1.69112	0.840135	--	--
XLOC_002697	Chr01a:16651100-16651834	2.27703	4.11204	3.19454	3.48182	2.12043	2.80112	11.173	9.32502	10.249	15.1497	7.79136	11.4705	1.68181	0.817391	--	--
XLOC_047546	Chr07b:23077050-23077358	1.85465	3.54565	2.70015	1.85163	2.96763	2.40963	8.10009	9.22012	8.66011	6.41361	8.18481	7.29921	1.68135	0.809272	--	--
XLOC_087235	contig226687:8-290	2.2484	3.92236	3.08538	3.59101	3.57788	3.58444	9.43697	10.3074	9.87219	8.09556	6.9344	7.51498	1.67792	0.815769	--	--
XLOC_098531	contig336890:1-617	4.04966	4.40909	4.22937	6.34729	6.58904	6.46816	12.1798	14.8442	13.512	14.0176	13.873	13.9453	1.67573	0.828771	--	--
XLOC_007065	Chr01b:40952904-40953379	2.44623	2.82016	2.63319	3.44871	2.80733	3.12802	7.75835	9.05952	8.40893	3.91244	5.04933	4.48088	1.67511	0.807634	--	--
XLOC_071103	contig109898:2659-3002	1.49726	5.70342	3.60034	3.28889	5.11885	4.20387	11.0006	11.8671	11.4339	6.69911	6.16239	6.43075	1.66711	0.821502	--	--
XLOC_098258	contig333692:806-1123	2.6217	3.33774	2.97972	9.42303	8.05317	8.7381	5.10253	13.7968	9.44968	4.61338	1.14506	2.87922	1.66509	0.812816	--	--
XLOC_105080	contig44607:0-373	5.34906	4.65695	5.003	3.58919	3.88596	3.73757	12.2504	18.2287	15.2396	5.12664	13.1659	9.14629	1.60695	0.827133	--	--
XLOC_106624	contig52990:5164-5525	6.35376	14.8298	10.5918	11.1476	21.9524	16.55	31.2206	32.119	31.6698	12.6674	13.7139	13.1906	1.58017	0.841647	--	--
XLOC_093948	contig28711:251-582	357.322	255.45	306.386	295.23	627.152	461.191	687.764	1142.99	915.376	219.86	380.353	300.106	1.57901	0.856279	--	--
XLOC_102292	contig381716:740-1103	7.41358	4.19413	5.80386	7.53697	1.90207	4.71952	16.8166	17.6335	17.225	7.1681	5.78864	6.47837	1.56942	0.82792	--	--
XLOC_067064	contig05241:496-1294	21.7679	29.462	25.615	37.8838	27.9351	32.9095	75.7963	74.8443	75.3203	70.7237	68.815	69.7693	1.55605	0.849073	--	--
XLOC_046428	Chr07b:40173236-40173496	11.8305	9.0855	10.458	15.802	18.3522	17.0771	27.3135	34.0876	30.7005	21.7511	28.1585	24.9548	1.55366	0.838796	--	--
XLOC_009670	Chr02a:72010585-72010875	3.8706	6.98902	5.42981	2.10759	4.62807	3.36783	13.0539	18.6234	15.8386	9.3485	8.58723	8.96786	1.54448	0.822943	--	--
XLOC_099860	contig352379:920-1234	4.01539	5.12064	4.56802	11.5157	4.6703	8.09302	13.3901	13.1498	13.27	11.5183	11.4036	11.461	1.53852	0.816722	--	--
XLOC_009981	Chr02a:1192689-1193320	9.77513	9.36006	9.56759	13.6674	17.1448	15.4061	31.3703	24.2121	27.7912	22.6249	29.5184	26.0716	1.5384	0.836339	--	Pavir.Ba00576.1_dup1|UPSTREAM_2K
XLOC_005986	Chr01b:979410-981767	3.20969	6.11462	4.66215	9.21536	6.02135	7.61836	5.90331	21.1104	13.5069	1.85615	8.57829	5.21722	1.53463	0.816478	--	--
XLOC_005157	Chr01b:39184937-39185208	4.52319	2.1561	3.33964	6.40251	0.978722	3.69062	10.9533	8.31431	9.6338	2.41523	7.18404	4.79964	1.52841	0.801492	--	--
XLOC_039298	Chr06a:49267094-49267426	30.554	26.5253	28.5396	3.18326	4.48143	3.83234	87.2924	76.2679	81.7802	51.1574	16.2382	33.6978	1.51878	0.845994	--	--
XLOC_073251	contig12327:11082-11630	3.49639	3.95973	3.72806	4.46939	3.70517	4.08728	9.18822	12.0411	10.6147	7.89086	5.86644	6.87865	1.50956	0.804429	--	--
XLOC_011852	Chr02a:70572483-70572693	894.427	355.259	624.843	646.328	1427.36	1036.85	1707	1818.93	1762.96	582.323	1696.91	1139.62	1.49644	0.849994	--	--
XLOC_091568	contig264576:0-481	26.1171	20.2375	23.1773	30.6204	30.3048	30.4626	60.8087	68.8281	64.8184	41.8105	51.1157	46.4631	1.48369	0.840788	--	--
XLOC_101655	contig373778:440-1154	9.03245	15.2109	12.1217	9.65491	10.9844	10.3197	35.5932	31.2904	33.4418	18.9989	12.6832	15.8411	1.46406	0.831968	--	--
XLOC_083708	contig197846:538-2220	4.10344	5.68158	4.89251	7.83715	5.4813	6.65922	11.873	14.7514	13.3122	8.02214	7.73193	7.87704	1.4441	0.807138	--	--
XLOC_111753	contig87004:102-1343	9.62052	9.86632	9.74342	13.6791	11.6117	12.6454	22.5264	30.424	26.4752	9.55002	9.76918	9.6596	1.44214	0.826298	--	--
XLOC_090776	contig257751:1-277	7.87647	8.25266	8.06457	8.49089	7.03964	7.76527	21.6433	21.6374	21.6403	9.26613	11.8687	10.5674	1.42405	0.819848	--	--
XLOC_014127	Chr02b:71119612-71119960	6.31347	5.54745	5.93046	6.98264	4.69104	5.83684	16.367	15.2891	15.8281	8.21502	9.60275	8.90889	1.41627	0.811099	--	--
XLOC_111526	contig85461:29-714	7.42031	8.95238	8.18634	10.8377	6.37996	8.60883	17.8072	25.7692	21.7882	10.3112	13.4241	11.8677	1.41226	0.819148	--	--
XLOC_106370	contig51515:118-521	8.46062	6.21004	7.33533	9.00988	11.2774	10.1436	19.6454	19.3705	19.508	8.97482	14.7437	11.8592	1.41113	0.816155	--	Pavir.J35165.1_dup1|UPSTREAM_2K
XLOC_089854	contig249490:0-1855	7.62288	3.24991	5.43639	5.45674	4.34445	4.90059	13.3839	15.4852	14.4346	5.57443	8.77979	7.17711	1.40881	0.80717	--	--
XLOC_096503	contig314491:1126-1445	14.3805	26.6572	20.5189	57.2007	56.7142	56.9575	29.328	78.8251	54.0766	6.26545	4.80696	5.53621	1.39805	0.831842	--	--
XLOC_088423	contig236886:460-841	50.9087	64.9061	57.9074	54.0848	143.105	98.5949	169.602	134.996	152.299	88.5633	134.951	111.757	1.39509	0.837646	--	--
XLOC_012341	Chr02b:5058347-5058696	7.24574	7.52353	7.38464	13.6011	9.33298	11.4671	19.3844	19.4538	19.4191	13.9408	22.6882	18.3145	1.39488	0.813942	--	Pavir.Bb00455.1_dup1|DOWNSTREAM_2K
XLOC_035651	Chr05b:42334431-42335342	4.67336	5.71449	5.19393	7.54003	8.91619	8.22811	14.3774	12.6057	13.4916	4.7572	14.358	9.55762	1.37716	0.801051	--	--
XLOC_085491	contig211882:0-358	18.8932	19.3642	19.1287	18.4965	22.2821	20.3893	46.8732	51.518	49.1956	40.8661	33.7682	37.3172	1.36279	0.826503	--	--
XLOC_006753	Chr01b:27650182-27650408	7.3429	7.77737	7.56013	5.58905	4.68962	5.13934	18.3805	20.0281	19.2043	3.21248	5.7262	4.46934	1.34495	0.80791	--	--
XLOC_057413	Chr09a:77509372-77510989	10.6017	5.20125	7.90146	8.76973	22.7517	15.7607	23.4687	16.2518	19.8602	13.2489	23.1474	18.1981	1.32969	0.807508	--	Pavir.Ia04137.1_dup1|UPSTREAM_2K
XLOC_079500	contig165822:0-481	15.4935	16.3825	15.938	21.3948	18.9886	20.1917	41.3755	37.7985	39.587	28.4188	30.8167	29.6178	1.31256	0.818321	--	--
XLOC_080647	contig174595:0-394	7.97438	7.44886	7.71162	5.82634	5.89873	5.86253	19.2018	18.4688	18.8353	13.4295	10.2587	11.8441	1.28834	0.80124	--	--
XLOC_108832	contig66668:4118-4368	39.7485	30.7325	35.2405	31.927	67.8166	49.8718	64.3968	105.217	84.8071	26.9023	37.804	32.3531	1.26695	0.820274	--	--
XLOC_023554	Chr04a:4949606-4949991	17.0009	7.33615	12.1685	8.73038	17.6641	13.1972	28.6207	29.9175	29.2691	21.4478	23.3384	22.3931	1.26622	0.809012	--	Pavir.Da00435.1_dup1|UPSTREAM_2K
XLOC_093520	contig283257:1-418	6.54353	15.3583	10.9509	9.11239	9.02679	9.06959	22.3982	29.8747	26.1364	9.22256	10.4104	9.81649	1.25501	0.805744	--	--
XLOC_094704	contig295681:1210-1552	8.28071	10.1677	9.22423	8.1176	11.807	9.96228	19.9067	24.0463	21.9765	14.9674	13.1345	14.051	1.25246	0.80031	--	--
XLOC_069250	contig09613:12446-12985	460.783	355.043	407.913	388.297	785.588	586.942	767.472	1175.72	971.596	302.719	459.717	381.218	1.2521	0.823447	--	--
XLOC_055888	Chr09a:15207397-15208576	19.1092	27.5843	23.3467	27.3558	24.8578	26.1068	43.7704	67.3708	55.5706	29.121	36.5323	32.8267	1.2511	0.814879	--	Pavir.Ia01401.1_dup1|UPSTREAM_2K
XLOC_076490	contig144455:0-434	23.3681	18.1482	20.7581	39.3215	45.5695	42.4455	35.3252	62.9242	49.1247	14.6462	9.93724	12.2917	1.24277	0.81232	--	--
XLOC_112483	contig93143:3672-3926	14.967	17.2725	16.1198	17.3431	20.0068	18.6749	28.1458	47.2314	37.6886	20.2117	28.8797	24.5457	1.2253	0.807815	--	--
XLOC_106954	contig54709:4220-5284	11.4343	15.5325	13.4834	12.6297	14.1792	13.4045	28.6274	34.4151	31.5212	21.1209	20.3177	20.7193	1.22514	0.805138	--	--
XLOC_094197	contig289888:619-893	20.8314	32.331	26.5812	33.5879	38.1711	35.8795	49.9662	73.8171	61.8916	44.7463	40.4774	42.6118	1.21934	0.811895	--	--
XLOC_106825	contig54052:5144-5461	27.6735	30.9499	29.3117	89.6933	47.9689	68.8311	64.2456	71.9558	68.1007	42.0971	42.081	42.089	1.21619	0.812595	--	--
XLOC_076274	contig142955:746-2633	10.3526	25.1104	17.7315	19.6036	13.1971	16.4004	35.6733	46.5523	41.1128	26.9913	25.8025	26.3969	1.21327	0.806563	--	--
XLOC_072374	contig11779:9989-11878	16.0577	14.0667	15.0622	21.9753	22.5779	22.2766	31.5577	37.9484	34.753	24.5382	30.6181	27.5781	1.20621	0.804224	Pavir.J08562.1|2,766:1,829(-557.95)	--
XLOC_007367	Chr01b:48806174-48806573	17.514	23.4422	20.4781	61.1333	36.0419	48.5876	44.092	50.0514	47.0717	30.3048	28.8138	29.5593	1.20078	0.806681	--	--
XLOC_101398	contig371037:0-1166	1185.84	709.531	947.686	699.037	1219.01	959.024	1937.67	2343.07	2140.37	643.157	1603.29	1123.22	1.17538	0.814871	--	--
XLOC_006367	Chr01b:9434998-9435249	43.8165	30.4063	37.1114	51.2688	40.6343	45.9515	80.3768	86.2536	83.3152	68.7597	75.811	72.2854	1.16672	0.806973	--	--
XLOC_031301	Chr05a:47089166-47089432	18.0636	26.6355	22.3496	35.5411	14.3113	24.9262	49.0872	50.5676	49.8274	44.561	32.9229	38.742	1.15669	0.801358	--	Pavir.Ea02550.1_dup1|UPSTREAM_2K
XLOC_030369	Chr05a:12304194-12304668	220.582	191.055	205.819	366.742	433.526	400.134	307.533	602.387	454.96	131.699	111.725	121.712	1.14437	0.807469	--	Pavir.Ea00912.1_dup1|DOWNSTREAM_2K
XLOC_082046	contig184856:1739-2335	4150.13	2088.69	3119.41	2591.11	4501.63	3546.37	7182.7	6590.52	6886.61	2025.55	7295.68	4660.61	1.14252	0.809115	--	--
XLOC_087264	contig22696:589-915	29361.3	19442.5	24401.9	38332.2	32658.6	35495.4	12968	10021.5	11494.7	19529.6	21003.2	20266.4	-1.08602	0.800696	--	Pavir.J20842.1_dup1|DOWNSTREAM_2K
XLOC_033612	Chr05b:52530212-52530517	2694.25	3017.62	2855.93	3182.81	2754.28	2968.55	1288.88	1389.38	1339.13	2311.7	2079.43	2195.56	-1.09267	0.8002	--	--
XLOC_094580	contig294018:1224-1539	740.658	402.443	571.55	803.93	594.25	699.09	266.979	259.22	263.1	369.922	389.853	379.888	-1.11927	0.804145	--	--
XLOC_079347	contig164711:1795-2484	3191.68	2217.16	2704.42	2464.17	2307.68	2385.93	1222.11	1246.04	1234.08	1488.99	1622.32	1555.66	-1.13189	0.806918	--	--
XLOC_016845	Chr03a:11888029-11888284	4511.47	2734.78	3623.12	2888.46	2709.21	2798.84	1647.36	1631.04	1639.2	1502.58	2994.3	2248.44	-1.14424	0.808886	--	--
XLOC_051061	Chr08b:46476250-46476745	55.8393	61.3274	58.5834	53.7914	64.8473	59.3193	27.9904	24.1615	26.0759	35.0298	31.082	33.0559	-1.16777	0.804516	--	Pavir.Hb01614.3_dup1|DOWNSTREAM_2K
XLOC_093107	contig27925:1902-2145	60099.8	43444.5	51772.2	78445.1	53801.8	66123.4	26563	19385.9	22974.4	49873.9	45223.9	47548.9	-1.17215	0.813926	--	--
XLOC_050297	Chr08b:4903281-4903683	3534.13	2749.24	3141.68	5427.42	4363.62	4895.52	1534.99	1203.5	1369.24	3231.2	2796.32	3013.76	-1.19816	0.817825	--	Pavir.Hb00361.1_dup1|DOWNSTREAM_2K
XLOC_064952	contig02181:17755-17984	335.091	389.297	362.194	332.521	396.656	364.589	176.116	138.136	157.126	240.68	207.104	223.892	-1.20484	0.81621	--	--
XLOC_069736	contig101977:216-761	87.4652	128.906	108.186	95.2478	121.376	108.312	48.7108	45.1272	46.919	77.8705	69.99	73.9302	-1.20527	0.814178	--	--
XLOC_101509	contig372123:53-1125	31.026	27.4299	29.2279	18.5041	22.666	20.5851	13.668	11.6506	12.6593	15.2636	14.0498	14.6567	-1.20715	0.801452	--	--
XLOC_084872	contig206890:0-421	24606.6	15249.1	19927.8	29967.5	26525.3	28246.4	9934.96	7234.3	8584.63	15918.2	16442.6	16180.4	-1.21496	0.819565	--	--
XLOC_096499	contig314442:975-1275	17.6475	44.3488	30.9982	16.4436	30.9355	23.6896	16.5663	9.73358	13.15	51.8959	13.4344	32.6651	-1.23712	0.806382	--	--
XLOC_065038	contig02292:5235-10729	145.676	103.177	124.427	134.043	108.614	121.329	51.511	53.9253	52.7181	64.4457	67.3978	65.9217	-1.23892	0.818722	--	--
XLOC_001954	Chr01a:70285444-70285783	33.4293	41.1068	37.2681	29.3518	33.8528	31.6023	15.3258	16.2334	15.7796	25.3567	36.2718	30.8143	-1.23988	0.809123	--	--
XLOC_092989	contig278098:0-338	51.5838	73.8862	62.735	84.5584	47.6567	66.1076	24.2438	27.956	26.0999	17.8477	18.7421	18.2949	-1.26523	0.818266	--	--
XLOC_113339	contig99957:1536-1828	21.4872	23.1801	22.3336	14.9461	12.8518	13.8989	8.76003	9.55206	9.15604	10.2356	15.9093	13.0725	-1.28642	0.805705	--	--
XLOC_041122	Chr06b:15879691-15883707	21.1152	14.2012	17.6582	5.11283	0.443856	2.77834	9.23258	5.1362	7.18439	15.9146	18.3557	17.1352	-1.2974	0.800673	--	--
XLOC_103772	contig401119:0-295	636.781	480.041	558.411	659.723	538.305	599.014	256.447	196.759	226.603	438.04	467.75	452.895	-1.30116	0.828787	--	--
XLOC_096255	contig311937:0-387	360.447	289.126	324.787	382.867	321.004	351.936	162.3	100.33	131.315	285.616	269.252	277.434	-1.30646	0.829338	--	--
XLOC_089439	contig245777:749-1078	20.5543	32.3547	26.4545	6.48063	8.14245	7.31154	14.2582	6.91087	10.5846	13.1461	10.6578	11.902	-1.32155	0.813399	--	--
XLOC_101689	contig374191:17-384	95.5985	50.819	73.2088	56.0646	48.4911	52.2779	21.9777	36.1282	29.053	53.6388	68.2061	60.9225	-1.33333	0.826345	--	--
XLOC_099813	contig351704:1-1083	13.509	16.1983	14.8537	10.7587	12.5215	11.6401	5.2653	6.46437	5.86483	11.618	8.13029	9.87416	-1.34066	0.8002	--	--
XLOC_007656	Chr01b:54623999-54624361	31.6094	35.8317	33.7206	50.8593	37.4091	44.1342	16.716	9.77074	13.2434	39.167	25.5045	32.3357	-1.34836	0.820738	--	Pavir.Ab03254.1_dup1|UPSTREAM_2K
XLOC_005703	Chr01b:51901625-51901946	476.369	396.46	436.415	412	425.135	418.567	204.421	137.689	171.055	320.361	320.762	320.562	-1.35124	0.834252	--	--
XLOC_100629	contig361568:18-292	34.0513	24.7731	29.4122	26.8703	24.3341	25.6022	12.5701	10.4213	11.4957	21.1956	24.1307	22.6632	-1.35532	0.819722	--	--
XLOC_052724	Chr09a:5846802-5847482	17.0867	16.8429	16.9648	10.3948	9.99962	10.1972	9.24183	4.01241	6.62712	2.37561	6.40307	4.38934	-1.35609	0.80676	--	Pavir.Ia00753.1_dup1|DOWNSTREAM_2K
XLOC_091110	contig260539:1451-1780	33.2655	35.1681	34.2168	13.2853	9.77092	11.5281	7.77722	18.9555	13.3664	13.951	6.39468	10.1728	-1.3561	0.822061	--	--
XLOC_041226	Chr06b:21738800-21739140	18.7776	12.6572	15.7174	7.9048	11.3244	9.6146	6.70703	5.5671	6.13706	9.83508	9.26916	9.55212	-1.35674	0.804106	--	--
XLOC_057388	Chr09a:76224771-76229157	4405.71	3291.44	3848.58	4828.74	4463.53	4646.14	1605.59	1385.81	1495.7	2875.85	2857.06	2866.46	-1.36351	0.836882	--	--
XLOC_002645	Chr01a:15754745-15755877	151.471	202.428	176.95	84.2346	79.6663	81.9504	94.2732	42.4832	68.3782	150.03	118.609	134.319	-1.37173	0.835095	--	Pavir.Aa01191.1_dup1|UPSTREAM_2K
XLOC_088462	contig23728:651-3875	42.1008	57.0784	49.5896	31.3859	28.6399	30.0129	25.3495	12.9417	19.1456	40.4932	33.0403	36.7667	-1.37302	0.827818	--	Pavir.J21776.1_dup1|UPSTREAM_2K
XLOC_005305	Chr01b:42769056-42769686	168.647	248.725	208.686	80.1087	88.2597	84.1842	114.897	46.0218	80.4595	140.903	100.866	120.884	-1.375	0.835394	--	--
XLOC_079046	contig16239:5474-10002	10.9076	16.7363	13.8219	6.22322	7.78749	7.00536	6.64276	3.9881	5.31543	9.94039	8.36267	9.15153	-1.3787	0.802074	Pavir.J14256.1|4,492:1005,1909(-330.37)	--
XLOC_083883	contig199130:1039-1705	15.8668	14.8195	15.3431	17.2264	9.26793	13.2472	6.99052	4.72602	5.85827	3.96455	5.17301	4.56878	-1.38905	0.806933	--	--
XLOC_017930	Chr03a:49224391-49224670	26.1156	15.2832	20.6994	17.941	24.7329	21.337	9.96216	5.83417	7.89817	12.0584	29.8966	20.9775	-1.39	0.81558	--	--
XLOC_064897	contig02125:14529-15072	3205.73	2197.57	2701.65	4636.73	3643.74	4140.23	1206.86	851.897	1029.38	2411.49	2338.11	2374.8	-1.39207	0.840064	--	Pavir.J01896.1_dup1|DOWNSTREAM_2K
XLOC_092899	contig277158:0-1669	15.5522	12.5479	14.0501	14.6034	16.7006	15.652	5.94919	4.73694	5.34306	7.68424	9.31309	8.49867	-1.39484	0.804067	--	--
XLOC_041020	Chr06b:11234087-11234517	16.9903	23.6383	20.3143	24.1891	10.4352	17.3121	9.02817	6.33528	7.68173	7.09304	12.0994	9.59623	-1.40299	0.816155	--	--
XLOC_005372	Chr01b:44287621-44287960	15.5663	15.6471	15.6067	6.72646	7.69383	7.21014	8.78678	2.98546	5.88612	14.7069	16.3727	15.5398	-1.40678	0.809697	--	--
XLOC_008303	Chr02a:13099516-13099726	42.0709	26.8458	34.4583	13.0673	5.86187	9.46458	13.3608	12.5691	12.965	8.03204	3.97589	6.00397	-1.41023	0.827653	--	Pavir.Ba01046.1_dup1|UPSTREAM_2K
XLOC_109734	contig72974:951-1203	8580.83	4780.64	6680.73	6170.43	5764.47	5967.45	2315.75	2684.49	2500.12	2256.09	2914.96	2585.52	-1.41801	0.843127	--	--
XLOC_059003	Chr09b:22892842-22893131	13.1196	21.1318	17.1257	14.8667	21.6179	18.2423	5.87538	6.93978	6.40758	12.9064	13.4955	13.201	-1.41831	0.81347	--	--
XLOC_076660	contig145615:2582-2841	15.1616	13.0391	14.1003	9.90331	5.44845	7.67588	7.15992	3.30873	5.23432	12.9938	9.32589	11.1599	-1.42965	0.808154	--	--
XLOC_022646	Chr04a:21796601-21796810	17.9532	10.9132	14.4332	9.19079	4.96033	7.07556	6.45928	4.25572	5.3575	4.07812	2.4224	3.25026	-1.42976	0.808997	--	Pavir.Da01124.1_dup1|DOWNSTREAM_2K
XLOC_112422	contig92527:15-439	530.405	198.14	364.273	229.524	403.845	316.684	133.409	136.932	135.17	103.096	127.836	115.466	-1.43024	0.842159	--	--
XLOC_082934	contig19167:6762-7153	427.029	316.213	371.621	615.101	503.567	559.334	164.811	110.644	137.727	315.808	315.624	315.716	-1.43202	0.842174	--	--
XLOC_101035	contig366441:0-213	50406	33899.5	42152.8	70365.8	51126.8	60746.3	17780.9	13403.6	15592.3	33041.3	31770.5	32405.9	-1.4348	0.844159	--	--
XLOC_030173	Chr05a:6384988-6385254	1843.35	852.334	1347.84	847.835	1346.79	1097.31	536.26	460.072	498.166	499.42	602.199	550.809	-1.43595	0.844569	--	Pavir.Ea00569.1_dup1|UPSTREAM_2K
XLOC_065599	contig03000:10497-13575	1978.52	3320.09	2649.3	1102.99	1150.7	1126.85	1435.84	518.365	977.104	1802.4	1716.28	1759.34	-1.43903	0.844821	--	--
XLOC_017931	Chr03a:49224827-49225082	11.949	21.6208	16.7849	22.8925	18.6803	20.7864	8.9207	3.43884	6.17977	14.4299	29.5232	21.9766	-1.44154	0.815084	--	--
XLOC_063395	contig00469:34371-34674	23.6759	52.0802	37.878	34.8802	28.386	31.6331	14.7124	13.0229	13.8677	14.21	17.8631	16.0365	-1.44964	0.832779	--	--
XLOC_106946	contig54661:4487-5420	13.7915	13.207	13.4993	14.1659	17.5086	15.8372	4.94645	4.90111	4.92378	9.92415	11.0104	10.4673	-1.45504	0.809627	--	--
XLOC_040391	Chr06b:48065102-48066169	35.0795	37.4295	36.2545	26.6896	24.5595	25.6245	12.0187	14.3356	13.1772	15.7936	17.9355	16.8646	-1.46012	0.83311	--	--
XLOC_015001	Chr02b:29647047-29647521	401.754	298.273	350.013	316.574	355.199	335.887	131.952	122.21	127.081	183.449	208.11	195.78	-1.46167	0.845128	--	--
XLOC_038409	Chr06a:8067204-8069070	85.8214	90.8893	88.3553	77.8096	41.5448	59.6772	33.9936	30.0026	31.9981	18.6019	16.7925	17.6972	-1.46533	0.842025	--	--
XLOC_090277	contig25324:60-1323	74.6498	50.0536	62.3517	47.7875	49.7345	48.761	27.2222	17.913	22.5676	41.9333	74.075	58.0042	-1.46617	0.839639	--	--
XLOC_049317	Chr08a:7465286-7466510	16.028	14.1804	15.1042	12.4626	11.967	12.2148	5.45662	5.46233	5.45948	11.2138	12.2594	11.7366	-1.46812	0.814533	--	Pavir.Ha00373.1_dup1|DOWNSTREAM_2K
XLOC_065228	contig02488:21656-22113	13.4404	10.8771	12.1587	5.12457	7.07045	6.09751	3.36309	5.42406	4.39357	4.45529	6.11694	5.28611	-1.46853	0.806673	--	--
XLOC_075965	contig141000:1148-1605	2931.53	2111.27	2521.4	3967.7	3118.63	3543.16	1011.79	809.992	910.891	2213.05	2240.48	2226.76	-1.46887	0.847593	--	--
XLOC_046565	Chr07b:46320541-46320805	28.915	18.4018	23.6584	19.4131	17.1713	18.2922	8.21214	8.84442	8.52828	21.8258	13.151	17.4884	-1.47203	0.82696	--	Pavir.Gb02483.1_dup1|DOWNSTREAM_2K
XLOC_071685	contig113469:2801-3313	160.751	105.613	133.182	141.782	210.136	175.959	40.9868	54.2093	47.5981	49.9557	46.2638	48.1098	-1.48442	0.844647	--	--
XLOC_059036	Chr09b:23851058-23854691	159.126	83.1117	121.119	161.227	146.296	153.762	61.8763	24.506	43.1912	149.996	96.0822	123.039	-1.48762	0.844962	--	--
XLOC_021313	Chr03b:21357028-21357255	22097.6	15548.9	18823.2	28939.8	20248.1	24593.9	8530.87	4849.1	6689.99	19966.7	16698.3	18332.5	-1.49244	0.849546	--	Pavir.Cb01004.1_dup1|UPSTREAM_2K
XLOC_005032	Chr01b:34340363-34340782	568.689	482.493	525.591	840.187	681.825	761.006	201.196	172.308	186.752	490.683	329.715	410.199	-1.49282	0.847939	--	--
XLOC_088343	contig236027:1431-1673	54.3452	81.6591	68.0022	80.1619	64.065	72.1135	23.7419	24.4103	24.0761	46.8177	44.2718	45.5447	-1.49798	0.842741	--	--
XLOC_000592	Chr01a:12341496-12341701	11.8675	16.5251	14.1963	16.3497	6.34059	11.3451	5.50005	4.53922	5.01963	11.2956	2.58053	6.93808	-1.49986	0.815281	--	Pavir.Aa01029.1_dup1|DOWNSTREAM_2K
XLOC_098181	contig332949:0-352	18.7785	6.66236	12.7204	24.7782	28.4274	26.6028	3.24529	5.7461	4.4957	9.46631	14.8152	12.1408	-1.50053	0.810997	--	--
XLOC_102586	contig385435:684-919	75.3749	102.621	88.9978	128.434	157.3	142.867	29.6666	33.2354	31.451	58.2475	40.3837	49.3156	-1.50066	0.8446	--	--
XLOC_038721	Chr06a:22196846-22197236	9551.06	6079.58	7815.32	7224.51	5277.56	6251.03	2539.18	2978.13	2758.65	3408.07	3631.66	3519.86	-1.50234	0.850428	--	--
XLOC_042652	Chr07a:12255166-12255366	60.7287	71.1107	65.9197	49.8944	36.7592	43.3268	24.6374	21.8913	23.2643	37.7858	45.8228	41.8043	-1.50259	0.8426	--	Pavir.Ga01027.1_dup1|DOWNSTREAM_2K
XLOC_087493	contig229022:1373-1698	861.684	704.151	782.918	716.697	722.283	719.49	279.899	265.432	272.665	492.189	493.667	492.928	-1.52173	0.851168	--	--
XLOC_072621	contig119258:2904-3250	12.106	12.2729	12.1894	13.0972	11.1717	12.1344	3.6806	4.80032	4.24046	2.68067	4.55714	3.6189	-1.52334	0.811383	--	--
XLOC_040652	Chr06b:55231684-55231915	7.50999	11.9164	9.71321	9.73385	11.751	10.7424	6.24267	0.447635	3.34515	10.8673	7.17512	9.02118	-1.53788	0.803114	--	Pavir.Fb02303.1_dup1|UPSTREAM_2K
XLOC_006867	Chr01b:34351541-34352454	89.0945	145.421	117.258	194.085	247.227	220.656	48.4268	31.9005	40.1637	132.058	115.349	123.704	-1.54572	0.850372	--	--
XLOC_099877	contig352517:255-1240	18.0444	11.7922	14.9183	17.772	17.3075	17.5398	6.25319	3.96201	5.1076	5.83082	11.3019	8.56636	-1.54637	0.821762	--	--
XLOC_023228	Chr04a:46262722-46271136	8.2339	10.0686	9.15127	7.41616	0	3.70808	5.43818	0.820627	3.1294	5.85882	0.912657	3.38574	-1.54808	0.801114	--	--
XLOC_108886	contig67070:4539-4745	36880	17744.9	27312.5	18989.1	26420.8	22704.9	10695.5	7943.12	9319.29	7438.6	10162.3	8800.46	-1.55127	0.85505	--	--
XLOC_058526	Chr09b:12542729-12543041	535.07	335.613	435.342	812.306	530.915	671.611	181.837	114.367	148.102	370.194	337.354	353.774	-1.55556	0.854255	--	Pavir.Ib01197.1_dup1|UPSTREAM_2K
XLOC_052722	Chr09a:5845578-5845834	17.9817	11.4471	14.7144	13.5991	8.4093	11.0042	6.25903	3.74596	5.00249	4.14908	3.65505	3.90206	-1.55651	0.822392	--	Pavir.Ia00753.1_dup1|DOWNSTREAM_2K
XLOC_078951	contig161640:0-307	1545.82	1226.89	1386.36	1336.3	1172.16	1254.23	471.63	465.201	468.416	774.417	681.982	728.199	-1.56544	0.85609	--	--
XLOC_070959	contig108979:0-3524	21.3526	22.7474	22.05	24.0384	34.3148	29.1766	7.98403	6.90118	7.4426	13.6375	19.024	16.3308	-1.5669	0.834465	--	--
XLOC_099325	contig345418:84-407	15.1469	17.5189	16.3329	21.5082	19.9116	20.7099	6.48745	4.50103	5.49424	11.6742	11.8682	11.7712	-1.57179	0.826408	--	--
XLOC_078354	contig157506:1515-2058	3912.58	2634.43	3273.51	3269.59	2214.97	2742.28	1030.23	1153.24	1091.73	1479.97	1588.89	1534.43	-1.58422	0.856964	--	--
XLOC_082904	contig191525:284-600	92.0584	95.5976	93.828	90.9743	98.3024	94.6383	32.9042	29.2621	31.0831	64.121	57.8977	61.0094	-1.59389	0.852215	--	--
XLOC_089728	contig24827:3017-8269	61.5087	42.3524	51.9305	51.8666	36.8341	44.3503	21.3253	12.9861	17.1557	35.964	34.4891	35.2266	-1.59789	0.848829	--	--
XLOC_098570	contig33728:1865-2105	10.6705	5.92782	8.29918	2.01653	0.661536	1.33903	3.03275	2.41559	2.72417	3.80699	4.84868	4.32783	-1.60715	0.800759	--	--
XLOC_105925	contig49019:4791-5144	93.6362	99.1571	96.3966	101.143	109.984	105.563	35.1385	27.5441	31.3413	85.7036	67.1483	76.4259	-1.62092	0.854412	--	--
XLOC_097626	contig326692:838-1084	7.8769	8.30264	8.08977	6.28641	2.47992	4.38316	4.8776	0.377002	2.6273	6.11681	5.05023	5.58352	-1.62252	0.80005	--	--
XLOC_006113	Chr01b:3945725-3953411	7.11531	12.5518	9.83357	5.80182	5.90519	5.85351	4.36255	2.02374	3.19314	8.89615	5.90147	7.39881	-1.62274	0.810461	Pavir.Ab00309.1|1,981:1096,2716(-485.77)	--
XLOC_085961	contig215646:258-619	42.8879	18.1253	30.5066	29.3643	19.7572	24.5608	10.5894	9.15309	9.87127	14.477	12.5898	13.5334	-1.62781	0.844529	--	--
XLOC_104414	contig41047:146-498	13.0737	14.5585	13.8161	10.8226	12.9215	11.8721	4.58159	4.3531	4.46734	8.99301	9.17133	9.08217	-1.62886	0.825282	--	Pavir.J33481.1_dup1|DOWNSTREAM_2K
XLOC_110108	contig75430:3684-3893	22.2277	26.3737	24.3007	21.4452	10.9127	16.179	7.75113	7.90348	7.82731	8.15624	13.7269	10.9416	-1.63441	0.840765	--	--
XLOC_026203	Chr04b:928535-928829	16.0465	18.5484	17.2974	21.6771	26.1496	23.9133	5.93715	5.20234	5.56974	15.1324	12.6785	13.9055	-1.63488	0.83226	--	Pavir.Db00590.1_dup1|UPSTREAM_2K
XLOC_040680	Chr06b:55569195-55569630	3484.86	2729.99	3107.43	2865.44	2748.77	2807.1	983.29	1011.93	997.611	1662.81	1659.16	1660.99	-1.63917	0.861083	--	--
XLOC_008394	Chr02a:15415508-15415849	10.0934	16.7803	13.4368	8.76762	3.65274	6.21018	3.63878	4.9831	4.31094	3.26055	1.24581	2.25318	-1.64012	0.825369	--	--
XLOC_041767	Chr06b:47851544-47851860	224.576	125.529	175.053	314.019	279.756	296.888	57.8741	53.6116	55.7428	150.002	97.0723	123.537	-1.65093	0.858917	--	--
XLOC_080918	contig176401:1178-1475	67.6877	74.5512	71.1195	62.3625	42.6595	52.511	16.6751	28.4407	22.5579	47.5401	22.3758	34.9579	-1.65661	0.855649	--	--
XLOC_013627	Chr02b:59241529-59245232	40.5784	35.3593	37.9689	32.0555	31.3002	31.6778	12.6954	11.3704	12.0329	31.2932	30.9848	31.139	-1.65783	0.849971	Pavir.Bb02560.1|4,660:67,824(-330.32)	--
XLOC_082933	contig19167:4938-5162	84.3339	66.1188	75.2264	49.1995	56.9448	53.0721	24.0912	23.4981	23.7947	28.3497	19.5856	23.9676	-1.6606	0.856224	--	--
XLOC_041977	Chr06b:53670854-53671330	188.904	183.901	186.403	179.274	178.402	178.838	61.0531	56.6298	58.8414	111.515	108.149	109.832	-1.66352	0.859831	--	--
XLOC_091035	contig259866:1147-1777	10.0842	6.31934	8.20178	6.90592	9.41436	8.16014	2.29636	2.79137	2.54386	4.47618	3.68548	4.08083	-1.68892	0.807122	--	--
XLOC_083819	contig198648:1220-1521	10.7081	6.43489	8.57149	19.4369	34.2222	26.8296	1.54258	3.77223	2.65741	0.640239	0.317678	0.478959	-1.68953	0.809422	--	--
XLOC_062534	Chr09b:62498262-62498535	5.253	10.1664	7.70969	7.74372	8.17951	7.96162	0.950535	3.79503	2.37278	2.7706	5.49437	4.13248	-1.70009	0.804327	--	--
XLOC_079168	contig163353:1848-2073	11.5001	19.3506	15.4254	11.3272	3.95851	7.64285	4.13655	5.31439	4.72547	7.15877	5.80006	6.47941	-1.70678	0.835095	--	--
XLOC_090899	contig25867:779-1047	1192.68	557.923	875.303	680.837	838.67	759.754	274.274	258.758	266.516	306.911	359.965	333.438	-1.71556	0.865957	--	--
XLOC_047523	Chr07b:22420019-22420398	99.2715	112.225	105.748	145.549	149.733	147.641	20.4231	43.9309	32.177	50.764	55.7727	53.2683	-1.71653	0.862106	--	--
XLOC_056568	Chr09a:49515047-49515340	1567.14	1321.96	1444.55	1281.1	1325.64	1303.37	434.332	441.681	438.006	902.678	765.529	834.104	-1.7216	0.866406	--	--
XLOC_039547	Chr06b:4999496-4999791	13.5558	15.9306	14.7432	11.3675	14.6036	12.9856	3.21564	5.65683	4.43623	9.6823	7.61916	8.65073	-1.73264	0.835236	--	Pavir.Fb00320.1_dup1|DOWNSTREAM_2K
XLOC_076530	contig144725:1050-1532	14.1132	14.16	14.1366	12.4007	6.53693	9.46881	4.53565	3.96408	4.24987	8.90161	5.354	7.1278	-1.73395	0.83385	--	--
XLOC_062835	Chr09b:13531965-13532235	15.7642	18.7105	17.2374	11.9248	22.7042	17.3145	5.84776	4.49264	5.1702	16.2396	15.6984	15.969	-1.73725	0.840158	--	--
XLOC_063865	contig01012:26029-26356	42.0548	31.1095	36.5821	23.1546	39.0802	31.1174	13.2748	8.58349	10.9291	23.7724	20.3598	22.0661	-1.74296	0.854924	--	Pavir.J00953.1_dup1|UPSTREAM_2K
XLOC_103754	contig40082:5220-5516	2630.37	1922.67	2276.52	2077.1	1850.7	1963.9	689.721	667.621	678.671	1266.67	1226.56	1246.61	-1.74605	0.868225	--	--
XLOC_077662	contig152720:1135-2637	8.89605	7.99483	8.44544	1.55425	2.3249	1.93958	2.08138	2.93155	2.50647	1.89327	1.29688	1.59507	-1.75252	0.812863	--	--
XLOC_061100	Chr09b:14632850-14633232	25.4407	21.8893	23.665	6.88336	8.4534	7.66838	8.28534	5.73174	7.00854	55.9768	56.2688	56.1228	-1.75557	0.849207	--	--
XLOC_075633	contig13881:2804-4146	3.82457	11.0236	7.4241	5.02723	7.44716	6.23719	2.49718	1.85845	2.17782	6.10079	8.29207	7.19643	-1.76933	0.806768	--	--
XLOC_019913	Chr03b:12571387-12573342	5.82514	8.67905	7.25209	5.40323	3.9299	4.66657	1.90487	2.32639	2.11563	5.66389	3.59286	4.62838	-1.77731	0.80598	--	--
XLOC_086214	contig217668:238-2097	23.7987	21.1956	22.4972	19.2695	16.0988	17.6842	8.74695	4.37592	6.56144	8.82281	5.09565	6.95923	-1.77766	0.849404	--	--
XLOC_057569	Chr09a:81288203-81288697	9.35735	11.7438	10.5506	5.36293	3.14448	4.25371	3.32882	2.8155	3.07216	6.15188	5.58141	5.86665	-1.78	0.8257	--	Pavir.Ia04433.1_dup1|UPSTREAM_2K
XLOC_007779	Chr02a:1139175-1139381	5.38656	19.1145	12.2505	4.28818	0	2.14409	2.03002	5.10319	3.5666	5.13007	3.38575	4.25791	-1.78022	0.831724	--	Pavir.Ba00572.1_dup1|DOWNSTREAM_2K
XLOC_090315	contig253640:1425-1826	14.1575	10.7423	12.4499	7.23807	10.0817	8.65987	4.58745	2.64188	3.61466	11.7198	9.77663	10.7482	-1.7842	0.832496	--	--
XLOC_078582	contig159006:1397-2669	16.0459	12.6536	14.3497	14.3837	11.9795	13.1816	3.57411	4.71236	4.14324	6.47416	7.60066	7.03741	-1.79219	0.837946	--	--
XLOC_062356	Chr09b:58186706-58187165	171.873	52.7608	112.317	184.689	121.798	153.244	34.0283	30.7565	32.3924	55.3973	49.2191	52.3082	-1.79384	0.866107	--	--
XLOC_086730	contig222044:1613-2017	332.292	219.83	276.061	307.741	201.429	254.585	94.0102	63.1916	78.6009	176.832	161.877	169.355	-1.81237	0.869383	--	--
XLOC_051602	Chr08b:12383042-12383320	162.649	121.685	142.167	151.683	191.153	171.418	33.1667	47.333	40.2498	37.9865	36.541	37.2638	-1.82053	0.868438	--	--
XLOC_033490	Chr05b:45750453-45750740	11.5241	11.2994	11.4117	6.90234	6.88496	6.89365	2.27156	4.17506	3.22331	2.47867	1.75625	2.11746	-1.8239	0.830913	--	--
XLOC_061506	Chr09b:24010761-24011163	9.02284	5.0566	7.03972	5.85628	9.35567	7.60597	2.58903	1.38477	1.9869	4.70636	4.68113	4.69374	-1.825	0.806603	--	--
XLOC_015200	Chr02b:42901691-42905513	8.30773	11.8189	10.0633	4.20723	6.62071	5.41397	3.64439	1.97157	2.80798	9.35182	5.52611	7.43896	-1.8415	0.826881	Pavir.Bb01753.1|10,1173:691,2302(-574.50)	--
XLOC_079000	contig161977:215-500	439.37	419.864	429.617	253.735	396.732	325.233	117.599	121.887	119.743	196.301	164.4	180.351	-1.84311	0.871415	--	--
XLOC_058747	Chr09b:17386108-17387807	164.744	110.648	137.696	133.751	105.945	119.848	36.1221	40.4185	38.2703	56.3815	55.7177	56.0496	-1.84719	0.869982	--	Pavir.Ib01608.1_dup1|UPSTREAM_2K
XLOC_052723	Chr09a:5846380-5846701	7.9523	12.7153	10.3338	6.12489	8.19845	7.16167	4.07489	1.65669	2.86579	0.844004	3.35213	2.09807	-1.85036	0.828787	--	Pavir.Ia00753.1_dup1|DOWNSTREAM_2K
XLOC_104454	contig41230:1805-2144	136.014	145.067	140.541	130.555	121.87	126.212	42.0948	35.8255	38.9601	73.7879	59.6973	66.7426	-1.85092	0.870021	--	--
XLOC_093185	contig279864:1297-1651	38.1057	25.6344	31.87	32.9745	18.7582	25.8663	6.61449	11.0305	8.82251	7.02759	6.75069	6.88914	-1.85294	0.858956	--	--
XLOC_106092	contig49981:4667-5700	2782.5	1917.84	2350.17	3489.71	2025.94	2757.82	754.458	540.635	647.547	1715.72	1463.65	1589.69	-1.85971	0.87373	--	--
XLOC_009841	Chr02a:77631297-77632665	10.8919	7.57485	9.2334	1.51491	2.33715	1.92603	2.7284	2.3449	2.53665	2.12534	3.86367	2.99451	-1.86394	0.824093	--	--
XLOC_027914	Chr05a:8943197-8943779	8.88659	15.3123	12.0995	10.7781	9.30408	10.0411	2.995	3.58553	3.29026	4.7664	5.50501	5.1357	-1.87867	0.836693	--	Pavir.Ea00644.1_dup1|UPSTREAM_2K
XLOC_075964	contig141000:652-965	547.998	441.791	494.894	860.341	672.597	766.469	168.095	99.4853	133.79	568.608	344.313	456.46	-1.88715	0.873982	--	--
XLOC_075639	contig13884:10789-11035	95.048	84.687	89.8675	67.2646	56.4181	61.8413	25.6074	22.6201	24.1138	42.8176	33.8366	38.3271	-1.89794	0.87043	--	--
XLOC_003597	Chr01a:61972125-61972697	21.1704	31.0422	26.1063	37.9906	38.7892	38.3899	8.02788	5.95705	6.99247	24.1859	17.9079	21.0469	-1.90053	0.858295	--	--
XLOC_075393	contig137247:4-2949	3130.6	1586.87	2358.73	1665.92	2101.94	1883.93	655.695	597.398	626.547	836.152	831.872	834.012	-1.91252	0.87599	--	--
XLOC_000222	Chr01a:3850800-3851094	72.0386	72.4099	72.2242	50.7162	53.9334	52.3248	23.4787	14.8638	19.1713	39.6807	41.0382	40.3594	-1.91354	0.869777	--	Pavir.Aa00580.1_dup1|DOWNSTREAM_2K
XLOC_058514	Chr09b:12120367-12124749	7.32936	7.87083	7.60009	3.8321	6.26168	5.04689	1.86121	2.16154	2.01138	5.29648	4.49745	4.89696	-1.91783	0.816974	Pavir.Ib01176.1|3,960:107,1064(-439.83)	--
XLOC_030520	Chr05a:16242180-16242759	14813.2	11424.5	13118.8	14012.3	10275.2	12143.8	3317.45	3610.44	3463.95	6359.52	5928.54	6144.03	-1.92115	0.876896	--	--
XLOC_079179	contig163407:698-977	473.679	327.177	400.428	374.317	462.271	418.294	142.189	68.2574	105.223	213.788	236.841	225.315	-1.92809	0.875471	--	--
XLOC_027571	Chr05a:1076141-1076428	226.879	163.464	195.172	127.262	128.233	127.747	48.2708	54.2758	51.2733	76.4847	75.1677	75.8262	-1.92847	0.874344	--	Pavir.Ea00570.1_dup1|DOWNSTREAM_2K
XLOC_095544	contig304668:6-1247	5.90114	7.10848	6.50481	5.03076	2.76517	3.89797	2.00857	1.40352	1.70605	1.73855	1.60805	1.6733	-1.93085	0.807626	--	--
XLOC_098926	contig340985:9-211	303.675	224.263	263.969	263.815	210.962	237.388	72.9137	65.477	69.1954	118.691	78.6342	98.6627	-1.93162	0.874998	--	--
XLOC_090885	contig258534:1-208	11.4799	30.0754	20.7777	23.2015	18.4232	20.8124	3.3307	7.53162	5.43116	10.0982	6.66465	8.38141	-1.9357	0.855672	--	--
XLOC_105982	contig49315:3337-3613	62141	45272.1	53706.6	65077.5	51852.1	58464.8	17333.2	10609.2	13971.2	34742.6	36950.6	35846.6	-1.94265	0.877644	--	--
XLOC_060477	Chr09b:2206481-2206839	228.793	105.427	167.11	219.197	176.028	197.613	61.8801	24.3233	43.1017	191.703	103.358	147.531	-1.95498	0.874856	--	Pavir.Ib00636.1_dup1|UPSTREAM_2K
XLOC_092235	contig270890:762-996	13.869	28.6828	21.2759	22.3678	11.3369	16.8523	8.80728	2.15814	5.48271	3.49485	4.61528	4.05507	-1.95626	0.857303	--	--
XLOC_026070	Chr04b:49187189-49187402	8.03079	5.97409	7.00244	2.87893	10.2746	6.57679	2.43457	1.14346	1.78902	5.37518	8.36266	6.86892	-1.96869	0.814785	--	Pavir.Db02335.1_dup1|DOWNSTREAM_2K
XLOC_090420	contig254715:1-538	8.51877	8.89626	8.70752	2.73193	6.45291	4.59242	2.65862	1.78283	2.22072	3.6358	1.81088	2.72334	-1.97123	0.827109	--	--
XLOC_055515	Chr09a:6247814-6248216	9.02284	7.77939	8.40111	5.4058	9.12748	7.26664	2.89362	1.38477	2.13919	9.22446	4.11939	6.67192	-1.97351	0.825093	--	Pavir.Ia00754.1_dup1|UPSTREAM_2K
XLOC_045440	Chr07b:6517073-6517288	38.18	36.4154	37.2977	24.2124	23.589	23.9007	9.46269	9.43538	9.44904	6.71254	5.9075	6.31002	-1.98085	0.866981	--	Pavir.Gb00612.1_dup1|DOWNSTREAM_2K
XLOC_093652	contig284434:1379-1581	33.6349	8.19226	20.9136	30.9695	25.5375	28.2535	6.49726	4.09232	5.29479	10.0431	15.3653	12.7042	-1.98179	0.858035	--	--
XLOC_021084	Chr03b:9416601-9417462	262.565	222.52	242.543	133.295	205.082	169.188	59.399	62.6107	61.0049	114.063	91.9412	103.002	-1.99124	0.877384	--	--
XLOC_104357	contig409357:1-269	14.3595	23.4868	18.9231	11.6339	18.5813	15.1076	4.29586	5.18125	4.73856	9.08751	10.2379	9.6627	-1.99763	0.855964	--	--
XLOC_082691	contig189966:0-657	11.6199	9.70308	10.6615	9.46533	11.9086	10.6869	2.62238	2.70799	2.66519	6.35089	4.22043	5.28566	-2.0001	0.837449	--	--
XLOC_049521	Chr08a:19820383-19820626	77.621	138.553	108.087	163.735	161.313	162.524	31.0399	22.975	27.0074	107.361	101.668	104.514	-2.00077	0.875463	--	--
XLOC_075655	contig138947:2378-2803	454.142	363.918	409.03	515.428	390.027	452.727	127.481	75.6756	101.578	421.68	301.794	361.737	-2.00961	0.878628	--	--
XLOC_082012	contig184566:1947-2390	12.8312	13.5818	13.2065	16.5288	13.4717	15.0003	4.17968	2.37107	3.27538	9.34834	7.53924	8.44379	-2.01151	0.846057	--	--
XLOC_100186	contig356342:373-629	8.99084	6.96779	7.97931	12.4658	10.6518	11.5588	2.57725	1.36217	1.96971	7.37615	5.02568	6.20092	-2.01828	0.824574	--	--
XLOC_091446	contig263426:719-963	45.0599	84.077	64.5685	44.9254	96.2114	70.5684	14.4061	17.4577	15.9319	31.3943	33.4839	32.4391	-2.01891	0.873321	--	--
XLOC_071414	contig111891:2684-3223	827.58	689.397	758.489	473.613	658.643	566.128	181.83	191.817	186.823	365.888	323.888	344.888	-2.02145	0.879684	Pavir.J07751.1|16,311:89,353(-99.27)	--
XLOC_007872	Chr02a:3478474-3478730	16.0889	10.9494	13.5191	2.83314	1.68186	2.2575	2.20907	4.42704	3.31806	8.75918	6.85321	7.80619	-2.02659	0.847719	--	Pavir.Ba00572.1_dup1|DOWNSTREAM_2K
XLOC_087905	contig232357:608-1171	9.29244	13.8103	11.5514	7.76414	4.87016	6.31715	3.40932	2.24755	2.82843	5.29942	3.35588	4.32765	-2.02999	0.84208	--	--
XLOC_049399	Chr08a:12071780-12072210	203.715	152.084	177.9	97.7644	140.569	119.167	43.6362	43.3532	43.4947	82.0766	60.1609	71.1187	-2.03215	0.878101	--	Pavir.Ha00532.1_dup1|UPSTREAM_2K
XLOC_100770	contig36343:1672-2311	8.95095	5.81142	7.38119	5.42009	5.54263	5.48136	1.70967	1.89632	1.80299	4.29692	5.32981	4.81337	-2.03346	0.820699	--	--
XLOC_041723	Chr06b:47113063-47113449	11043.9	8894.98	9969.44	10103.5	7647.62	8875.57	2383.97	2483.08	2433.53	5449.26	4596.04	5022.65	-2.03446	0.881117	--	--
XLOC_073432	contig124417:376-735	125.619	112.73	119.175	80.7504	88.6845	84.7174	29.3138	28.5724	28.9431	57.797	45.8616	51.8293	-2.04179	0.877242	--	Pavir.J09463.1_dup1|UPSTREAM_2K
XLOC_035655	Chr05b:42474610-42474814	4803.8	3997.05	4400.43	4111.21	2684.2	3397.7	1063.35	1068.78	1066.06	1706.3	1704.04	1705.17	-2.04535	0.881542	--	Pavir.Eb02152.1_dup1|UPSTREAM_2K
XLOC_017151	Chr03a:20648742-20648999	1738.72	801.597	1270.16	931.897	1148.29	1040.09	310.015	304.883	307.449	373.969	349.361	361.665	-2.04659	0.881156	--	--
XLOC_059991	Chr09b:61842516-61843879	65.0537	40.2496	52.6517	71.4783	77.7768	74.6275	13.7158	11.6539	12.6848	28.0159	43.154	35.585	-2.05338	0.872809	--	Pavir.Ib03852.1_dup1|DOWNSTREAM_2K
XLOC_102016	contig378461:1-256	5.25756	9.55338	7.40547	6.86775	6.79285	6.8303	1.48678	2.06331	1.77504	3.72386	4.613	4.16843	-2.06074	0.822203	--	--
XLOC_111796	contig87450:12-269	6.55944	7.88295	7.22119	5.04941	7.77374	6.41157	1.09417	2.36082	1.7275	4.56616	7.24064	5.9034	-2.06356	0.820652	--	--
XLOC_110225	contig76198:3569-3984	1328.74	1395.22	1361.98	1316.85	1484.6	1400.72	322.642	327.892	325.267	862.762	773.494	818.128	-2.06601	0.882007	--	--
XLOC_037345	Chr06a:22197782-22198091	38.0713	19.2072	28.6392	19.1273	26.9022	23.0147	7.80411	5.80856	6.80634	10.0127	15.6608	12.8368	-2.07304	0.866769	--	--
XLOC_112583	contig93883:67-642	40.0718	24.0909	32.0813	32.2325	25.1843	28.7084	7.16452	8.0206	7.59256	12.2262	15.9136	14.0699	-2.07908	0.868816	--	--
XLOC_023465	Chr04a:2526189-2528263	24.9714	25.1731	25.0722	28.2431	23.2726	25.7579	6.19287	5.61373	5.9033	13.7097	10.5545	12.1321	-2.0865	0.865398	--	--
XLOC_063678	contig00805:57-551	15.0532	17.7555	16.4043	15.2762	15.7224	15.4993	5.10419	2.61439	3.85929	8.74935	10.2099	9.47962	-2.08767	0.855657	--	Pavir.J00777.1_dup1|UPSTREAM_2K
XLOC_064211	contig01401:0-1343	15937.3	7743.54	11840.4	8466.34	9184.12	8825.23	2896.56	2663.74	2780.15	3813.06	3823.74	3818.4	-2.09048	0.883291	--	Pavir.J01278.1_dup1|DOWNSTREAM_2K
XLOC_094760	contig296178:796-1017	14.2901	6.06199	10.176	9.39771	10.8494	10.1236	2.72328	2.03903	2.38115	7.54645	11.5481	9.54727	-2.09544	0.839733	--	--
XLOC_078353	contig157506:1055-1273	2689.39	1552.62	2121.01	3296.13	2843.47	3069.8	644.301	348.152	496.227	1971.47	1316.43	1643.95	-2.09568	0.88318	--	--
XLOC_098918	contig34087:6815-7052	34.3164	34.4043	34.3603	21.578	13.0018	17.2899	8.95838	7.08298	8.02068	16.314	18.3883	17.3511	-2.09895	0.870336	--	--
XLOC_009699	Chr02a:72830856-72832106	10.4681	10.1731	10.3206	6.71797	10.7663	8.74212	2.71333	2.1034	2.40836	5.80347	4.44868	5.12607	-2.0994	0.8403	--	--
XLOC_031350	Chr05a:48467863-48468607	340.001	318.769	329.385	461.488	294.47	377.979	88.1806	64.1241	76.1523	228.046	198.967	213.507	-2.11281	0.881881	Pavir.Ea02643.1|80,583:1,339(-209.54)	--
XLOC_102770	contig387814:39-298	489.306	467.475	478.39	287.196	338.349	312.772	107.041	113.82	110.43	243.746	210.054	226.9	-2.11505	0.882653	--	Pavir.J32323.2_dup1|UPSTREAM_2K
XLOC_046282	Chr07b:29470509-29473351	9.63694	0.85344	5.24519	5.75786	1.86812	3.81299	1.82593	0.57173	1.19883	3.07154	4.56145	3.81649	-2.12937	0.801216	--	--
XLOC_106227	contig50694:1364-1814	18.1502	16.4767	17.3135	14.4372	23.4368	18.937	3.69794	4.16559	3.93176	6.76451	8.14201	7.45326	-2.13865	0.859138	--	--
XLOC_050402	Chr08b:9707668-9707869	8.80212	13.5513	11.1767	7.0031	5.64622	6.32466	3.67035	1.38786	2.5291	2.78578	10.1119	6.44886	-2.1438	0.845246	--	--
XLOC_063212	contig00299:25756-26194	26.6202	26.1461	26.3832	15.6559	22.4579	19.0569	5.05108	6.87827	5.96467	16.4057	17.4692	16.9374	-2.1451	0.868273	--	Pavir.J00345.1_dup1|DOWNSTREAM_2K
XLOC_082785	contig190699:888-1239	6.45201	4.4655	5.45876	4.29476	4.3295	4.31213	2.11058	0.350048	1.23032	2.61667	2.3637	2.49019	-2.14954	0.805602	--	--
XLOC_047804	Chr07b:38226738-38227351	11.1066	12.5618	11.8342	9.1673	9.23462	9.20096	3.1666	2.16749	2.66705	2.9457	2.92661	2.93616	-2.14965	0.847766	--	--
XLOC_102587	contig385435:684-919	1791.33	1344.09	1567.71	1027.95	948.907	988.429	327.171	379.181	353.176	614.263	535.423	574.843	-2.1502	0.884724	--	--
XLOC_002828	Chr01a:20371725-20372041	722.981	514.639	618.81	591.157	429.147	510.152	149.819	127.728	138.773	317.994	298.13	308.062	-2.15676	0.884173	--	--
XLOC_067171	contig05410:11591-12312	969.972	815.33	892.651	823.402	715.159	769.28	207.541	192.243	199.892	477.717	472.815	475.266	-2.15887	0.884511	--	--
XLOC_061627	Chr09b:29459890-29460099	9.40405	4.54719	6.97562	2.0424	2.9762	2.5093	1.29186	1.82388	1.55787	6.52499	5.65226	6.08863	-2.16275	0.822699	--	Pavir.Ib02339.2_dup1|UPSTREAM_2K
XLOC_101898	contig377110:248-1140	7.99219	5.92731	6.95975	4.4947	4.98949	4.7421	1.58198	1.51871	1.55035	5.13064	2.87095	4.0008	-2.16645	0.822936	--	--
XLOC_013356	Chr02b:52668468-52668954	49.3511	35.0283	42.1897	26.7764	42.4826	34.6295	9.54258	9.21318	9.37788	14.3775	16.1315	15.2545	-2.16956	0.875061	--	--
XLOC_083399	contig19531:9134-9346	405.311	211.518	308.414	341.045	188.65	264.847	75.9643	60.9443	68.4543	138.723	184.407	161.565	-2.17166	0.883755	--	--
XLOC_084386	contig203063:0-471	6.26812	8.12064	7.19438	5.58978	5.15357	5.37167	2.85694	0.323835	1.59039	2.0546	3.65262	2.85361	-2.17749	0.825274	--	--
XLOC_077021	contig148028:953-1597	5.87407	4.88792	5.381	1.78788	3.77125	2.77957	1.53835	0.834135	1.18624	2.74063	3.10853	2.92458	-2.18147	0.805555	--	--
XLOC_011382	Chr02a:42693721-42694002	12.0893	5.93253	9.01093	3.62029	6.76162	5.19095	1.78318	2.18723	1.9852	3.70883	4.78189	4.24536	-2.18239	0.837166	--	--
XLOC_023385	Chr04a:274241-277922	6.64135	4.14253	5.39194	4.6722	4.56304	4.61762	1.24163	1.11874	1.18019	1.07941	2.44782	1.76361	-2.19179	0.80624	Pavir.Da00007.1|8,579:316,1139(-472.22)	--
XLOC_079345	contig16470:3998-4198	36.8354	13.7976	25.3165	5.93981	6.89235	6.41608	8.95904	2.11851	5.53878	17.0036	17.768	17.3858	-2.19244	0.868918	--	--
XLOC_106565	contig52697:1-543	8.76129	11.9473	10.3543	9.08061	8.39496	8.73778	2.04109	2.46346	2.25227	8.37304	5.83871	7.10588	-2.20078	0.843907	--	--
XLOC_081368	contig179897:658-1955	7.82167	6.14936	6.98552	6.34463	7.64375	6.99419	1.61368	1.42348	1.51858	2.33848	2.69597	2.51722	-2.20164	0.824337	--	--
XLOC_006866	Chr01b:34340846-34349601	29.4456	30.5272	29.9864	38.4179	38.5419	38.4799	5.62438	7.36549	6.49493	21.1121	13.1975	17.1548	-2.20692	0.872021	--	--
XLOC_073497	contig124777:2861-3222	14.296	9.18034	11.7382	8.42865	8.78098	8.60482	2.92123	2.16346	2.54234	4.07166	4.72117	4.39641	-2.20698	0.849341	--	--
XLOC_061656	Chr09b:30070355-30070762	27.2492	41.7067	34.478	18.7526	12.521	15.6368	8.65794	6.24203	7.44998	11.0686	7.52359	9.29608	-2.21037	0.873762	--	--
XLOC_069846	contig102489:578-3184	7.43859	9.41968	8.42913	3.79952	4.02366	3.91159	2.00078	1.63037	1.81557	5.04888	3.18923	4.11905	-2.21496	0.835079	--	--
XLOC_022404	Chr04a:11317539-11317982	109.065	130.352	119.708	139.534	82.5875	111.061	26.5149	25.0148	25.7648	73.0138	65.9282	69.471	-2.21605	0.883046	--	--
XLOC_008357	Chr02a:14412957-14413282	10.2515	10.0922	10.1719	9.62676	6.00235	7.81456	1.54762	2.83019	2.18891	7.4158	7.09135	7.25357	-2.2163	0.843852	--	Pavir.Ba01152.1_dup1|DOWNSTREAM_2K
XLOC_105342	contig45974:1296-1500	32.4958	46.4773	39.4865	52.0968	61.2242	56.6605	7.68516	9.23065	8.45791	13.2477	13.989	13.6183	-2.22299	0.875754	--	--
XLOC_100624	contig361507:0-556	22.6053	20.5667	21.586	29.9633	27.6472	28.8053	4.87764	4.32913	4.60339	8.19383	8.50822	8.35103	-2.22933	0.867013	--	--
XLOC_046149	Chr07b:23297564-23297822	17368.3	14384.1	15876.2	16649.7	11259.8	13954.8	3409.87	3320.33	3365.1	7305.58	6775.26	7040.42	-2.23814	0.887638	--	--
XLOC_037905	Chr06a:46905962-46906447	177.754	212.194	194.974	259.956	255.618	257.787	41.8334	40.8122	41.3228	89.9023	90.4945	90.1984	-2.23827	0.88481	--	--
XLOC_079178	contig163407:698-977	844.149	659.592	751.87	792.167	495.117	643.642	179.621	138.353	158.987	504.192	332.6	418.396	-2.24157	0.886535	--	--
XLOC_028505	Chr05a:28108795-28109006	25454.2	20924.9	23189.5	23884.6	15764.2	19824.4	4574.93	5230.49	4902.71	9718.87	8707.06	9212.97	-2.24182	0.887661	--	--
XLOC_073232	contig123175:37-406	40.5695	26.9092	33.7394	32.1456	17.951	25.0483	6.32743	7.84585	7.08664	6.96481	10.6013	8.78306	-2.25126	0.874604	--	--
XLOC_067866	contig06559:458-2020	17.3204	15.599	16.4597	6.90727	8.60845	7.75786	4.49052	2.35767	3.4241	14.6205	11.3291	12.9748	-2.26514	0.861673	--	Pavir.J04626.1_dup1|UPSTREAM_2K
XLOC_100822	contig363976:50-471	10.7944	9.35801	10.0762	5.63284	7.83076	6.7318	2.12129	2.05557	2.08843	3.49321	7.47232	5.48276	-2.27047	0.845175	--	--
XLOC_059382	Chr09b:38391644-38391941	146.974	152.443	149.708	122.915	161.205	142.06	31.3928	30.4779	30.9354	70.6348	62.2466	66.4407	-2.27483	0.885086	--	--
XLOC_096071	contig309791:714-981	8.94975	5.36714	7.15844	10.2083	4.55958	7.38394	2.33315	0.614964	1.47406	5.00037	4.95722	4.97879	-2.27985	0.828629	--	--
XLOC_072118	contig116246:1553-1818	3113.52	2504.12	2808.82	2709.41	2051.93	2380.67	599.649	555.31	577.479	1590.52	1175.59	1383.05	-2.28212	0.888386	--	--
XLOC_007970	Chr02a:5401362-5404547	5.54688	5.45486	5.50087	4.98542	4.46589	4.72566	1.13672	1.12305	1.12988	5.21677	7.98394	6.60036	-2.28348	0.811178	Pavir.Ba00477.1|1,1075:2,976(-535.57)	--
XLOC_097320	contig32347:6726-7207	5.78812	3.78544	4.78678	1.69174	0.344372	1.01805	0.807706	1.15062	0.979165	3.27089	2.26552	2.7682	-2.28943	0.800098	--	--
XLOC_026099	Chr04b:49607882-49608114	6.79855	4.5754	5.68697	2.95793	7.25622	5.10707	1.42359	0.884359	1.15397	2.98246	2.95383	2.96815	-2.30105	0.814604	--	Pavir.Db02396.1_dup1|UPSTREAM_2K
XLOC_033214	Chr05b:34417198-34417466	494.135	409.911	452.023	443.101	266.667	354.884	87.5695	95.7006	91.635	213.557	179.368	196.463	-2.30243	0.887874	--	Pavir.Eb01782.1_dup1|DOWNSTREAM_2K
XLOC_067170	contig05410:11591-12312	252.962	220.878	236.92	366.382	344.333	355.358	60.7989	34.3901	47.5945	288.725	163.116	225.92	-2.31553	0.887543	--	--
XLOC_030330	Chr05a:11709494-11709705	9.11118	6.16473	7.63795	7.91669	3.84916	5.88293	1.88036	1.17871	1.52954	0.791115	5.48254	3.13683	-2.32009	0.833677	--	--
XLOC_010291	Chr02a:8497473-8497720	1.12519	8.75875	4.94197	0.660004	2.45409	1.55705	1.60922	0.361448	0.985332	1.1255	0.476081	0.800791	-2.3264	0.804264	--	Pavir.Ba00684.1_dup1|UPSTREAM_2K
XLOC_104248	contig407937:561-762	9.78013	4.16964	6.97489	1.13141	2.25849	1.69495	0	2.77572	1.38786	5.57156	5.51561	5.54358	-2.32879	0.828873	--	--
XLOC_021970	Chr03b:47550989-47551325	23693.6	17445.5	20569.5	20305.1	12915.2	16610.2	3843.39	4336.14	4089.76	9806.45	8197.85	9002.15	-2.33042	0.890071	--	Pavir.Cb02147.1_dup1|UPSTREAM_2K
XLOC_046128	Chr07b:22915379-22915619	20.2178	20.1546	20.1862	7.39394	9.2615	8.32772	5.19901	2.81819	4.0086	9.24554	4.30993	6.77773	-2.3322	0.868643	--	--
XLOC_001101	Chr01a:31681955-31682577	242.503	202.154	222.329	131.102	125.152	128.127	46.7328	41.2633	43.998	87.1886	75.2172	81.2029	-2.33718	0.88774	--	--
XLOC_087995	contig233205:434-930	6.73986	4.44662	5.59324	10.6613	7.89676	9.27902	1.1031	1.09954	1.10132	3.39748	3.11256	3.25502	-2.34445	0.81458	--	--
XLOC_082932	contig19167:3666-3966	579.753	381.4	480.577	481.953	471.865	476.909	102.245	85.9404	94.0928	230.147	183.604	206.875	-2.35261	0.889008	--	--
XLOC_017174	Chr03a:22315273-22315509	14310.1	10168.9	12239.5	18804	14768.5	16786.2	2999.42	1779.71	2389.56	9883.3	7690.92	8787.11	-2.35672	0.890733	--	--
XLOC_097040	contig320382:10-1041	7.79501	6.93145	7.36323	6.92969	10.0399	8.48478	1.5456	1.31556	1.43058	3.31413	3.14913	3.23163	-2.36374	0.832779	--	--
XLOC_104007	contig404456:5-1022	5.08957	5.53968	5.31463	0.880426	1.67909	1.27976	1.78886	0.275266	1.03206	7.64516	9.22781	8.43648	-2.36444	0.811225	--	--
XLOC_052799	Chr09a:7088302-7088573	9.45759	3.44976	6.45368	4.43251	7.82979	6.13115	1.61078	0.890819	1.2508	3.22031	5.18847	4.20439	-2.36727	0.824999	--	--
XLOC_109497	contig71183:3811-4389	2.91875	8.23123	5.57499	3.75697	2.24902	3.003	1.51166	0.643499	1.07758	1.09359	2.39727	1.74543	-2.37118	0.815281	--	--
XLOC_109705	contig72740:10-4528	7.96693	4.54945	6.25819	5.56955	6.51912	6.04434	1.45668	0.960584	1.20863	2.20119	2.55594	2.37856	-2.37237	0.823266	--	--
XLOC_089095	contig242591:194-1041	3.73514	6.79017	5.26266	2.98442	2.73854	2.86148	1.14136	0.882499	1.01193	2.33296	2.12744	2.2302	-2.37868	0.811013	--	--
XLOC_029559	Chr05a:58699537-58700396	11.012	13.477	12.2445	2.46981	3.16656	2.81818	2.29723	2.40941	2.35332	3.01368	3.00592	3.0098	-2.37936	0.85598	--	Pavir.Ea03560.1_dup1|DOWNSTREAM_2K
XLOC_003260	Chr01a:41361430-41361893	581.612	531.755	556.683	388.295	388.49	388.392	105.278	108.34	106.809	240.069	253.823	246.946	-2.38182	0.889701	--	--
XLOC_001196	Chr01a:35618195-35618764	6.80687	2.83859	4.82273	8.50399	6.35676	7.43037	1.41948	0.429038	0.924259	2.3332	2.9036	2.6184	-2.38348	0.803893	--	--
XLOC_110458	contig77937:3525-3957	145.461	132.93	139.195	146.394	159.729	153.061	27.8572	25.4718	26.6645	82.9471	86.7326	84.8399	-2.38412	0.887575	--	--
XLOC_094537	contig29366:7309-7511	52.8548	97.2831	75.0689	17.2053	15.5446	16.375	13.7164	15.0051	14.3608	47.4765	23.4999	35.4882	-2.38608	0.885062	--	--
XLOC_000227	Chr01a:3963371-3963657	9.074	0.759338	4.91667	3.4783	5.63675	4.55753	0.286074	1.57765	0.931862	1.07037	2.12348	1.59693	-2.39949	0.80587	--	Pavir.Aa00580.1_dup1|DOWNSTREAM_2K
XLOC_024823	Chr04b:1796609-1796990	47.9595	63.1962	55.5779	71.0651	62.4425	66.7538	12.2655	8.71805	10.4918	41.4361	31.8485	36.6423	-2.40525	0.883424	--	Pavir.Db00593.1_dup1|DOWNSTREAM_2K
XLOC_047737	Chr07b:33640238-33640444	9.87535	11.4687	10.672	4.28818	2.07981	3.18399	3.38336	0.637899	2.01063	5.13007	5.07862	5.10434	-2.40812	0.851633	--	--
XLOC_021991	Chr03b:48084718-48085100	8.82216	19.7641	14.2931	8.85003	4.2267	6.53837	2.65131	2.71504	2.68317	11.6875	6.32005	9.00376	-2.41331	0.86139	--	--
XLOC_099102	contig342890:0-462	682.225	594.305	638.265	407.952	382.453	395.202	117.139	122.034	119.586	282.412	227.129	254.77	-2.4161	0.890677	--	--
XLOC_038733	Chr06a:22594066-22594486	3725.84	2910.45	3318.14	3913.33	2760.19	3336.76	621.327	616.831	619.079	1884.24	1560.85	1722.54	-2.42218	0.891575	--	--
XLOC_020669	Chr03b:46453999-46454527	1424.73	1277.16	1350.95	1554.58	1252.98	1403.78	269.253	234.395	251.824	858.071	622.601	740.336	-2.42349	0.8913	--	--
XLOC_056680	Chr09a:55572576-55572810	10.251	11.4731	10.862	13.7093	14.8797	14.2945	2.31771	1.72651	2.02211	3.49485	12.692	8.09342	-2.42536	0.852893	--	--
XLOC_075793	contig139972:68-281	274.653	344.79	309.721	233.193	310.108	271.651	74.863	38.8777	56.8704	235.74	126.96	181.35	-2.44522	0.890591	--	--
XLOC_000224	Chr01a:3955260-3957027	6.66525	2.67836	4.6718	2.53411	3.75543	3.14477	0.986547	0.726689	0.856618	1.02457	2.55653	1.79055	-2.44726	0.803271	--	Pavir.Aa00580.1_dup1|DOWNSTREAM_2K
XLOC_091077	contig260247:0-637	80.0476	73.1464	76.597	55.2238	76.7622	65.993	15.3728	12.2012	13.787	44.3952	24.6575	34.5264	-2.47398	0.886945	--	--
XLOC_039800	Chr06b:16416845-16417278	5.15674	4.29631	4.72653	2.79063	1.21422	2.00243	1.08251	0.614329	0.848421	1.83743	0.831105	1.33427	-2.47793	0.805067	--	--
XLOC_049527	Chr08a:20274191-20274460	6590.26	4982.51	5786.38	4516.28	3660.18	4088.23	1026.17	1045.95	1036.06	2177.73	2060.81	2119.27	-2.48156	0.89304	--	--
XLOC_073393	contig124155:0-213	10.44	9.38783	9.91393	15.3543	9.34061	12.3474	1.82593	1.71519	1.77056	2.30365	3.80121	3.05243	-2.48525	0.850365	--	--
XLOC_031245	Chr05a:45838302-45838629	1.91605	7.40495	4.6605	3.27948	3.95443	3.61696	0.655598	0.99889	0.827244	3.25724	3.77382	3.51553	-2.4941	0.804075	--	--
XLOC_104453	contig41230:1805-2144	29.9398	34.609	32.2744	27.2132	33.9191	30.5662	5.37109	6.03738	5.70424	15.3829	14.5163	14.9496	-2.50028	0.880054	--	--
XLOC_007824	Chr02a:2332312-2333673	13.9308	9.05808	11.4944	6.9628	9.91596	8.43938	1.5753	2.48575	2.03052	3.13812	2.42511	2.78162	-2.50101	0.856594	--	Pavir.Ba00572.1_dup1|DOWNSTREAM_2K
XLOC_083695	contig19773:8383-8711	135.766	156.252	146.009	112.788	139.888	126.338	26.0732	25.0247	25.549	58.2884	46.6308	52.4596	-2.51472	0.890284	--	--
XLOC_083816	contig198636:1851-2231	56.3199	47.8346	52.0773	69.4683	65.2276	67.3479	11.3681	6.84869	9.10841	20.4819	32.706	26.5939	-2.51538	0.885314	--	--
XLOC_035361	Chr05b:30127248-30128100	378.258	403.037	390.648	423.529	381.174	402.351	71.3332	64.8454	68.0893	222.906	176.234	199.57	-2.52037	0.89215	--	--
XLOC_102467	contig383879:29-1105	6.72335	5.43157	6.07746	5.58788	6.04239	5.81514	1.22506	0.883104	1.05408	2.25118	1.79695	2.02406	-2.52748	0.825684	--	--
XLOC_089421	contig24564:7591-8364	45.6376	27.309	36.4733	32.6771	27.9799	30.3285	6.14681	6.48152	6.31416	13.1433	16.8302	14.9867	-2.53018	0.882172	--	--
XLOC_027778	Chr05a:5557737-5562614	35.0227	44.0135	39.5181	44.0409	49.0631	46.552	7.83771	5.69544	6.76657	32.0941	24.1828	28.1384	-2.54602	0.883519	--	--
XLOC_038883	Chr06a:32852291-32852551	867.27	1008.97	938.12	462.619	458.266	460.442	111.737	205.836	158.787	191.765	264.426	228.095	-2.56268	0.893701	--	--
XLOC_078148	contig156079:1580-2754	3.98826	5.72014	4.8542	2.86812	3.93034	3.39923	0.848879	0.764666	0.806773	1.80801	1.7591	1.78356	-2.589	0.809934	--	--
XLOC_101128	contig367754:76-524	7.24815	8.94771	8.09793	7.74141	6.52332	7.13237	1.28386	1.39811	1.34098	3.16798	1.73419	2.45108	-2.59426	0.843427	--	--
XLOC_095603	contig30521:6813-7261	152.211	142.187	147.199	146.332	103.03	124.681	27.3462	21.0882	24.2172	85.8524	57.2281	71.5403	-2.60367	0.891583	--	--
XLOC_051592	Chr08b:11393036-11393437	3.96411	8.39849	6.1813	5.42855	4.12433	4.77644	0.917489	1.11237	1.01493	2.83542	2.63217	2.7338	-2.60653	0.828472	--	--
XLOC_108756	contig66192:17-1020	8.4944	10.6347	9.56457	0	0	0	0.847167	2.28632	1.56674	2.06056	0.529474	1.29502	-2.60993	0.851428	--	--
XLOC_110511	contig78310:3899-4381	2715.8	2188.73	2452.27	2276.33	2032.71	2154.52	434.482	367.583	401.033	1192.17	875.469	1033.82	-2.61232	0.894702	--	--
XLOC_037476	Chr06a:31450249-31452870	6.94801	3.84897	5.39849	4.06717	6.49736	5.28227	0.84945	0.903023	0.876236	1.53463	1.95646	1.74555	-2.62316	0.819455	--	Pavir.Fa01359.2_dup1|DOWNSTREAM_2K
XLOC_082009	contig184566:1474-1885	17.9329	20.9805	19.4567	24.7441	30.1455	27.4448	4.40828	1.86971	3.139	16.159	12.643	14.401	-2.63189	0.874045	Pavir.J16671.1|207,438:4,135(-72.11)	--
XLOC_049528	Chr08a:20274721-20274954	13673.9	11127.7	12400.8	10712.2	8292.79	9502.51	1962.19	2034.39	1998.29	4907.99	4273.72	4590.86	-2.6336	0.895332	--	--
XLOC_091870	contig26748:6708-7108	4218.01	3969.29	4093.65	4379.82	4483.1	4431.46	688.161	617.822	652.991	1915.36	1626.57	1770.97	-2.64825	0.895379	--	--
XLOC_037730	Chr06a:42532740-42532988	496.961	563.655	530.308	447.911	499.109	473.51	76.0601	92.2839	84.172	302.536	220.118	261.327	-2.65542	0.894489	--	--
XLOC_072550	contig118816:3010-3285	627.157	596.872	612.014	657.947	468.461	563.204	98.4974	94.7336	96.6155	402.899	280.628	341.764	-2.66324	0.894662	--	--
XLOC_060458	Chr09b:1854976-1855209	6.1044	8.39047	7.24744	10.2257	12.9059	11.5658	1.40692	0.87369	1.14031	0.589407	1.16753	0.878467	-2.66805	0.839245	--	Pavir.Ib00636.1_dup1|UPSTREAM_2K
XLOC_075763	contig139825:0-497	188.284	135.072	161.678	86.8058	104.65	95.728	22.2173	28.4041	25.3107	60.7033	53.1626	56.9329	-2.6753	0.893056	--	--
XLOC_013955	Chr02b:67344065-67344586	12.5359	11.2355	11.8857	3.75569	5.51321	4.63445	1.84992	1.86144	1.85568	2.91035	2.14256	2.52646	-2.67921	0.861295	--	Pavir.Bb03181.1_dup1|DOWNSTREAM_2K
XLOC_070147	contig104156:3335-3636	30.5018	20.6594	25.5806	18.6594	15.5555	17.1075	2.05677	5.89412	3.97545	14.7255	7.94196	11.3337	-2.68586	0.879912	--	--
XLOC_014721	Chr02b:14066021-14066509	3.72936	7.83308	5.78122	3.80698	1.68519	2.74609	0.564802	1.22859	0.896696	1.53114	0.4158	0.973472	-2.68868	0.825629	--	--
XLOC_087543	contig229479:268-1402	19.0102	6.76044	12.8853	5.53032	4.88724	5.20878	2.26654	1.73045	1.9985	2.63497	4.17872	3.40684	-2.68874	0.864099	--	--
XLOC_071361	contig111543:1315-1515	97.5641	66.8653	82.2147	89.0971	104.534	96.8155	12.692	12.7111	12.7015	51.0108	79.4885	65.2497	-2.6944	0.890851	--	--
XLOC_055391	Chr09a:4588046-4591050	55.4071	56.9991	56.2031	59.927	61.3352	60.6311	11.0294	6.31524	8.67232	37.4919	19.9464	28.7192	-2.69616	0.888606	--	--
XLOC_080981	contig17695:1-701	7.43138	10.9788	9.20509	3.30234	2.76599	3.03416	1.51828	1.30888	1.41358	3.98269	1.94309	2.96289	-2.70308	0.851743	--	Pavir.J15838.1_dup1|UPSTREAM_2K
XLOC_112845	contig96094:739-973	4.221	7.64875	5.93487	2.88616	9.21125	6.04871	1.39062	0.431628	0.911126	1.16495	3.46146	2.31321	-2.7035	0.827826	--	--
XLOC_063214	contig00299:26823-27047	22.6262	17.4379	20.032	26.2397	19.2489	22.7443	2.61861	3.42681	3.02271	11.208	16.3214	13.7647	-2.7284	0.876337	--	Pavir.J00345.1_dup1|DOWNSTREAM_2K
XLOC_006536	Chr01b:16923764-16925599	7.93465	5.22211	6.57838	5.87658	3.82614	4.85136	1.17768	0.798002	0.987843	2.07945	2.52353	2.30149	-2.73538	0.835095	--	--
XLOC_068764	contig08375:1125-4547	39.3893	38.137	38.7632	35.0157	26.3973	30.7065	7.21647	4.38211	5.79929	19.2707	17.6483	18.4595	-2.74074	0.886141	--	--
XLOC_082685	contig189910:1180-1485	13.252	7.57038	10.4112	6.80411	0.756879	3.78049	1.5019	1.60596	1.55393	1.55775	5.87496	3.71635	-2.74414	0.857649	--	--
XLOC_006234	Chr01b:5974279-5974500	5.71603	4.54649	5.13126	0.828154	2.50371	1.66593	0	1.52927	0.764637	2.05812	2.7172	2.38766	-2.74552	0.818447	--	Pavir.Ab00602.1_dup1|UPSTREAM_2K
XLOC_033596	Chr05b:51222847-51223172	950.071	927.911	938.991	591.881	627.246	609.563	130.443	149.394	139.918	359.254	297.564	328.409	-2.74653	0.896363	--	--
XLOC_015544	Chr02b:56965553-56966181	11.0922	6.04926	8.57074	1.50273	0.472727	0.987728	0.318079	2.22822	1.27315	1.27039	0.779185	1.02479	-2.75102	0.84942	--	Pavir.Bb02391.1_dup1|DOWNSTREAM_2K
XLOC_029419	Chr05a:55212090-55212370	6.47527	11.167	8.82112	9.5813	10.4505	10.0159	1.49761	1.10237	1.29999	4.48598	3.7075	4.09674	-2.76246	0.850979	--	--
XLOC_088842	contig240265:1385-1652	2.55707	8.94523	5.75115	3.0625	3.54634	3.30442	1.66654	0	0.83327	7.08386	2.47861	4.78123	-2.78613	0.827472	--	--
XLOC_029899	Chr05a:64473221-64473554	4.75443	6.04261	5.39852	2.53174	0.636558	1.58415	0.40386	1.15777	0.780817	0.49409	1.04171	0.767899	-2.78951	0.822999	--	--
XLOC_099131	contig34331:5083-6905	7.08809	6.30574	6.69692	3.49751	3.89967	3.69859	0.795502	1.13308	0.964289	3.08097	1.25498	2.16798	-2.79596	0.837339	Pavir.J29753.1|27,1394:1,1189(-520.15)	--
XLOC_031877	Chr05a:59087605-59087994	6.36179	3.08761	4.7247	4.04966	2.89287	3.47126	0.482259	0.877603	0.679931	1.39187	0.988642	1.19026	-2.79676	0.812414	--	--
XLOC_014284	Chr02b:273310-273742	221.732	212.52	217.126	111.441	103.181	107.311	30.8272	31.1985	31.0129	67.7303	68.732	68.2311	-2.80759	0.89545	--	Pavir.Bb00450.1_dup1|UPSTREAM_2K
XLOC_077232	contig149532:1779-2005	2166.82	2190.39	2178.61	1604.06	1871.94	1738	339.529	280.394	309.961	1518.22	828.39	1173.31	-2.81325	0.897442	--	--
XLOC_067725	contig06302:4-659	4.28407	5.90192	5.093	0.405272	0.78221	0.593741	0.220004	1.2235	0.721754	0.447322	1.10541	0.776364	-2.81894	0.81914	--	Pavir.J04498.1_dup1|DOWNSTREAM_2K
XLOC_079480	contig165682:2019-2506	4.71077	8.28615	6.49846	4.81496	2.87357	3.84427	1.01971	0.821549	0.920627	2.79236	2.7804	2.78638	-2.81941	0.835811	--	--
XLOC_024269	Chr04a:32625344-32625730	10.4771	5.84222	8.15968	13.2782	10.9915	12.1349	0.977038	1.33372	1.15538	4.23048	4.00631	4.11839	-2.82015	0.848065	--	--
XLOC_049744	Chr08a:32266836-32267081	258.018	297.772	277.895	333.655	292.605	313.13	37.7855	40.7728	39.2792	163.815	125.039	144.427	-2.8227	0.89593	--	--
XLOC_085942	contig215438:0-241	263.723	181.04	222.382	236.577	141.319	188.948	30.4277	32.2469	31.3373	94.1286	57.0131	75.5709	-2.82708	0.895804	--	--
XLOC_061500	Chr09b:23851058-23854691	230.297	275.095	252.696	128.735	134.632	131.684	26.8148	43.3588	35.0868	63.9654	70.22	67.0927	-2.8484	0.896182	--	--
XLOC_055687	Chr09a:10574083-10574301	6.71043	4.74807	5.72925	0.826691	3.47824	2.15247	0.552914	1.03005	0.791484	0	0	0	-2.85572	0.828369	--	Pavir.Ia01012.1_dup1|UPSTREAM_2K
XLOC_090799	contig257953:98-1422	4.63007	4.89951	4.76479	3.46845	4.80332	4.13589	0.707775	0.608349	0.658062	1.81171	1.65091	1.73131	-2.85612	0.814501	--	--
XLOC_105777	contig48345:1212-1457	1651.63	1362.92	1507.28	1408.98	963.656	1186.32	216.035	198.91	207.472	614.562	491.481	553.022	-2.86095	0.897907	--	--
XLOC_087076	contig22513:8402-8728	6.05847	4.58508	5.32177	10.2282	12.5965	11.4124	0.659411	0.803842	0.731626	2.18431	3.52485	2.85458	-2.86273	0.823156	--	--
XLOC_103618	contig398998:2-220	11.1841	13.4529	12.3185	0	2.60869	1.30434	2.83583	0.53153	1.68368	2.14445	4.24654	3.1955	-2.87113	0.865469	--	--
XLOC_023999	Chr04a:22162879-22163127	3.08352	17.3265	10.205	17.2273	10.3222	13.7748	2.78754	0	1.39377	1.99693	3.95718	2.97706	-2.8717	0.858893	--	--
XLOC_080828	contig175684:2129-2504	6.99414	7.68733	7.34074	4.8251	4.10673	4.46591	1.53877	0.467091	1.00293	2.96304	2.10409	2.53356	-2.87171	0.843403	--	--
XLOC_081278	contig179215:206-554	36.4238	27.4851	31.9545	39.2774	31.6645	35.471	4.2866	4.44451	4.36556	16.1884	13.4439	14.8162	-2.87178	0.885385	--	--
XLOC_094828	contig296917:20-394	4.25897	4.41388	4.33642	2.55156	1.54717	2.04936	1.03052	0.15156	0.591043	1.70099	0.402704	1.05185	-2.87517	0.806713	--	--
XLOC_051132	Chr08b:49463049-49463841	4.06223	4.75448	4.40836	3.84363	2.36378	3.1037	0.767572	0.426254	0.596913	2.31807	1.80603	2.06205	-2.88465	0.808185	--	--
XLOC_101817	contig375759:277-1140	11.948	7.60208	9.77505	18.202	13.6403	15.9211	1.41779	1.20654	1.31216	7.07406	3.78033	5.42719	-2.89716	0.857271	--	--
XLOC_034585	Chr05b:2424133-2424572	5.5325	14.1175	9.82499	2.53484	3.36656	2.9507	1.05964	1.56314	1.31139	2.12515	1.62684	1.876	-2.90536	0.857641	--	Pavir.Eb00460.1_dup1|UPSTREAM_2K
XLOC_093774	contig285521:25-387	9.70859	8.66519	9.18689	8.38637	6.55341	7.46989	1.45357	0.993631	1.2236	2.92627	2.68468	2.80548	-2.90845	0.854735	--	--
XLOC_009405	Chr02a:58915675-58916158	7677.3	7181.41	7429.35	6838.87	6094.7	6466.78	937.075	1041.66	989.367	3233.79	2385.45	2809.62	-2.90866	0.898812	--	Pavir.Ba03063.1_dup1|UPSTREAM_2K
XLOC_026227	Chr04b:1991388-1991736	6.5563	4.53882	5.54756	1.74566	2.05233	1.899	0.584536	0.888903	0.736719	1.69133	0.720207	1.20577	-2.91267	0.826849	--	Pavir.Db00590.1_dup1|UPSTREAM_2K
XLOC_058979	Chr09b:22415847-22416184	19.6158	16.902	18.2589	8.65875	10.5803	9.61953	1.44606	3.39603	2.42104	2.30744	1.52803	1.91773	-2.9149	0.876849	--	--
XLOC_100337	contig358076:394-692	11.9354	5.88511	8.91025	5.16334	2.3826	3.77297	2.09939	0.240752	1.17007	4.57598	8.43269	6.50433	-2.92887	0.853806	--	--
XLOC_087027	contig224699:401-1694	14.8813	8.73238	11.8069	14.348	18.6446	16.4963	2.57466	0.525883	1.55027	6.42224	5.30871	5.86547	-2.92903	0.864894	--	--
XLOC_038760	Chr06a:24637872-24638172	8.82375	2.38801	5.60588	6.65572	4.30748	5.4816	0.517697	0.949619	0.733658	1.61167	2.8788	2.24524	-2.93376	0.82785	--	--
XLOC_096643	contig316024:443-655	15743.5	12086	13914.7	15083.9	10756.8	12920.4	1950.99	1688.45	1819.72	7066.33	5291.48	6178.9	-2.93482	0.899033	--	--
XLOC_038307	Chr06a:6633345-6633637	4.85195	13.7632	9.30757	2.49101	1.6583	2.07466	1.64251	0.75411	1.19831	5.11782	4.73895	4.92839	-2.95741	0.855901	--	Pavir.Fa00455.1_dup1|UPSTREAM_2K
XLOC_011060	Chr02a:26571769-26571988	33.8088	28.8549	31.3318	7.0295	4.28804	5.65877	2.23791	5.76498	4.00145	4.22992	0.698035	2.46398	-2.96904	0.886181	--	--
XLOC_093192	contig279946:522-813	32.4757	32.1196	32.2976	25.9359	30.4872	28.2115	3.86025	4.3049	4.08257	18.5596	13.298	15.9288	-2.98388	0.886677	--	--
XLOC_039103	Chr06a:44032934-44033161	150.866	144.404	147.635	104.809	125.021	114.915	21.1772	16.0052	18.5912	90.0828	50.2581	70.1705	-2.98935	0.896387	--	--
XLOC_085137	contig208986:671-1575	7.21506	5.16329	6.18918	1.50377	2.94434	2.22405	0.774647	0.778419	0.776533	1.58746	1.58189	1.58468	-2.99463	0.835323	Pavir.J19174.1|53,826:2,682(-386.26)	--
XLOC_033227	Chr05b:35155375-35155625	7.04405	2.11948	4.58176	3.61438	1.18976	2.40207	0.780568	0.361572	0.57107	1.95653	1.454	1.70526	-3.00416	0.813336	--	--
XLOC_073259	contig123320:1486-1754	3.80104	4.43147	4.11626	0.469141	5.02197	2.74556	1.02242	0	0.51121	0.860716	4.50469	2.6827	-3.00793	0.804138	--	--
XLOC_028135	Chr05a:13825211-13825511	277.785	240.507	259.146	178.53	144.888	161.709	32.8738	31.3374	32.1056	159.556	70.3707	114.963	-3.01287	0.897623	--	--
XLOC_101953	contig377757:120-577	5.04014	5.67502	5.35758	2.01322	3.90735	2.96029	0.747353	0.565006	0.656179	2.45809	0.91754	1.68781	-3.02942	0.826086	--	--
XLOC_061571	Chr09b:27573769-27574048	2.68837	6.43505	4.56171	1.38008	0.458479	0.91928	0	1.11127	0.555637	1.5073	0.387699	0.9475	-3.03606	0.813651	--	--
XLOC_105924	contig49019:4791-5144	89.5418	75.5326	82.5372	88.6108	85.617	87.1139	9.29292	10.6129	9.95291	40.9035	17.1882	29.0459	-3.05185	0.894891	--	--
XLOC_096518	contig314600:813-1066	6.82848	5.13323	5.98085	1.16801	2.3091	1.73856	0.378926	1.05228	0.715601	3.79743	2.35193	3.07468	-3.06312	0.834323	--	--
XLOC_080454	contig173087:1358-1564	1.78209	9.55725	5.66967	3.21613	0	1.60807	1.35335	0	0.676673	1.7373	0	0.86865	-3.06567	0.830693	--	--
XLOC_023313	Chr04a:47908853-47910276	11.1873	12.2014	11.6944	9.44074	6.52332	7.98203	1.15547	1.63113	1.3933	4.43518	1.73419	3.08468	-3.06924	0.866209	--	--
XLOC_063213	contig00299:26469-26737	5.49039	5.31777	5.40408	5.05823	2.00879	3.53351	0.660902	0.609559	0.63523	2.89148	2.4571	2.67429	-3.0887	0.82759	--	Pavir.J00345.1_dup1|DOWNSTREAM_2K
XLOC_068742	contig08331:2674-2992	4.34166	7.2351	5.78838	1.04033	0.338164	0.689249	0.461042	0.869066	0.665054	4.29831	2.27603	3.28717	-3.12162	0.832661	--	Pavir.J05437.1_dup1|DOWNSTREAM_2K
XLOC_014495	Chr02b:5762930-5765862	3.80276	4.69429	4.24853	2.27491	2.97463	2.62477	0.972018	0	0.486009	11.6117	3.63178	7.62174	-3.12642	0.808682	--	--
XLOC_023068	Chr04a:42596642-42597112	10.091	7.09128	8.59115	5.25753	5.52672	5.39213	1.31359	0.649747	0.981669	1.03059	1.17257	1.10158	-3.12954	0.854743	--	--
XLOC_095230	contig301567:1080-1295	6.23346	4.13811	5.18579	1.8625	1.81454	1.83852	1.18284	0	0.591418	2.23751	2.21531	2.22641	-3.13109	0.825078	--	--
XLOC_091474	contig263634:760-998	5.17333	13.9613	9.56732	0.638046	0.639813	0.638929	0.863594	1.27263	1.06811	1.0769	0	0.53845	-3.16305	0.859413	--	--
XLOC_097958	contig330401:822-1263	4.84641	13.514	9.18019	6.58176	7.66848	7.12512	1.44682	0.596959	1.02189	6.97966	3.39232	5.18599	-3.16729	0.85761	--	--
XLOC_009867	Chr02a:78030915-78031208	12.383	10.4233	11.4032	2.06031	1.23468	1.6475	0.271797	2.24584	1.25882	2.70972	2.01632	2.36302	-3.17929	0.866178	--	--
XLOC_018044	Chr03a:2718772-2719363	4.61168	3.55813	4.08491	2.38655	0.641556	1.51405	0.431347	0.46813	0.449738	0.954677	0.845621	0.900149	-3.18314	0.80613	--	Pavir.Ca00584.1_dup1|UPSTREAM_2K
XLOC_027537	Chr05a:89722-89950	2110.78	1652.84	1881.81	1743.22	1050.17	1396.69	225.101	189.159	207.13	756.139	547.186	651.662	-3.18352	0.900521	--	Pavir.Ea00570.1_dup1|DOWNSTREAM_2K
XLOC_001086	Chr01a:31403446-31403812	5.80736	7.2137	6.51053	2.60872	9.5391	6.07391	1.14429	0.262941	0.703617	2.49754	1.41566	1.9566	-3.20991	0.841096	--	--
XLOC_080873	contig176128:1745-2047	3.03843	5.92421	4.48132	0.964286	1.03242	0.998354	0.661289	0.303308	0.482299	0.410609	0	0.205305	-3.21592	0.814454	--	--
XLOC_096794	contig31760:2850-3050	7.96441	12.7363	10.3503	3.56389	1.11637	2.34013	1.49318	0.727343	1.11026	3.77858	4.67579	4.22719	-3.22071	0.863138	--	Pavir.J28064.1_dup1|DOWNSTREAM_2K
XLOC_079603	contig166666:2119-2368	18.3053	31.0651	24.6852	24.3507	16.2264	20.2885	1.97107	3.28786	2.62946	1.97654	2.44804	2.21229	-3.23081	0.885062	--	--
XLOC_038253	Chr06a:4563985-4564536	11.7955	5.35744	8.57649	7.76081	7.91923	7.84002	1.04484	0.773687	0.909262	2.68812	2.56158	2.62485	-3.23762	0.855633	--	Pavir.Fa00455.1_dup1|UPSTREAM_2K
XLOC_073975	contig127659:1698-2129	1043.09	923.598	983.343	771.156	737.971	754.564	101.54	105.944	103.742	444.72	257.346	351.033	-3.2447	0.900647	--	--
XLOC_096106	contig310108:305-585	4.18988	3.9882	4.08904	5.01877	3.18058	4.09967	0.859116	0	0.429558	0.352222	1.483	0.917611	-3.24916	0.806902	--	--
XLOC_085045	contig208321:98-354	3.31241	6.47009	4.89125	3.39976	5.04558	4.22267	0.352014	0.659937	0.505975	0.868721	0.435212	0.651967	-3.27306	0.822447	--	Pavir.J19106.1_dup1|UPSTREAM_2K
XLOC_047236	Chr07b:14393008-14395481	5.07532	6.95604	6.01568	2.73926	2.81949	2.77937	1.01643	0.223098	0.619765	2.39618	2.7553	2.57574	-3.27894	0.836875	--	--
XLOC_070491	contig106078:0-212	4025.38	3840.25	3932.82	3301.32	2402.2	2851.76	477.401	330.841	404.121	2266.34	1245.33	1755.83	-3.2827	0.901317	--	Pavir.J06954.1_dup1|DOWNSTREAM_2K
XLOC_064281	contig01459:9357-9964	5.65745	3.53264	4.59504	2.90574	1.48471	2.19522	0.49929	0.437428	0.468359	1.22753	0.291327	0.759429	-3.29439	0.817565	--	Pavir.J01336.1_dup1|UPSTREAM_2K
XLOC_066665	contig04630:9552-11574	5.49782	5.77539	5.63661	3.62747	1.52157	2.57452	1.02277	0.125729	0.57425	1.89209	1.25705	1.57457	-3.29508	0.832866	Pavir.J03519.2|1,517:26,812(-418.97)	--
XLOC_017306	Chr03a:26180146-26180383	58.1634	83.5533	70.8583	43.1561	30.1094	36.6328	8.06254	6.24968	7.15611	28.6903	17.2738	22.9821	-3.30769	0.89567	--	--
XLOC_005876	Chr01b:54623999-54624361	1469.21	1431.05	1450.13	1186.23	953.661	1069.95	175.117	110.059	142.588	954.553	453.723	704.138	-3.34626	0.90138	--	Pavir.Ab03254.1_dup1|UPSTREAM_2K
XLOC_051747	Chr08b:18857042-18857268	2007.95	2204.53	2106.24	2324.25	2028.26	2176.26	210.354	200.281	205.318	983.02	668.693	825.857	-3.35874	0.901529	--	--
XLOC_103348	contig39549:1223-1463	530.156	411.984	471.07	442.964	249.399	346.182	43.3251	47.9092	45.6171	146.841	120.139	133.49	-3.36829	0.900545	--	--
XLOC_009239	Chr02a:46229339-46229552	15224.8	14142.4	14683.6	12080	10879.9	11480	1481.44	1344.71	1413.07	6031.72	3833.9	4932.81	-3.3773	0.902041	--	--
XLOC_030697	Chr05a:23193709-23194713	3.14362	7.10043	5.12203	2.61829	0.983615	1.80095	0.338832	0.638848	0.48884	0.0511464	0.433269	0.242208	-3.38928	0.826842	--	--
XLOC_111975	contig88907:1656-1882	6705.41	6510.36	6607.89	5663.3	4377.76	5020.53	626.468	633.271	629.87	2857.83	1797.39	2327.61	-3.39106	0.901978	--	--
XLOC_030542	Chr05a:17414475-17414723	6.16704	1.62436	3.8957	1.23053	0	0.615263	0	0.736695	0.368347	3.49464	0.969538	2.23209	-3.40079	0.804208	--	--
XLOC_094844	contig297065:11-1332	3.48156	4.31803	3.89979	2.3183	3.24227	2.78028	0.387053	0.348525	0.367789	1.65844	0.709355	1.1839	-3.40645	0.804248	--	--
XLOC_094229	contig290270:964-1587	5.65526	5.61431	5.63479	3.38875	3.58368	3.48622	0.884064	0.145302	0.514683	5.53132	5.31594	5.42363	-3.4526	0.834071	--	--
XLOC_080909	contig176374:430-637	5.29842	9.39854	7.34848	3.16385	13.3057	8.23476	1.33228	0	0.666138	1.68303	0.79357	1.2383	-3.46247	0.84979	--	--
XLOC_046173	Chr07b:24117632-24118433	11.3153	10.5619	10.9386	12.2934	12.0714	12.1824	0.942483	1.04185	0.992165	3.21891	5.08401	4.15146	-3.4627	0.866895	--	--
XLOC_016016	Chr02b:69148851-69149074	9.03536	2.21015	5.62275	1.66232	1.62525	1.64379	0.507242	0.496118	0.50168	0	1.32291	0.661457	-3.48644	0.834252	--	Pavir.Bb03275.1_dup1|UPSTREAM_2K
XLOC_022579	Chr04a:17835300-17835507	12.363	2.81956	7.59127	4.21846	0	2.10923	1.33228	0	0.666138	5.04909	3.33232	4.19071	-3.50936	0.851538	--	--
XLOC_095349	contig302855:1037-1259	4.22787	8.21811	6.22299	12.6391	4.11732	8.37821	1.07502	0	0.537508	1.35382	0.638482	0.996151	-3.53191	0.84108	--	--
XLOC_015382	Chr02b:52342893-52346400	4.20228	4.53924	4.37076	1.76264	2.31497	2.0388	0.432339	0.31281	0.372574	2.5517	3.28435	2.91803	-3.55228	0.815753	--	--
XLOC_001587	Chr01a:61972125-61972697	17.2303	35.0073	26.1188	24.4032	28.3325	26.3679	2.48307	1.83066	2.15686	13.9152	6.76294	10.3391	-3.59808	0.887937	--	--
XLOC_090066	contig251408:1562-1828	9.0318	7.67461	8.35321	6.18105	0.496721	3.33889	1.00864	0.319532	0.664086	2.94271	1.66699	2.30485	-3.65289	0.857326	--	--
XLOC_000769	Chr01a:18050981-18051213	6.79855	11.1117	8.95512	8.87378	5.80497	7.33938	0.949057	0.44218	0.695618	5.36843	3.5446	4.45651	-3.68635	0.860374	--	--
XLOC_103773	contig401120:166-977	6.70993	4.75617	5.73305	4.64275	5.52466	5.08371	0.516003	0.362118	0.43906	3.44624	3.15641	3.30132	-3.70681	0.837284	--	--
XLOC_091473	contig263634:175-455	5.33257	13.9587	9.64564	10.4938	0.429691	5.46175	1.19809	0.275005	0.736548	0.747663	0	0.373831	-3.71103	0.863855	--	--
XLOC_081140	contig178254:0-304	10.167	11.9333	11.0502	13.7029	20.955	17.3289	0.755935	0.923906	0.83992	6.90029	5.60311	6.2517	-3.71767	0.868792	--	--
XLOC_005948	Chr01b:55640486-55640799	19.7315	23.3669	21.5492	12.5362	3.95011	8.24316	2.61534	0.653077	1.63421	2.06982	2.93532	2.50257	-3.72097	0.88548	--	Pavir.Ab03379.1_dup1|DOWNSTREAM_2K
XLOC_053303	Chr09a:20051617-20051831	0.71347	6.72288	3.71818	2.83577	1.84098	2.33838	0	0.545778	0.272889	0.693372	0.713665	0.703519	-3.76557	0.803004	--	Pavir.Ia01665.1_dup1|UPSTREAM_2K
XLOC_092865	contig276737:666-871	5.47729	3.88825	4.68277	4.35992	7.39735	5.87863	0.687506	0	0.343753	1.73779	7.74158	4.73969	-3.76582	0.823369	--	--
XLOC_081648	contig181999:2135-2342	4.41535	4.69927	4.55731	5.27307	13.3057	9.28937	0	0.627635	0.313818	2.52454	4.1654	3.34497	-3.85789	0.821628	--	--
XLOC_097570	contig326159:1119-1337	0	7.91345	3.95673	0	0	0	0	0.530395	0.265197	0	0.693622	0.346811	-3.89663	0.809603	--	--
XLOC_083551	contig196405:1782-2280	5.22561	4.28164	4.75362	3.53249	1.14481	2.33865	0.314555	0.288855	0.301705	0.381871	0.512617	0.447244	-3.97782	0.825786	--	--
XLOC_009276	Chr02a:50213848-50214161	132.141	118.081	125.111	141.122	96.9574	119.04	10.4614	5.22461	7.843	56.7721	38.4527	47.6124	-3.99566	0.900647	--	--
XLOC_093079	contig278963:10-1559	2.96228	4.60577	3.78402	1.43395	1.18379	1.30887	0.0841421	0.379692	0.231917	0.912434	0.927802	0.920118	-4.02824	0.806398	--	--
XLOC_057658	Chr09a:82708055-82708355	3.26805	5.11717	4.19261	0.363121	0.740643	0.551882	0	0.489044	0.244522	0.312052	0.995528	0.65379	-4.09687	0.815958	--	--
XLOC_108386	contig63620:4090-4302	7.33962	2.60062	4.97012	0	0	0	0	0.579183	0.289592	0	0	0	-4.0987	0.829511	--	--
XLOC_034760	Chr05b:6860846-6861084	0	7.28417	3.64209	0	0.657501	0.328751	0	0.424212	0.212106	0	2.75466	1.37733	-4.09871	0.803263	--	Pavir.Eb00460.1_dup1|UPSTREAM_2K
XLOC_100226	contig356812:931-1230	4.60818	4.4674	4.53779	1.57731	3.54893	2.56312	0.521248	0	0.260624	1.94748	3.22085	2.58417	-4.11918	0.822794	--	--
XLOC_099685	contig350071:135-532	13.44	31.1962	22.3181	4.37117	2.32978	3.35047	0.155441	2.40334	1.27939	6.53445	0.573429	3.55394	-4.12469	0.887244	--	--
XLOC_105762	contig48207:2-425	2.93694	6.42808	4.68251	2.6912	4.83089	3.76105	0.280727	0.255006	0.267867	1.56008	1.72469	1.64238	-4.1277	0.825259	--	Pavir.J34651.1_dup1|DOWNSTREAM_2K
XLOC_094228	contig290270:0-613	4.68477	2.56259	3.62368	1.07509	1.70925	1.39217	0.410623	0	0.205312	3.73496	2.61566	3.17531	-4.13806	0.803035	--	--
XLOC_086275	contig218132:18-1027	11.0789	10.4283	10.7536	2.90182	2.07255	2.48719	0.607611	0.603228	0.60542	5.51719	2.37917	3.94818	-4.15074	0.869509	--	--
XLOC_072291	contig11719:1111-1429	2.31555	5.42632	3.87094	3.121	1.39186	2.25643	0.2204	0.204393	0.212396	0	0.54202	0.27101	-4.18785	0.809367	--	Pavir.J08494.1_dup1|DOWNSTREAM_2K
XLOC_088479	contig237381:212-1013	5.95822	3.27524	4.61673	3.33204	2.58617	2.9591	0.207285	0.294643	0.250964	0.12581	0.664874	0.395342	-4.20132	0.824637	--	--
XLOC_100517	contig359967:926-1195	5.85987	5.70835	5.78411	0	0	0	0	0.602955	0.301478	0	0.795766	0.397883	-4.25958	0.840387	--	--
XLOC_008781	Chr02a:24615653-24616410	10.2643	6.66371	8.46403	4.52271	3.05824	3.79048	0.249909	0.620352	0.43513	1.61013	0.841014	1.22557	-4.28182	0.860413	--	--
XLOC_090952	contig259102:622-838	0.692477	9.7826	5.23754	7.34078	2.68314	5.01196	0	0.530007	0.265003	1.49392	0	0.746962	-4.30209	0.83415	--	--
XLOC_100914	contig365178:1-1189	3.27811	4.88052	4.07931	2.82891	0.538995	1.68395	0.278473	0.127105	0.202789	0.126026	0.21802	0.172023	-4.33028	0.814659	--	--
XLOC_098192	contig333075:1076-1328	0.444498	6.74352	3.59401	2.9501	0.55137	1.75073	0	0.353539	0.176769	0.439276	0.46557	0.452423	-4.34158	0.803295	--	--
XLOC_082516	contig188571:1704-2075	3.67233	3.35884	3.51558	1.03534	3.39952	2.21743	0.174137	0.158618	0.166377	0.862446	1.28601	1.07423	-4.40123	0.801476	--	--
XLOC_108048	contig61285:213-416	19.8341	10.062	14.948	3.38234	0	1.69117	0.710116	0.669094	0.689605	5.38727	0.871111	3.12919	-4.43804	0.879825	--	--
XLOC_056068	Chr09a:20966029-20966243	21.3563	17.6476	19.5019	13.2336	9.20491	11.2193	1.19984	0.563267	0.881553	10.594	4.49519	7.54461	-4.46743	0.885763	--	--
XLOC_030642	Chr05a:20889745-20890533	3.08413	4.63787	3.861	1.37538	1.58588	1.48063	0.297086	0.0519553	0.17452	1.09349	0.207755	0.650624	-4.46751	0.810414	--	--
XLOC_090724	contig257275:1218-1795	9.42761	3.45663	6.44212	5.97376	6.23277	6.10326	0.178264	0.403147	0.290705	0.767343	2.29376	1.53055	-4.46991	0.847427	--	--
XLOC_076438	contig144070:0-2903	6.67073	3.24968	4.96021	5.17201	3.80756	4.48978	0.158719	0.288785	0.223752	4.31842	2.9281	3.62326	-4.47043	0.830905	--	--
XLOC_013777	Chr02b:62578976-62579237	4.95746	2.36763	3.66255	0	0	0	0	0.324019	0.16201	0.425778	0	0.212889	-4.49425	0.805626	--	--
XLOC_108228	contig62562:47-1931	13.7237	6.99462	10.3592	7.6728	4.39348	6.03314	0.24232	0.665851	0.454085	10.5507	9.57517	10.0629	-4.5118	0.869178	--	--
XLOC_085829	contig214509:128-377	6.61024	2.14242	4.37633	1.8263	0	0.91315	0.376907	0	0.188453	0.465571	0.959662	0.712616	-4.53362	0.821644	--	--
XLOC_000874	Chr01a:20529653-20529925	88.451	82.9114	85.6812	72.7428	58.2266	65.4847	3.51427	3.82735	3.67081	27.9399	12.6642	20.3021	-4.54481	0.900135	--	Pavir.Aa01548.1_dup1|DOWNSTREAM_2K
XLOC_096263	contig311981:736-1069	2.37722	6.8666	4.62191	0.293518	2.86451	1.57901	0.205895	0.186971	0.196433	0	0.496152	0.248076	-4.55638	0.82618	--	--
XLOC_100318	contig357954:50-312	8.03544	0.45168	4.24356	3.74226	2.64944	3.19585	0.348338	0	0.174169	3.48632	2.15982	2.82307	-4.60258	0.819022	--	--
XLOC_087914	contig232447:680-976	37.6777	31.2715	34.4746	6.85112	4.02764	5.43938	1.33048	1.46516	1.39782	4.97252	5.92065	5.44658	-4.62429	0.89404	--	--
XLOC_012050	Chr02a:76844566-76844777	54.6671	87.1869	70.927	3.95834	0	1.97917	2.50715	2.94676	2.72696	0	8.61543	4.30771	-4.70097	0.899553	--	--
XLOC_053030	Chr09a:12798567-12799659	5.79773	2.40614	4.10194	2.43796	0.871921	1.65494	0	0.293581	0.14679	0.388118	0	0.194059	-4.79957	0.816911	--	--
XLOC_019781	Chr03b:7362583-7362827	4.29433	6.22668	5.26051	5.78308	1.89984	3.84146	0	0.373229	0.186614	1.56196	0.491351	1.02666	-4.81321	0.836252	--	--
XLOC_110739	contig79967:2938-4087	2.40153	5.60247	4.002	1.56994	2.50275	2.03634	0.115256	0.163192	0.139224	0	0.811265	0.405633	-4.84524	0.814958	--	--
XLOC_104001	contig404333:734-1025	14.6665	6.93491	10.8007	8.36641	2.50579	5.4361	0	0.736101	0.36805	0	0	0	-4.87312	0.871588	--	--
XLOC_112893	contig96492:1312-1551	10.7947	1.19964	5.99717	7.47969	2.0069	4.74329	0	0.407182	0.203591	3.84971	2.17909	3.0144	-4.877	0.844773	--	--
XLOC_032905	Chr05b:20378510-20379094	13.1066	13.2655	13.186	0	0	0	0	0.872346	0.436173	0	0	0	-4.91632	0.877431	--	Pavir.Eb01250.1_dup1|UPSTREAM_2K
XLOC_093754	contig285396:145-1135	8.05692	12.07	10.0634	9.6635	6.90471	8.28411	0.16007	0.436911	0.29849	2.58318	1.52732	2.05525	-5.0753	0.869674	--	--
XLOC_064304	contig01486:735-1132	5.37599	4.96755	5.17177	1.84049	2.56275	2.20162	0.155441	0.141373	0.148407	3.45941	5.35201	4.40571	-5.12302	0.836292	--	Pavir.J01355.1_dup1|DOWNSTREAM_2K
XLOC_072483	contig118444:443-1514	4.55021	6.69458	5.62239	8.71837	2.15908	5.43873	0	0.317588	0.158794	1.3317	0.838219	1.08496	-5.14142	0.841655	--	Pavir.J08657.1_dup1|UPSTREAM_2K
XLOC_046418	Chr07b:39179294-39179547	17.0712	11.8064	14.4388	18.1042	20.782	19.4431	0.757851	0	0.378926	9.49361	5.17425	7.33393	-5.24999	0.881109	--	Pavir.Gb02252.1_dup1|DOWNSTREAM_2K
XLOC_062402	Chr09b:60550981-60559782	41.9154	59.4621	50.6888	26.6548	23.8096	25.2322	2.19076	0.469454	1.33011	9.92477	8.95127	9.43802	-5.25205	0.898812	--	--
XLOC_105061	contig44533:2-402	7.96174	2.54995	5.25584	5.67863	0.690936	3.18478	0	0.270572	0.135286	0.357674	0	0.178837	-5.27452	0.837985	--	Pavir.J34041.1_dup1|DOWNSTREAM_2K
XLOC_062403	Chr09b:60560778-60561162	146.585	184.035	165.31	85.5066	67.027	76.2668	6.73468	1.34551	4.0401	40.6463	25.4619	33.0541	-5.35464	0.904175	--	Pavir.Ib03712.1_dup1|DOWNSTREAM_2K
XLOC_031127	Chr05a:43103577-43103852	9.92964	2.9136	6.42162	0	0.447494	0.223747	0.303868	0	0.151934	0.376856	0.378298	0.377577	-5.39668	0.850475	--	--
XLOC_031003	Chr05a:39206596-39207653	6.66591	14.2284	10.4472	7.6891	4.07239	5.88075	0.125087	0.30059	0.212838	1.43034	1.42713	1.42874	-5.61721	0.873218	--	--
XLOC_102372	contig382673:6-394	2.59598	4.75568	3.67583	2.15347	0.968497	1.56098	0	0.142342	0.0711708	0	0.189165	0.0945825	-5.68054	0.81143	--	--
XLOC_005512	Chr01b:47933766-47937771	5.29557	24.0938	14.6947	3.61718	0	1.80859	0	0.539161	0.269581	3.62449	0	1.81224	-5.76576	0.883826	--	--
XLOC_034753	Chr05b:6792589-6793109	10.3083	33.284	21.7962	29.9792	15.6641	22.8216	0.39412	0.180863	0.287492	0.358656	0.361159	0.359907	-6.24441	0.895158	--	Pavir.Eb00460.1_dup1|UPSTREAM_2K
XLOC_079872	contig168757:2123-2587	4.17676	7.38842	5.78259	11.4402	7.81701	9.62861	0.121736	0	0.0608682	15.0115	9.56393	12.2877	-6.55808	0.853562	--	--
XLOC_043044	Chr07a:21645407-21645673	19.3538	9.93184	14.6428	6.69614	4.08893	5.39254	0	0.300598	0.150299	2.10193	0.396981	1.24946	-6.60142	0.890882	--	Pavir.Ga01711.1_dup1|UPSTREAM_2K
XLOC_068028	contig06849:9979-14750	4.99975	6.73868	5.86922	0	0	0	0	0.104855	0.0524275	0	0.209739	0.10487	-6.79301	0.857114	--	--
XLOC_102783	contig388036:18-551	12.856	48.8396	30.8478	8.57528	0.280353	4.42782	0.497548	0	0.248774	1.34735	0.759469	1.05341	-6.95129	0.9079	--	--
XLOC_061544	Chr09b:27154121-27155336	22.2131	3.33273	12.7729	0	0.893673	0.446836	0	0.175016	0.0875082	0	0	0	-7.18124	0.894686	--	--
XLOC_034754	Chr05b:6794131-6794569	6.20594	21.5916	13.8988	14.286	8.14846	11.2172	0.127087	0	0.0635437	0	0	0	-7.76168	0.906766	--	Pavir.Eb00460.1_dup1|UPSTREAM_2K
XLOC_097795	contig328564:485-780	3.38894	0	1.69447	0	0	0	0	0	0	0.323221	0	0.16161	-10.727	0.802539	--	--
XLOC_036547	Chr05b:73536446-73536753	0	3.5703	1.78515	0	1.12025	0.560127	0	0	0	0	0	0	-10.8022	0.811572	--	--
XLOC_009036	Chr02a:35385005-35385334	0.243951	3.37614	1.81004	1.29612	0.616018	0.956071	0	0	0	0	0	0	-10.8218	0.813989	--	--
XLOC_064303	contig01486:177-517	1.77626	1.84584	1.81105	2.12821	1.22426	1.67624	0	0	0	1.76527	1.75362	1.75945	-10.8226	0.813989	--	Pavir.J01355.1_dup1|DOWNSTREAM_2K
XLOC_000371	Chr01a:7425042-7425334	0	3.62189	1.81095	0	0	0	0	0	0	0	0.663473	0.331736	-10.8229	0.813989	--	Pavir.Aa00642.1_dup1|UPSTREAM_2K
XLOC_026504	Chr04b:8666308-8666758	1.56467	2.09998	1.83232	0.521697	0.360389	0.441043	0	0	0	0.152296	0.46035	0.306323	-10.8395	0.815683	--	--
XLOC_004023	Chr01b:887338-887775	0.98347	2.70894	1.84621	0.364341	0	0.182171	0	0	0	0.159392	0	0.079696	-10.8503	0.817486	--	Pavir.Ab00601.1_dup1|DOWNSTREAM_2K
XLOC_070817	contig108084:1304-3378	2.52572	1.17147	1.8486	0.489816	1.25123	0.870521	0	0	0	0	0	0	-10.8522	0.817486	--	--
XLOC_111450	contig84873:1725-2039	0	3.71385	1.85693	0	1.07045	0.535227	0	0	0	0	0	0	-10.8591	0.818392	--	--
XLOC_083038	contig192522:1286-1530	3.75754	0	1.87877	0.595967	0	0.297984	0	0	0	0.504045	0	0.252022	-10.876	0.820069	--	--
XLOC_089837	contig24935:15-408	2.73481	1.21325	1.97403	2.57475	1.42174	1.99824	0	0	0	0	0.370322	0.185161	-10.9469	0.82718	--	--
XLOC_037153	Chr06a:12228438-12228736	3.97847	0	1.98924	2.38308	0	1.19154	0	0	0	0.615923	0	0.307961	-10.9584	0.828897	--	Pavir.Fa00841.1_dup1|UPSTREAM_2K
XLOC_099953	contig353461:59-430	0.194853	3.80668	2.00077	1.03534	0.785297	0.910318	0	0	0	0	0	0	-10.9663	0.829826	--	--
XLOC_030570	Chr05a:18321120-18321394	4.00603	0	2.00302	0	0	0	0	0	0	1.57005	0	0.785023	-10.9683	0.829826	--	--
XLOC_104301	contig408529:208-997	2.93598	1.24948	2.09273	0.944064	0.166374	0.555219	0	0	0	0	0	0	-11.0312	0.836119	--	--
XLOC_063188	contig00274:19264-19537	0	4.236	2.118	0	1.44344	0.721722	0	0	0	1.2371	0.373842	0.805471	-11.0488	0.8383	--	Pavir.J00326.1_dup1|DOWNSTREAM_2K
XLOC_091079	contig260262:1508-1768	0.461829	3.82548	2.14365	0.551014	2.69886	1.62494	0	0	0	2.2195	1.31993	1.76971	-11.0659	0.83978	--	--
XLOC_107105	contig55579:21-352	3.47434	0.89532	2.18483	1.28082	0	0.640412	0	0	0	0	0	0	-11.0933	0.842482	--	--
XLOC_083827	contig198708:175-438	4.42223	0	2.21112	0	0	0	0	0	0	0.836126	0	0.418063	-11.1109	0.844395	--	--
XLOC_088710	contig239307:1530-1771	4.44166	0	2.22083	1.99362	0	0.996812	0	0	0	0	0	0	-11.1172	0.845002	--	--
XLOC_012299	Chr02b:4100878-4101242	4.47075	0	2.23537	0	0	0	0	0	0	0	0	0	-11.1266	0.845632	--	Pavir.Bb00455.1_dup1|DOWNSTREAM_2K
XLOC_054001	Chr09a:59889882-59890226	2.72988	1.80458	2.26723	0	0.283226	0.141613	0	0	0	0	0	0	-11.1467	0.848246	--	--
XLOC_077229	contig149513:30-354	2.50896	2.03108	2.27002	1.67	0.634487	1.15224	0	0	0	0	0.268885	0.134442	-11.1485	0.848246	--	--
XLOC_015024	Chr02b:31741759-31741990	0	4.63417	2.31708	0	0	0	0	0	0	0	1.24063	0.620313	-11.1784	0.851018	--	Pavir.Bb01429.5_dup1|DOWNSTREAM_2K
XLOC_052737	Chr09a:6089528-6089830	0	4.70745	2.35372	0	0	0	0	0	0	0	0	0	-11.201	0.852617	--	Pavir.Ia00753.1_dup1|DOWNSTREAM_2K
XLOC_060424	Chr09b:1249606-1252936	0.326827	4.45879	2.39281	2.34418	2.2854	2.31479	0	0	0	6.51375e-06	0.315043	0.157525	-11.2245	0.854979	--	--
XLOC_074113	contig128678:1395-1648	4.87748	0	2.43874	0	0	0	0	0	0	0	0	0	-11.2522	0.857775	--	--
XLOC_095894	contig308060:1038-1434	3.66367	1.59654	2.63011	1.3863	2.10564	1.74597	0	0	0	0	0	0	-11.3609	0.867288	--	--
XLOC_013231	Chr02b:48119180-48123702	1.40749	4.04628	2.72688	0	0	0	0	0	0	0.335195	0	0.167598	-11.413	0.871832	--	--
XLOC_091539	contig264340:1468-1743	5.5606	0	2.7803	0	0	0	0	0	0	0	0	0	-11.4413	0.873966	--	--
XLOC_011924	Chr02a:73027294-73027556	0	5.62742	2.81371	0	0	0	0	0	0	0	0.423337	0.211669	-11.4585	0.875156	--	--
XLOC_020951	Chr03b:4795990-4796290	1.02845	4.77603	2.90224	0	0.761119	0.38056	0	0	0	1.00748	1.27947	1.14347	-11.503	0.878999	--	Pavir.Cb00412.1_dup1|UPSTREAM_2K
XLOC_090894	contig258615:960-1184	0	5.81264	2.90632	0	0	0	0	0	0	0	0	0	-11.5052	0.879353	--	--
XLOC_074379	contig130571:1195-3135	3.98185	1.93382	2.95783	2.08428	2.08409	2.08418	0	0	0	1.54617	1.77515	1.66066	-11.5303	0.88166	--	--
XLOC_071454	contig112128:2910-3173	1.32667	4.64458	2.98563	2.648	3.15044	2.89922	0	0	0	0.813753	1.28418	1.04897	-11.5438	0.88233	--	--
XLOC_093323	contig281166:70-341	0	6.0371	3.01855	0	0	0	0	0	0	0	0	0	-11.5599	0.883771	--	--
XLOC_098562	contig337209:0-759	3.05463	2.99515	3.02489	3.29437	1.48851	2.39144	0	0	0	0.43425	0	0.217125	-11.5627	0.883771	--	--
XLOC_099815	contig351753:915-1163	3.08352	3.24873	3.16612	3.69157	4.25032	3.97095	0	0	0	0	0.471189	0.235594	-11.6285	0.888764	--	--
XLOC_043187	Chr07a:24605784-24606029	6.9017	0	3.45085	2.54213	0	1.27107	0	0	0	2.06056	0	1.03028	-11.7529	0.897678	--	--
XLOC_001689	Chr01a:64293662-64293904	6.03836	1.73743	3.88789	0	0	0	0	0	0	2.12808	0.516519	1.3223	-11.9248	0.908798	--	--
XLOC_011922	Chr02a:73014829-73015168	3.06223	5.0389	4.05056	1.52874	0.291039	0.90989	0	0	0	1.01427	0.493713	0.75399	-11.9839	0.912145	--	--
XLOC_012298	Chr02b:4100480-4100809	4.59767	3.65748	4.12758	0	0	0	0	0	0	0	0	0	-12.0111	0.914074	--	Pavir.Bb00455.1_dup1|DOWNSTREAM_2K
XLOC_059517	Chr09b:47546464-47546668	7.42761	0.906464	4.16704	2.21688	4.29644	3.25666	0	0	0	0	0	0	-12.0248	0.91498	--	--
XLOC_113087	contig98099:3178-3421	2.17121	6.87041	4.52081	0	0	0	0	0	0	0	0	0	-12.1424	0.921619	--	--
XLOC_044784	Chr07a:30894471-30902000	0	9.55725	4.77862	0	0	0	0	0	0	0	0	0	-12.2225	0.925556	--	--
XLOC_070647	contig107052:2380-2590	0	9.84345	4.92172	3.01553	1.95396	2.48474	0	0	0	0	0	0	-12.2651	0.927722	--	--
XLOC_086687	contig22158:8223-8444	0	9.85072	4.92536	0	0.789243	0.394622	0	0	0	0	0.665732	0.332866	-12.2662	0.927722	--	--
XLOC_091328	contig262301:531-765	0	10.1983	5.09916	0	1.41854	0.709272	0	0	0	0	0	0	-12.3162	0.930163	--	--
XLOC_107538	contig58028:895-1097	0	10.2403	5.12016	0	1.05003	0.525015	0	0	0	0	1.87536	0.937682	-12.3221	0.930415	--	--
XLOC_014686	Chr02b:12596890-12597962	3.59829	7.88029	5.73929	0.649868	0.486001	0.567934	0	0	0	0.0473407	0.147397	0.0973689	-12.4867	0.937865	--	--
XLOC_109066	contig68266:550-759	5.12948	6.36607	5.74778	2.0424	7.93653	4.98946	0	0	0	1.63125	1.61493	1.62309	-12.4888	0.937975	--	Pavir.J37476.1_dup1|DOWNSTREAM_2K
XLOC_101445	contig371512:520-741	6.43053	5.30424	5.86738	0	0	0	0	0	0	0	0	0	-12.5185	0.939172	--	--
XLOC_083663	contig197435:1009-1227	11.1841	2.37403	6.77905	0.826691	1.73912	1.28291	0	0	0	0	0.674191	0.337095	-12.7269	0.947213	--	--
XLOC_037437	Chr06a:29098341-29098699	3.22568	10.5188	6.87224	3.86493	0.836422	2.35068	0	0	0	0	0	0	-12.7466	0.947701	--	--
XLOC_111374	contig84348:2698-3156	4.56637	9.58296	7.07466	4.19517	2.2253	3.21023	0	0	0	0	0.609662	0.304831	-12.7884	0.949182	--	--
XLOC_053832	Chr09a:51775560-51775797	2.90817	13.516	8.21209	2.78426	2.73722	2.76074	0	0	0	0	0	0	-13.0035	0.956096	--	--
XLOC_028966	Chr05a:46571822-46572082	3.18514	13.8673	8.52624	0	0	0	0	0	0	0	0.431189	0.215594	-13.0577	0.957852	--	--
XLOC_052851	Chr09a:8829196-8829419	8.34033	13.2609	10.8006	12.4674	11.3768	11.9221	0	0	0	0	3.96875	1.98437	-13.3988	0.966562	--	Pavir.Ia00855.1_dup1|DOWNSTREAM_2K
XLOC_109067	contig68266:865-1158	11.0071	10.7827	10.8949	6.18094	10.289	8.23497	0	0	0	8.12916	5.71291	6.92103	-13.4114	0.966822	--	Pavir.J37476.1_dup1|DOWNSTREAM_2K
XLOC_097652	contig326970:719-1034	203902	253080	228492	201676	267668	234672	0	0	0	225894	256128	241011	-27.7676	1	--	--

## Sheet: D2-D1
Log(base2)Treatment 1/Treatment 2			3	2	1	0	-1	-2	-3
gene_id	locus	C1_1	C1_2	C1	D1_1	D1_2	D1	D2_1	D2_2	D2	R1_1	R1_2	R1	(D2/D1)log2Ratio	probability	Antisense	Up/Downstream
XLOC_102546	contig384975:651-951	0.342816	0	0.171408	0	0	0	173.429	230.52	201.974	72.5253	65.5727	69.049	17.6238	0.997913	--	--
XLOC_081605	contig181665:4-611	0.21195	0	0.105975	0	0	0	42.4396	62.9765	52.7081	17.2877	16.0052	16.6465	15.6857	0.99381	--	--
XLOC_008941	Chr02a:31480794-31481192	0.401095	0	0.200547	0	0	0	8.82372	34.6329	21.7283	2.10528	1.1421	1.62369	14.4073	0.985959	--	--
XLOC_064560	contig01745:21314-21525	0.897054	0	0.448527	0	0	0	6.26788	25.9315	16.0997	1.76515	0.857512	1.31133	13.9747	0.981131	--	--
XLOC_102014	contig37845:2781-3116	0	0	0	0	0	0	5.43052	21.3686	13.3996	1.03704	1.03007	1.03356	13.7099	0.977264	--	Pavir.J31804.1_dup1|DOWNSTREAM_2K
XLOC_080878	contig176177:282-629	0.256101	0.264109	0.260105	0	0	0	11.7514	14.6549	13.2032	6.55804	6.27452	6.41628	13.6886	0.976934	--	--
XLOC_072982	contig121612:2226-2434	0	0	0	0	0	0	3.93537	21.6181	12.7767	0	0.897885	0.448943	13.6412	0.976225	--	--
XLOC_093224	contig280243:134-364	0.664844	2.01184	1.33834	0	0	0	7.29013	7.25143	7.27078	3.66685	7.26297	5.46491	12.8279	0.957931	--	--
XLOC_068534	contig07894:4263-4474	0	0.917375	0.458688	0	0	0	4.38752	10.019	7.20324	6.32892	3.9161	5.12251	12.8144	0.957553	--	Pavir.J05245.1_dup1|UPSTREAM_2K
XLOC_065690	contig03127:14847-15054	0	1.95804	0.97902	0	0	0	7.99367	6.27635	7.13501	0.938803	7.49773	4.21827	12.8007	0.957128	--	--
XLOC_105000	contig44196:2005-2256	0	0	0	0	0	0	6.18283	7.51587	6.84935	1.45267	3.83853	2.6456	12.7418	0.955277	--	--
XLOC_072135	contig116358:17-303	0	0	0	0	0	0	4.86325	8.67707	6.77016	1.11518	1.41566	1.26542	12.725	0.954883	--	--
XLOC_084981	contig207804:685-954	0	0	0	0	0	0	6.806	4.78377	5.79489	0.714817	2.83103	1.77292	12.5006	0.947567	--	--
XLOC_075894	contig140569:2527-2767	0	5.33504	2.66752	0	0	0	4.76576	6.03897	5.40237	2.71928	2.15497	2.43712	12.3994	0.943646	--	--
XLOC_072577	contig119077:1601-1821	0	0	0	0	0	0	4.41581	6.20201	5.30891	0.775793	0.753863	0.764828	12.3742	0.942512	--	--
XLOC_091347	contig262602:629-830	0	0	0	0	0	0	3.67035	6.93929	5.30482	2.0719	1.00646	1.53918	12.3731	0.942409	--	--
XLOC_025451	Chr04b:24122375-24128164	0	0	0	0	0	0	4.52441	5.88542	5.20491	0	0.000132738	6.6369e-05	12.3457	0.941118	--	--
XLOC_083939	contig199617:0-246	0	0	0	0	0	0	2.03233	8.29405	5.16319	0.568665	1.51507	1.04187	12.334	0.940645	--	--
XLOC_081531	contig18107:9296-9566	0	0	0	0	0	0	1.62438	8.68577	5.15508	0.905857	0	0.452929	12.3318	0.940535	--	--
XLOC_072490	contig118475:1993-2361	0	0	0	0	0	0	3.70831	6.59611	5.15221	1.96816	2.39114	2.17965	12.331	0.940535	--	--
XLOC_089623	contig247280:1014-1235	0	0	0	0	0	0	0	10.1951	5.09757	0	1.48747	0.743735	12.3157	0.939913	--	--
XLOC_099830	contig351932:9-222	2.40924	5.97409	4.19166	0	0	0	6.08643	4.00211	5.04427	5.37518	6.84217	6.10868	12.3004	0.939291	--	--
XLOC_008757	Chr02a:24144513-24144758	0	0	0	0	0	0	1.64285	8.00214	4.82249	0	0	0	12.2356	0.936424	--	--
XLOC_062944	contig00090:33603-34039	0	0	0	0	0	0	2.81126	6.80622	4.80874	1.15666	0.720124	0.938392	12.2314	0.936259	--	Pavir.J00099.1_dup1|UPSTREAM_2K
XLOC_106882	contig54292:4193-4633	0.175592	0.179784	0.177688	0	0	0	2.7718	6.35021	4.561	0.363451	0.177486	0.270469	12.1551	0.932715	--	--
XLOC_013904	Chr02b:65591572-65591913	0	1.04877	0.524385	0	0	0	6.06463	2.76839	4.41651	6.77191	0.775474	3.77369	12.1087	0.930415	--	--
XLOC_052033	Chr08b:38209036-38209276	0	0	0	0	0	0	4.76576	4.02599	4.39588	1.63157	0	0.815783	12.1019	0.929935	--	--
XLOC_062946	contig00090:37470-37837	0	0	0	0	0	0	2.30643	6.46598	4.38621	0.735392	0.478252	0.606822	12.0988	0.929935	--	Pavir.J00099.1_dup1|UPSTREAM_2K
XLOC_107061	contig55289:2972-3181	1.85178	0.947336	1.39956	0	0	0	1.25939	7.29553	4.27746	0	3.22987	1.61493	12.0625	0.928108	--	--
XLOC_061492	Chr09b:23494119-23494320	0	0	0	0	0	0	2.93628	5.55143	4.24386	0	0	0	12.0512	0.927557	--	--
XLOC_062951	contig00090:40838-41176	0	0	0	0	0	0	1.23274	7.12971	4.18122	0.284444	0	0.142222	12.0297	0.92636	--	Pavir.J00099.1_dup1|UPSTREAM_2K
XLOC_084400	contig203154:918-1360	0	0	0	0	0	0	2.6214	5.47268	4.04704	0.84258	0.352482	0.597531	11.9827	0.92384	--	--
XLOC_062949	contig00090:39755-40416	0	0.29808	0.14904	0	0	0	1.48666	6.24601	3.86633	0.730478	0	0.365239	11.9168	0.920272	--	Pavir.J00099.1_dup1|UPSTREAM_2K
XLOC_091707	contig265952:460-739	0	0	0	0	0	0	1.8113	5.83417	3.82274	0.42039	0.409155	0.414772	11.9004	0.919201	--	--
XLOC_037526	Chr06a:33453970-33454247	1.22894	0	0.61447	0	0	0	3.6806	3.9532	3.8169	0.797962	0	0.398981	11.8982	0.919201	--	--
XLOC_106611	contig52944:220-423	0	0	0	0	0	0	2.13035	5.3642	3.74727	3.59151	6.22204	4.90678	11.8716	0.917602	--	--
XLOC_050760	Chr08b:29347779-29348029	0	1.1378	0.5689	0	0	0	2.73198	4.33887	3.53543	0	1.06128	0.53064	11.7877	0.912531	--	--
XLOC_070810	contig108033:1003-1223	0.784768	0	0.392384	0	0	0	1.65593	5.16834	3.41213	0.775793	3.44276	2.10928	11.7365	0.909664	--	--
XLOC_040177	Chr06b:40114367-40114615	2.5696	0	1.2848	0	0	0	1.2321	5.53704	3.38457	0	1.08313	0.541565	11.7248	0.908798	--	--
XLOC_042164	Chr07a:1644229-1644511	0	0	0	0	0	0	2.35924	4.33996	3.3496	0	0	0	11.7098	0.908105	--	Pavir.Ga00592.1_dup1|DOWNSTREAM_2K
XLOC_100344	contig35814:1998-2213	0	0	0	0	0	0	0	6.66027	3.33013	0	0	0	11.7016	0.907625	--	--
XLOC_087312	contig227357:923-1643	1.49374	1.57274	1.53324	0	0	0	2.70499	3.93689	3.32094	0	0.995564	0.497782	11.6974	0.907262	--	--
XLOC_074790	contig133095:13-598	3.3188	1.30539	2.31209	0	0	0	3.89851	2.69558	3.29704	1.62396	1.6101	1.61703	11.687	0.906743	--	--
XLOC_039058	Chr06a:41911095-41911302	0	0	0	0	0	0	0	6.27635	3.13818	0	1.8242	0.9121	11.6159	0.901514	--	Pavir.Fa01749.1_dup1|UPSTREAM_2K
XLOC_007430	Chr01b:50136455-50136696	6.66249	2.92945	4.79597	0	0	0	2.1428	3.9811	3.06195	3.76514	2.13133	2.94824	11.5802	0.898954	--	--
XLOC_005960	Chr01b:519200-521561	0	0	0	0	0	0	1.3772	4.64825	3.01272	0.361546	0.354177	0.357861	11.5569	0.897151	--	--
XLOC_062952	contig00090:42496-43422	0.123227	0	0.0616133	0	0	0	2.24392	3.73862	2.99127	0.657783	0	0.328891	11.5465	0.896348	--	Pavir.J00099.1_dup1|UPSTREAM_2K
XLOC_077634	contig15252:214-466	0.516925	0.540349	0.528637	0	0	0	3.82642	2.12577	2.97609	1.91763	2.85035	2.38399	11.5392	0.896048	--	Pavir.J13070.1_dup1|UPSTREAM_2K
XLOC_062950	contig00090:40511-40770	0	0	0	0	0	0	2.50597	3.30873	2.90735	0	0	0	11.5055	0.8933	--	Pavir.J00099.1_dup1|UPSTREAM_2K
XLOC_044639	Chr07a:23785120-23785342	0	0	0	0	0	0	3.76257	2.01142	2.88699	1.51034	1.4677	1.48902	11.4954	0.892473	--	--
XLOC_078799	contig160426:1057-1307	4.02517	1.1039	2.56453	0	0	0	2.73198	2.89258	2.81228	1.95653	3.87733	2.91693	11.4575	0.889402	--	--
XLOC_086362	contig21890:34-297	0	0.483813	0.241906	0	0	0	2.4166	3.18767	2.80214	0	1.33227	0.666133	11.4523	0.889008	--	Pavir.J20133.1_dup1|DOWNSTREAM_2K
XLOC_092371	contig271960:403-634	1.31299	0	0.656493	0	0	0	2.88123	2.68581	2.78352	1.81121	0	0.905603	11.4427	0.888268	--	--
XLOC_089399	contig245358:1563-1809	1.57538	0.594281	1.08483	0	0	0	2.03233	3.39302	2.71268	0	0.552926	0.276463	11.4055	0.885291	--	--
XLOC_064278	contig01455:14625-14885	0.492797	0	0.246398	0	0	0	1.7736	3.60542	2.68951	0.990438	0	0.495219	11.3931	0.884558	--	Pavir.J01334.1_dup1|UPSTREAM_2K
XLOC_024281	Chr04a:32881500-32882016	0	0.240417	0.120208	0	0	0	1.56723	3.80683	2.68703	0	0.234665	0.117333	11.3918	0.884558	--	--
XLOC_034122	Chr05b:68315263-68315518	0	0	0	0	0	0	1.48678	3.78273	2.63476	0	0.505056	0.252528	11.3635	0.881818	--	--
XLOC_008759	Chr02a:24147941-24148181	0	0	0	0	0	0	0	5.23378	2.61689	0	0.589843	0.294922	11.3539	0.881314	--	--
XLOC_099423	contig346764:300-550	1.50944	2.11948	1.81446	0	0	0	1.56113	3.61572	2.58843	1.01921	1.93867	1.47894	11.3379	0.879888	--	--
XLOC_034041	Chr05b:65899637-65899890	0.990092	0	0.495046	0	0	0	0.824396	4.20912	2.51676	2.3734	0	1.1867	11.2973	0.876345	--	Pavir.Eb03187.1_dup1|UPSTREAM_2K
XLOC_086038	contig216319:69-276	0	0	0	0	0	0	0	5.02108	2.51054	0	0.912102	0.456051	11.2941	0.875841	--	--
XLOC_056587	Chr09a:50682107-50682418	0	0	0	0	0	0	1.92624	3.08718	2.50671	0.334129	0.97651	0.65532	11.2916	0.875841	--	--
XLOC_077812	contig153750:2316-2542	6.00783	0.759113	3.38347	0	0	0	2.55284	2.3843	2.46857	0	1.39319	0.696595	11.2695	0.873943	--	--
XLOC_010582	Chr02a:15279773-15279991	0	0	0	0	0	0	0	4.78377	2.39188	0	1.54978	0.77489	11.2242	0.869777	--	Pavir.Ba01207.1_dup1|UPSTREAM_2K
XLOC_085426	contig21140:517-813	0	0	0	0	0	0	1.06438	3.66288	2.36363	2.65201	3.61817	3.13509	11.2068	0.868013	--	--
XLOC_063905	contig01082:1-423	0	0	0	0	0	0	0.986224	3.7116	2.34891	0.776459	0.568621	0.67254	11.1978	0.867438	--	Pavir.J00990.1_dup1|DOWNSTREAM_2K
XLOC_072700	contig11980:11-1692	0.0387678	0.315366	0.177067	0	0	0	1.75744	2.9149	2.33617	0.942898	0.507807	0.725353	11.1899	0.866918	--	Pavir.J08833.1_dup1|DOWNSTREAM_2K
XLOC_082051	contig184881:3-1222	0.383759	0	0.19188	0	0	0	2.79742	1.87218	2.3348	0.997331	1.78308	1.39021	11.1891	0.866461	--	--
XLOC_096687	contig316499:1038-1322	0	2.31513	1.15756	0	0	0	3.77552	0.825113	2.30031	0.404188	1.11844	0.761316	11.1676	0.864603	--	--
XLOC_022005	Chr04a:515544-515782	0	1.30345	0.651725	0	0	0	0	4.5305	2.26525	0	0	0	11.1458	0.862201	--	Pavir.Da00430.1_dup1|DOWNSTREAM_2K
XLOC_073043	contig122006:2072-3272	0	0.179689	0.0898445	0	0	0	2.30865	2.21966	2.26415	0.838246	1.3346	1.08642	11.1448	0.862201	--	--
XLOC_006613	Chr01b:19776955-19777254	0.356483	0	0.178241	0	0	0	2.60624	1.91253	2.25939	0	0.705273	0.352637	11.1417	0.862201	--	--
XLOC_097153	contig32165:820-1069	0	1.15012	0.57506	0	0	0	1.57686	2.92254	2.2497	1.4824	0.536051	1.00923	11.1355	0.861539	--	--
XLOC_096303	contig312282:1012-1417	0	0	0	0	0	0	1.65516	2.7359	2.19553	0	0.202528	0.101264	11.1004	0.858027	--	--
XLOC_100533	contig360169:41-357	0	0	0	0	0	0	0.962708	3.41747	2.19009	0	0	0	11.0968	0.858027	--	--
XLOC_101962	contig377810:107-453	0.257495	1.52968	0.893586	0	0	0	2.75632	1.617	2.18666	0.976704	2.66859	1.82265	11.0945	0.858003	--	--
XLOC_086316	contig218494:10-257	0	1.17549	0.587745	0	0	0	3.21843	1.15264	2.18554	0.562751	1.09438	0.828565	11.0938	0.857326	--	--
XLOC_111109	contig82433:801-1103	0	0	0	0	0	0	1.78758	2.57562	2.1816	1.06407	0	0.532035	11.0912	0.857326	--	--
XLOC_020018	Chr03b:18358666-18359308	0	0	0	0	0	0	0.471206	3.87735	2.17428	0.420037	0	0.210018	11.0863	0.856594	--	--
XLOC_111895	contig88288:99-415	5.86359	7.94102	6.90231	0	0	0	0.454997	3.84466	2.14983	0.280884	0.597666	0.439275	11.07	0.855405	--	--
XLOC_077738	contig153283:1597-1892	0.367029	0	0.183514	0	0	0	1.07188	3.19734	2.13461	0.744943	0.36269	0.553817	11.0598	0.853845	--	--
XLOC_053094	Chr09a:14513421-14513851	0.517641	0	0.258821	0	0	0	1.85848	2.40719	2.13284	1.0386	1.3839	1.21125	11.0586	0.853845	--	Pavir.Ia01312.1_dup1|UPSTREAM_2K
XLOC_046638	Chr07b:50787710-50787986	0.413118	0	0.206559	0	0	0	3.09189	1.13881	2.11535	1.20674	1.53144	1.36909	11.0467	0.852436	--	--
XLOC_014705	Chr02b:13139329-13141335	1.99166	3.66973	2.83069	0	0	0	3.47784	0.714269	2.09605	0.50449	0.470234	0.487362	11.0335	0.851727	--	--
XLOC_036778	Chr06a:2724614-2724877	0	1.85783	0.928917	0	0	0	0	4.14397	2.07199	0	0.444088	0.222044	11.0171	0.849616	--	Pavir.Fa00454.1_dup1|DOWNSTREAM_2K
XLOC_045127	Chr07b:538006-538425	0.380069	0	0.190034	0	0	0	1.4249	2.7186	2.07175	0.196346	1.05061	0.623475	11.0166	0.849616	--	Pavir.Gb00612.1_dup1|DOWNSTREAM_2K
XLOC_044382	Chr07a:17673932-17674173	1.66562	0.629046	1.14733	0	0	0	1.32597	2.78677	2.05637	0.560389	0.583374	0.571882	11.0059	0.848963	--	--
XLOC_104867	contig43512:5363-5736	0	0	0	0	0	0	1.89795	2.20001	2.04898	0	0.881218	0.440609	11.0007	0.848238	--	--
XLOC_101787	contig375386:368-636	4.22338	0	2.11169	0	0	0	1.32181	2.74302	2.03241	0.860716	1.27455	1.06763	10.989	0.8469	--	--
XLOC_085749	contig213901:850-1614	0.377769	0.784682	0.581225	0	0	0	1.13578	2.87036	2.00307	1.10675	1.405	1.25588	10.968	0.84497	--	--
XLOC_053933	Chr09a:55709278-55709506	1.95082	0	0.975408	0	0	0	3.48608	0.493624	1.98985	0	1.35848	0.67924	10.9584	0.844096	--	--
XLOC_061805	Chr09b:35873925-35874175	0	0	0	0	0	0	0	3.97729	1.98865	0	0.530639	0.265319	10.9579	0.844096	--	--
XLOC_027361	Chr04b:46584363-46585980	0.946405	0.9954	0.970903	0	0	0	2.57725	1.36217	1.96971	3.68808	3.65505	3.67156	10.9438	0.842458	--	--
XLOC_008758	Chr02a:24144867-24145299	0.834833	0	0.417416	0	0	0	0.700293	3.20617	1.95323	0.174666	0	0.087333	10.9316	0.841009	--	--
XLOC_065514	contig02886:632-968	0	0	0	0	0	0	1.03859	2.84586	1.94222	0.287619	0	0.14381	10.9235	0.840206	--	Pavir.J02476.1_dup1|UPSTREAM_2K
XLOC_090034	contig251125:1034-1318	0	0.401934	0.200967	0	0	0	1.74255	2.13625	1.9394	1.44921	1.11844	1.28383	10.9214	0.840206	--	--
XLOC_095735	contig30646:808-1166	0	0	0	0	0	0	1.29689	2.53367	1.91528	0	0	0	10.9033	0.837977	--	Pavir.J27281.1_dup1|DOWNSTREAM_2K
XLOC_013475	Chr02b:56128866-56129218	0.257437	0	0.128719	0	0	0	1.90899	1.91537	1.91218	0.528037	1.64614	1.08709	10.901	0.837977	--	--
XLOC_088135	contig234398:1336-1707	0	0.240417	0.120208	0	0	0	0	3.80683	1.90341	0	0	0	10.8948	0.837142	--	--
XLOC_062941	contig00090:23043-23456	0	0	0	0	0	0	0.751865	3.04758	1.89972	0.401928	0	0.200964	10.8916	0.837142	--	Pavir.J00099.1_dup1|UPSTREAM_2K
XLOC_087407	contig22812:1470-1709	0	0	0	0	0	0	1.75216	2.03591	1.89403	1.22708	1.19289	1.20999	10.8872	0.836221	--	--
XLOC_100495	contig35981:5209-5599	0	0	0	0	0	0	0	3.78656	1.89328	0	0.215555	0.107777	10.8871	0.836221	--	--
XLOC_073427	contig124371:535-819	0.773647	0	0.386823	0	0	0	3.19467	0.567227	1.88095	1.81151	4.31231	3.06191	10.8772	0.835402	--	--
XLOC_000611	Chr01a:12861930-12862217	0	1.17702	0.588512	0	0	0	1.13578	2.60941	1.8726	0.395033	0.364402	0.379718	10.8708	0.834614	--	Pavir.Aa01058.1_dup1|DOWNSTREAM_2K
XLOC_109826	contig73515:3749-4449	0.613125	0.184179	0.398652	0	0	0	2.41544	1.30888	1.86216	1.18634	0.64747	0.916903	10.8628	0.833795	--	--
XLOC_110322	contig76911:2736-2980	0	0	0	0	0	0	2.90529	0.818215	1.86175	1.56196	2.57907	2.07051	10.8624	0.833795	--	--
XLOC_030326	Chr05a:11625752-11626131	1.24811	0.448987	0.848547	0	0	0	2.01509	1.68169	1.84839	0.831288	1.44637	1.13883	10.8521	0.832819	--	--
XLOC_097231	contig322624:658-1015	0.250818	0	0.125409	0	0	0	1.30329	2.37662	1.83996	0.25741	0.753154	0.505282	10.8455	0.831929	--	--
XLOC_037256	Chr06a:16420476-16424284	0.136083	0.27727	0.206676	0	0	0	1.24787	2.42441	1.83614	0.588456	0.574871	0.581663	10.8425	0.831874	--	--
XLOC_108809	contig66538:2237-2615	0.657672	0	0.328836	0	0	0	1.18073	2.45721	1.81897	1.25259	0.681734	0.967162	10.8289	0.830094	--	--
XLOC_022393	Chr04a:10385429-10385711	0	0.842256	0.421128	0	0	0	1.17962	2.44123	1.81042	0.410522	0	0.205261	10.8221	0.82907	--	--
XLOC_076559	contig14485:1095-1353	1.85578	0.492485	1.17413	0	0	0	3.6133	0	1.80665	2.26151	3.58621	2.92386	10.8195	0.82907	--	--
XLOC_064274	contig01455:10584-11623	0.110794	0.0562881	0.0835411	0	0	0	0.850895	2.76059	1.80574	0.174462	0.0569427	0.115702	10.8184	0.828259	--	Pavir.J01334.1_dup1|UPSTREAM_2K
XLOC_087198	contig226323:1565-1806	0	0.610305	0.305152	0	0	0	0	3.58299	1.79149	0	1.5985	0.799248	10.8073	0.827346	--	--
XLOC_064277	contig01455:14171-14422	0	0.562863	0.281432	0	0	0	0	3.57899	1.78949	0	0.525329	0.262665	10.8057	0.827346	--	Pavir.J01334.1_dup1|UPSTREAM_2K
XLOC_100661	contig362087:16-310	0.739519	0	0.36976	0	0	0	1.07948	2.47731	1.77839	0.375154	1.33457	0.854864	10.7964	0.826471	--	--
XLOC_090427	contig25475:3834-4424	0	0	0	0	0	0	1.12408	2.42428	1.77418	0	0.115996	0.057998	10.7929	0.825322	--	Pavir.J23300.1_dup1|DOWNSTREAM_2K
XLOC_110011	contig74749:3254-4467	0	0	0	0	0	0	0	3.53611	1.76805	0	0	0	10.7884	0.825322	--	--
XLOC_099970	contig353873:860-1143	0	0	0	0	0	0	3.51178	0	1.75589	1.46048	0	0.73024	10.7784	0.824542	--	--
XLOC_074942	contig134208:679-946	0	0	0	0	0	0	1.66654	1.84489	1.75571	1.30242	1.28571	1.29406	10.7778	0.823566	--	--
XLOC_061012	Chr09b:13257183-13258501	0.247005	0.254032	0.250518	0	0	0	1.83466	1.67242	1.75354	0.7608	0.247352	0.504076	10.7761	0.823566	--	--
XLOC_098359	contig334875:465-738	0	0	0	0	0	0	0	3.50311	1.75155	0	0.429681	0.21484	10.7748	0.823534	--	--
XLOC_061580	Chr09b:27754861-27755141	0	0	0	0	0	0	2.39618	1.10237	1.74927	0.41705	0	0.208525	10.7725	0.823534	--	--
XLOC_008760	Chr02a:24151664-24151957	0	0	0	0	0	0	0	3.49352	1.74676	0	0	0	10.7709	0.823534	--	--
XLOC_092414	contig272460:541-855	2.07907	1.54744	1.81325	0	0	0	2.59903	0.891174	1.7451	1.17526	2.33345	1.75436	10.7691	0.822652	--	--
XLOC_095655	contig305751:63-374	0	0	0	0	0	0	1.2039	2.20513	1.70451	0	0	0	10.7351	0.818636	--	--
XLOC_090426	contig25475:2577-2909	0	0	0	0	0	0	0.876185	2.52286	1.69952	0	0.573498	0.286749	10.7309	0.818636	--	Pavir.J23300.1_dup1|DOWNSTREAM_2K
XLOC_090511	contig255376:398-758	0	0	0	0	0	0	0	3.34484	1.67242	0	0.247352	0.123676	10.7082	0.815683	--	--
XLOC_035372	Chr05b:30911884-30912173	0	0.398042	0.199021	0	0	0	0	3.34138	1.67069	0	0.757725	0.378862	10.7067	0.815683	--	--
XLOC_034034	Chr05b:65461244-65461492	0	0.581338	0.290669	0	0	0	0	3.32222	1.66111	0	0	0	10.6984	0.814682	--	--
XLOC_085129	contig208940:1829-2165	0	0.579462	0.289731	0	0	0	1.03859	2.27668	1.65763	0.862857	0.280378	0.571618	10.6949	0.814627	--	--
XLOC_066295	contig03987:18465-18692	0	0	0	0	0	0	0	3.29519	1.64759	0	0.687816	0.343908	10.6866	0.813667	--	--
XLOC_051851	Chr08b:25771410-25772155	0	0.0849198	0.0424599	0	0	0	0.956224	2.30195	1.62909	0.652124	0.256249	0.454187	10.6698	0.811658	--	--
XLOC_100350	contig358226:180-1089	0	0	0	0	0	0	2.65415	0.542495	1.59832	1.47192	0	0.73596	10.6423	0.808524	Pavir.J30631.1|1,236:262,632(-188.71)	--
XLOC_078462	contig158228:1076-1340	0	0	0	0	0	0	0	3.15872	1.57936	1.28387	0	0.641935	10.6256	0.806642	--	--
XLOC_104319	contig408736:24-321	0	0	0	0	0	0	0	3.15198	1.57599	0	0	0	10.6225	0.806587	--	--
XLOC_108756	contig66192:17-1020	8.4944	10.6347	9.56457	0	0	0	0.847167	2.28632	1.56674	2.06056	0.529474	1.29502	10.6136	0.805634	--	--
XLOC_065273	contig02561:149-415	0	0	0	0	0	0	0	3.1023	1.55115	0	0	0	10.5996	0.803634	--	Pavir.J02244.1_dup1|DOWNSTREAM_2K
XLOC_009120	Chr02a:40102380-40102707	0	0.305784	0.152892	0	0	0	1.09266	1.99778	1.54522	0.605636	0	0.302818	10.5936	0.802389	--	--
XLOC_093836	contig286071:1165-1586	0	0.193218	0.096609	0	0	0	0.989934	2.05557	1.52275	0.584558	0.380516	0.482537	10.5725	0.800019	--	--
XLOC_103349	contig39550:1215-1493	0	0	0	0	0	0	3.04282	0	1.52141	0.423782	0	0.211891	10.5717	0.800019	--	--
XLOC_054629	Chr09a:75462651-75464021	0.0401934	0	0.0200967	0	0	0	1.17623	1.86725	1.52174	0.0422705	0.289826	0.166048	10.5715	0.800019	--	--
XLOC_098193	contig333076:1109-1349	0	0	0	0	0	0	3.03275	0	1.51638	10.8771	0	5.43855	10.5669	0.800019	--	--
XLOC_038611	Chr06a:13292796-13302936	0.0812256	1.35161	0.716418	0.096166	0.570359	0.333262	72.4677	128.414	100.441	21.3122	14.7423	18.0272	8.23547	0.936881	--	--
XLOC_098726	contig339087:0-470	0	0.90527	0.452635	0	0.178281	0.0891407	17.7931	28.8055	23.2993	7.50862	3.66429	5.58645	8.02192	0.92265	--	--
XLOC_090512	contig255376:1260-1804	0.494171	0.848854	0.671512	0.146256	0.575953	0.361104	14.7944	49.1888	31.9916	8.32964	3.79333	6.06149	6.46913	0.900954	--	--
XLOC_075764	contig139839:2029-2986	0.661415	1.81054	1.23598	0.0880783	0	0.0440391	4.99048	1.86756	3.42902	5.52616	0.077258	2.80171	6.26658	0.819297	Pavir.J11468.1|7,837:1,536(-484.72)	--
XLOC_089227	contig243826:92-550	0.60885	0.471294	0.540072	2.18878	1.48353	1.83616	52.0179	187.632	119.825	10.5652	1.52415	6.04465	6.0281	0.904026	--	--
XLOC_083195	contig193773:27-714	0	0.0915796	0.0457898	2.87162	0.323454	1.59754	93.7473	105.049	99.3984	59.3856	48.4706	53.9281	5.9593	0.903293	--	--
XLOC_033693	Chr05b:57554138-57555570	0	0	0	0.0646375	0.0676661	0.0661518	1.861	6.0849	3.97295	1.00758	0.173784	0.590682	5.90829	0.828929	--	--
XLOC_098644	contig33817:834-1350	0.137695	0.272906	0.2053	0	0.159508	0.0797542	4.16787	4.62424	4.39606	0.715691	2.1724	1.44405	5.77549	0.835402	--	Pavir.J29416.1_dup1|DOWNSTREAM_2K
XLOC_042166	Chr07a:1682696-1682905	4.27457	15.4605	9.86752	3.0636	0	1.5318	56.1957	79.0348	67.6153	26.9156	9.6896	18.3026	5.46358	0.899372	--	Pavir.Ga00592.1_dup1|DOWNSTREAM_2K
XLOC_048086	Chr08a:2697587-2698407	0.0715681	0.0729266	0.0722474	0.338936	0.0861136	0.212525	8.65331	8.36855	8.51093	1.59563	1.52218	1.5589	5.32361	0.867509	--	Pavir.Ha00359.1_dup1|DOWNSTREAM_2K
XLOC_064561	contig01745:23431-24521	0	0.412748	0.206374	0.240125	0.0628675	0.151496	3.17769	8.2272	5.70244	0.788394	0.612085	0.70024	5.23423	0.849483	--	--
XLOC_106881	contig54292:477-3699	0.153536	0.124701	0.139119	0.145441	0.092882	0.119161	2.7589	5.93061	4.34475	0.869243	0.628567	0.748905	5.18829	0.831921	--	--
XLOC_037675	Chr06a:40750544-40753272	1.611	0.350258	0.980629	0	0.396712	0.198356	3.57515	10.5366	7.05588	0.635869	0.946556	0.791212	5.14903	0.859256	--	--
XLOC_088484	contig237441:6-399	0.634685	0	0.317343	0	0.243391	0.121695	3.003	5.60736	4.30518	0.654164	1.16628	0.910224	5.13881	0.830866	--	--
XLOC_098643	contig33817:74-374	0	0	0	0	0.402222	0.201111	4.91812	9.02137	6.96975	0.3596	2.23907	1.29933	5.11146	0.858775	--	Pavir.J29416.1_dup1|DOWNSTREAM_2K
XLOC_073980	contig127678:323-1876	0	2.61567	1.30784	0.443576	0	0.221788	4.22772	10.3588	7.29327	2.46008	2.78901	2.62454	5.03607	0.860445	--	--
XLOC_082477	contig188210:16-384	0.219179	0.236716	0.227948	1.05048	0	0.52524	6.88685	26.0627	16.4748	1.74947	0.90206	1.32576	4.96976	0.884125	--	--
XLOC_034105	Chr05b:67600571-67612594	0.371606	0.607937	0.489771	0.146642	0.288727	0.217684	4.55638	8.07319	6.31479	2.02817	2.25813	2.14315	4.85842	0.853593	--	--
XLOC_083519	contig196107:311-2244	0.106163	0.161791	0.133977	0.314261	0.13195	0.223106	3.29966	9.53359	6.41662	0.853747	0.535906	0.694826	4.84602	0.854129	--	--
XLOC_105882	contig48818:4325-4566	0	0	0	0	0.672022	0.336011	5.99983	13.1376	9.56873	0.600061	2.66417	1.63211	4.8296	0.870407	--	--
XLOC_099281	contig344920:224-485	0	0	0	0	0.564911	0.282456	4.21802	11.6896	7.95382	3.07866	0	1.53933	4.813	0.863406	--	--
XLOC_014464	Chr02b:5305357-5305754	0.604218	0.206982	0.4056	0.715211	0.239304	0.477258	9.79282	16.8234	13.3081	3.26722	1.338	2.30261	4.80139	0.879164	--	Pavir.Bb00450.1_dup1|UPSTREAM_2K
XLOC_034106	Chr05b:67600571-67612594	0	0	0	0	0.613522	0.306761	7.64377	9.32575	8.48476	1.00887	1.99914	1.504	4.78734	0.865674	--	--
XLOC_016815	Chr03a:10819859-10820252	1.17206	1.61767	1.39487	0.234068	0	0.117034	2.05468	4.31336	3.18402	1.3682	1.55504	1.46162	4.7597	0.803893	--	--
XLOC_016009	Chr02b:69085659-69085900	0.582408	1.25809	0.920249	1.37728	0.691109	1.03419	7.71407	46.5789	27.1465	4.84089	0.583374	2.71213	4.71419	0.890843	--	Pavir.Bb03267.1_dup1|UPSTREAM_2K
XLOC_049578	Chr08a:23669540-23672595	0.114931	0.241195	0.178063	0.204117	0.142414	0.173265	2.73195	5.7872	4.25957	0.837024	0.182853	0.509938	4.61966	0.828188	--	--
XLOC_093404	contig282025:1051-1470	0	0.377893	0.188947	0.435762	0	0.217881	4.84467	5.30775	5.07621	0.879991	2.62652	1.75325	4.53883	0.840095	--	--
XLOC_101729	contig374771:0-1053	0.352416	0.322489	0.337453	1.0258	0.509297	0.76755	8.41816	25.0227	16.7204	2.36035	0.92154	1.64094	4.44521	0.883283	--	--
XLOC_039298	Chr06a:49267094-49267426	30.554	26.5253	28.5396	3.18326	4.48143	3.83234	87.2924	76.2679	81.7802	51.1574	16.2382	33.6978	4.41545	0.897915	--	--
XLOC_004510	Chr01b:12425097-12425412	0	0	0	0	0.364192	0.182096	3.99177	3.65401	3.82289	1.45983	1.73912	1.59948	4.38794	0.818612	--	--
XLOC_073726	contig126085:1969-2719	1.222	0.245049	0.733523	0.732276	0.385275	0.558775	6.19482	17.1188	11.6568	2.24981	1.62453	1.93717	4.38276	0.875077	--	--
XLOC_012301	Chr02b:4114875-4120849	1.73163	0.956689	1.34416	0.239468	0.163709	0.201589	1.38072	6.82579	4.10325	0.745114	0.945835	0.845475	4.34728	0.824495	--	--
XLOC_054222	Chr09a:66563252-66563566	0	0	0	0.737483	0	0.368741	5.90688	9.08495	7.49592	3.81961	2.04177	2.93069	4.34347	0.859775	--	--
XLOC_088523	contig23779:6-283	3.12412	2.04548	2.5848	0.467758	0	0.233879	2.45373	7.05929	4.75651	1.53181	0.78796	1.15988	4.34299	0.835213	--	Pavir.J21823.1_dup1|DOWNSTREAM_2K
XLOC_108475	contig64262:366-2890	0.457574	0.262649	0.360112	0.471135	0.336836	0.403985	3.85755	12.2628	8.06018	1.39741	0.717032	1.05722	4.31844	0.86276	--	--
XLOC_103667	contig399654:718-1043	0	0	0	0	0.352248	0.176124	2.65307	4.24529	3.44918	0.919238	0	0.459619	4.2875	0.80969	--	--
XLOC_037527	Chr06a:33454330-33454564	0	0.663957	0.331979	0.765768	0	0.382884	7.41665	7.33768	7.37716	0.649815	1.73073	1.19027	4.2662	0.858807	--	--
XLOC_087635	contig23010:6295-8070	3.44505	3.95177	3.69841	1.16552	1.06276	1.11414	20.22	22.6015	21.4108	8.17898	2.46649	5.32274	4.26434	0.887078	--	--
XLOC_033839	Chr05b:60913332-60913670	0	0	0	0.318634	1.5473	0.932965	18.4911	17.2614	17.8762	7.90397	6.3318	7.11788	4.26008	0.884283	--	--
XLOC_108476	contig64262:3008-4011	0.426762	0.39874	0.412751	0.831178	0.53948	0.685329	7.09617	19.0282	13.0622	3.20657	0.921785	2.06418	4.25246	0.877691	--	--
XLOC_010007	Chr02a:1734142-1734677	0.126539	0	0.0632695	0	0.454325	0.227162	2.96957	5.55611	4.26284	1.46204	1.94183	1.70193	4.22685	0.826779	--	Pavir.Ba00576.1_dup1|UPSTREAM_2K
XLOC_093326	contig281210:922-1566	0.195614	0.0958416	0.145728	0.463177	0.685682	0.57443	7.38407	13.9718	10.6779	1.79559	3.57952	2.68755	4.21636	0.872273	--	--
XLOC_052678	Chr09a:5317189-5317584	2.13023	1.40308	1.76666	0.461491	0.23495	0.348221	3.44819	9.40934	6.42877	0.807688	3.08397	1.94583	4.20647	0.85257	--	Pavir.Ia00753.1_dup1|DOWNSTREAM_2K
XLOC_021152	Chr03b:14039604-14039895	0	0.783761	0.391881	0	0.441158	0.220579	1.93012	6.0775	4.00381	1.71848	0.373318	1.0459	4.17874	0.821636	--	--
XLOC_106561	contig52671:130-633	0.132014	0.283464	0.207739	0.949202	0.331083	0.640143	6.05305	16.7459	11.3995	2.52968	0.928133	1.72891	4.15443	0.873848	--	Pavir.J35339.1_dup1|DOWNSTREAM_2K
XLOC_034075	Chr05b:66915325-66915721	0	0.831534	0.415767	0.245213	0.240313	0.242763	3.27781	5.11081	4.19431	0.861235	2.30331	1.58227	4.11081	0.825141	--	--
XLOC_058264	Chr09b:7594041-7594320	0.402869	1.25686	0.829862	0	0.940909	0.470454	5.43391	10.2793	7.85658	5.27555	2.98966	4.1326	4.06024	0.861012	--	--
XLOC_078034	contig155281:4-565	1.26758	3.35307	2.31032	0	0.743452	0.371726	4.86009	7.25143	6.05576	1.83343	2.42099	2.12721	4.02406	0.848986	--	--
XLOC_101694	contig374243:553-806	0.528242	0.534714	0.531478	0.619803	0	0.309901	3.41033	5.96291	4.68662	0.529558	1.41116	0.970359	3.91634	0.832425	--	--
XLOC_095649	contig305678:993-1265	0	0.458859	0.22943	0.505908	0	0.252954	3.19479	4.41618	3.80548	1.99571	0.433296	1.2145	3.90828	0.816084	--	--
XLOC_072578	contig119077:1913-2113	0	0	0	0	1.21343	0.606715	6.71928	11.2987	9.00901	2.10771	2.04772	2.07771	3.89109	0.865603	--	--
XLOC_096260	contig31198:2589-2975	0	0	0	0	0.501775	0.250887	3.09395	4.29753	3.69574	0.224741	1.40221	0.813477	3.87788	0.813525	--	Pavir.J27671.1_dup1|DOWNSTREAM_2K
XLOC_031168	Chr05a:43775299-43778761	0	0.133198	0.066599	0.300469	0.23571	0.268089	2.86219	4.98092	3.92156	0.923432	0.201703	0.562567	3.87064	0.818234	--	Pavir.Ea02315.1_dup1|DOWNSTREAM_2K
XLOC_077449	contig151071:17-337	0.309527	0.930002	0.619765	0.363402	0.353031	0.358216	6.37689	3.95877	5.16783	0.631555	1.9673	1.29943	3.85065	0.838709	--	--
XLOC_073806	contig126499:1362-1601	0.595974	0.624818	0.610396	0	0.687134	0.343567	2.1902	7.73646	4.96333	1.64988	2.72387	2.18687	3.85054	0.836126	--	--
XLOC_075042	contig13486:25-702	0.640612	0.186751	0.413681	0.541738	0.1099	0.325819	5.33199	4.03561	4.6838	6.28309	3.08768	4.68538	3.84554	0.832016	--	--
XLOC_092459	contig272846:814-1607	0.22392	0.228216	0.226068	0.353482	0.448914	0.401198	4.18555	7.02211	5.60383	1.59116	3.10149	2.34633	3.80403	0.84334	--	--
XLOC_093846	contig286156:1182-1503	1.13604	0.63497	0.885507	1.36108	0	0.680542	4.98043	13.6677	9.32407	0.844004	0	0.422002	3.77514	0.866469	--	--
XLOC_062948	contig00090:39352-39569	0	0	0	1.80859	0	0.904295	12.076	12.4007	12.2384	0	1.57161	0.785805	3.75768	0.874793	--	Pavir.J00099.1_dup1|UPSTREAM_2K
XLOC_099986	contig353988:654-877	0.729078	2.94686	1.83797	0.861299	0	0.43065	5.83588	4.96118	5.39853	6.67997	3.30729	4.99363	3.64631	0.840127	--	--
XLOC_094868	contig297440:608-1019	4.8908	4.30849	4.59964	5.86044	7.70141	6.78093	92.5741	75.5899	84.082	66.633	53.823	60.228	3.63224	0.896592	--	--
XLOC_004511	Chr01b:12429838-12430088	0	0	0	0.639321	0	0.319661	3.90284	3.97729	3.94007	1.09136	0	0.54568	3.62135	0.817124	--	--
XLOC_078860	contig160940:697-929	1.33872	1.36173	1.35023	0.784808	0	0.392404	5.21981	4.4218	4.82081	0	5.90767	2.95383	3.61703	0.832685	--	--
XLOC_048871	Chr08a:43297734-43298396	1.34804	1.4777	1.41287	1.29246	1.8732	1.58283	14.6147	22.5885	18.6016	5.1032	3.90612	4.50466	3.55485	0.883015	--	--
XLOC_052017	Chr08b:36613035-36613297	4.01772	5.15846	4.58809	0.534609	0.529888	0.532249	5.57341	6.75598	6.1647	4.35789	2.59178	3.47484	3.53386	0.847427	--	--
XLOC_071050	contig109555:2731-3524	0.071154	0.511202	0.291178	0.767505	0.786682	0.777093	6.13095	11.6503	8.89062	1.30186	1.87532	1.58859	3.51613	0.86324	--	--
XLOC_097580	contig326233:15-635	2.49953	2.819	2.65927	1.56903	2.18252	1.87577	15.7297	27.1515	21.4406	3.84772	5.03075	4.43924	3.51479	0.885062	Pavir.J28670.1|757,1470:1,474(-269.42)	--
XLOC_061784	Chr09b:34830444-34836664	0.129328	0.136346	0.132837	0.306204	0.318263	0.312234	1.71895	5.40193	3.56044	0.622394	0.407249	0.514822	3.51136	0.807737	--	--
XLOC_047922	Chr07b:44785731-44785982	0	1.09219	0.546095	0	0.604895	0.302447	3.86427	2.86319	3.36373	1.45267	3.35872	2.4057	3.47292	0.80161	--	--
XLOC_034103	Chr05b:67600571-67612594	0	0.131914	0.065957	0.314094	0.467823	0.390958	3.58681	4.80588	4.19635	0.560712	1.06535	0.81303	3.42405	0.820707	--	--
XLOC_099968	contig353796:316-552	3.5316	0.647787	2.08969	0	1.42203	0.711015	6.34223	8.43063	7.38643	2.84527	3.94551	3.39539	3.37591	0.854924	--	--
XLOC_103177	contig393323:790-1070	1.52359	0	0.761797	0.453692	0.479962	0.466827	3.59427	6.06306	4.82866	1.16843	0.811834	0.990134	3.37067	0.830677	--	--
XLOC_101295	contig369635:576-810	3.015	1.91219	2.46359	0	0.708558	0.354279	4.17187	3.0214	3.59664	0.606854	6.34601	3.47643	3.34166	0.806855	--	--
XLOC_087390	contig22790:3846-4064	0.782132	0.824322	0.803227	0.923648	0	0.461824	5.1045	4.25224	4.67837	2.14445	3.53878	2.84162	3.33903	0.828362	--	--
XLOC_019493	Chr03a:47884828-47885654	1.01411	0.901834	0.957971	0.567197	0.249247	0.408222	3.75547	4.4501	4.10278	1.16878	1.64567	1.40722	3.32918	0.817699	--	--
XLOC_038597	Chr06a:13078620-13078838	7.45604	3.16538	5.31071	0	0.869561	0.434781	2.83583	5.84683	4.34133	3.57409	2.12327	2.84868	3.31812	0.82266	--	Pavir.Fa00912.1_dup1|DOWNSTREAM_2K
XLOC_102757	contig387625:445-684	0	0.644005	0.322003	0.72165	0	0.360825	3.50431	3.66464	3.58448	1.22708	0	0.61354	3.31039	0.806146	--	--
XLOC_013406	Chr02b:53920629-53920931	5.79961	3.36246	4.58103	0.772	0	0.386	4.08589	3.51221	3.79905	1.58967	3.15519	2.37243	3.2971	0.811359	--	--
XLOC_005576	Chr01b:48792597-48793197	0.646059	0.844649	0.745354	0.637382	0.251636	0.444509	4.98693	3.66877	4.32785	3.5331	0.429729	1.98141	3.28337	0.82166	--	--
XLOC_056281	Chr09a:30827248-30827460	1.76644	3.4675	2.61697	0	0.94799	0.473995	6.79355	2.32169	4.55762	0.869446	6.94421	3.90683	3.26382	0.825369	--	--
XLOC_081865	contig183423:1624-2426	0.220761	0.224982	0.222872	0.522745	0.442627	0.482686	2.61591	6.60923	4.61257	1.28366	1.20906	1.24636	3.25641	0.82633	--	--
XLOC_050705	Chr08b:25269152-25269378	0	0	0	0	0.825631	0.412816	1.53171	6.19919	3.86545	0	1.39319	0.696595	3.22532	0.81191	--	--
XLOC_079862	contig168671:1219-1581	0.451563	0.243953	0.347758	2.16423	0.280473	1.22235	8.35803	14.0765	11.2172	2.92627	4.6982	3.81223	3.19799	0.869178	--	--
XLOC_112719	contig95076:9-228	0	0.812359	0.40618	2.63606	0	1.31803	9.51113	14.6745	12.0928	4.93491	2.79214	3.86353	3.19715	0.871242	--	--
XLOC_001047	Chr01a:28574243-28574459	2.3031	2.44565	2.37437	0.917598	1.78876	1.35318	11.6626	13.1278	12.3952	3.67617	2.9118	3.29399	3.19536	0.871982	--	Pavir.Aa01889.1_dup1|UPSTREAM_2K
XLOC_095104	contig300331:561-841	22.473	16.3516	19.4123	22.3564	39.0756	30.716	189.298	372.878	281.088	166.729	135.694	151.212	3.19396	0.89723	--	--
XLOC_049881	Chr08a:42522304-42522724	0.567881	0.903361	0.735621	0.222275	0.637359	0.429817	3.40686	4.38475	3.89581	0.782385	2.26766	1.52502	3.18013	0.812115	--	--
XLOC_085429	contig21140:4089-4308	0	1.67461	0.837305	0.932547	0	0.466274	5.59478	2.62045	4.10761	0	1.52849	0.764245	3.13751	0.815722	--	--
XLOC_095101	contig300281:438-650	0	1.86146	0.93073	0	1.00139	0.500695	1.85279	6.96507	4.40893	2.33804	0.844766	1.5914	3.13698	0.82177	--	--
XLOC_050759	Chr08b:29342964-29343382	2.64236	2.18532	2.41384	0.844333	0.856375	0.850354	3.5758	11.3061	7.44097	1.76675	2.10926	1.938	3.12935	0.853137	--	--
XLOC_073713	contig126009:20-267	1.5584	3.83195	2.69518	0.621886	0.613522	0.617704	4.82765	5.96848	5.39806	5.54876	3.99828	4.77352	3.12746	0.83578	--	--
XLOC_085400	contig211161:1770-2162	0	0.939854	0.469927	1.05462	0	0.527308	7.32753	1.88291	4.60522	0	1.66616	0.833082	3.12519	0.824707	--	--
XLOC_104837	contig43375:916-1220	3.81263	0.994441	2.40353	1.14191	1.524	1.33295	12.095	11.0869	11.5909	8.46854	8.40468	8.43661	3.1203	0.869485	--	--
XLOC_056845	Chr09a:62682466-62683235	0.147953	0.407671	0.277812	0.620623	0.479838	0.550231	3.67536	5.8605	4.76793	0.751669	0.492399	0.622034	3.11526	0.827235	--	--
XLOC_089598	contig247099:387-661	4.00603	0.437381	2.22171	0	0.98019	0.490095	4.71379	3.76322	4.23851	1.96256	1.94603	1.95429	3.11095	0.817998	--	--
XLOC_054135	Chr09a:64717429-64718944	0.397551	0.182058	0.289805	1.07213	0.302111	0.687122	5.19878	6.62106	5.90992	0.541455	0.184913	0.363184	3.1045	0.841001	--	--
XLOC_088993	contig241523:1385-1606	0	0	0	0	0.857232	0.428616	3.81259	3.5683	3.69044	0.765355	2.7172	1.74128	3.10436	0.806295	--	--
XLOC_092540	contig273564:0-1692	1.37671	1.43891	1.40781	1.22882	1.48169	1.35526	6.87562	16.1619	11.5188	3.65218	2.15161	2.9019	3.08735	0.869052	--	--
XLOC_046522	Chr07b:44149290-44149497	0	0	0	0	1.05131	0.525655	2.66456	6.27635	4.47046	1.87761	4.1654	3.02151	3.08686	0.822014	--	--
XLOC_081530	contig18107:8785-9018	9.76704	4.51794	7.14249	8.03453	5.01898	6.52675	31.4213	79.069	55.2451	27.7021	19.2641	23.4831	3.08141	0.89167	--	--
XLOC_073173	contig122806:2707-3156	0	0.162109	0.0810545	0.389951	1.3384	0.864175	10.4918	4.0638	7.27782	5.52492	7.54144	6.53318	3.07411	0.851467	--	--
XLOC_080402	contig17281:817-1069	2.46391	14.0058	8.23484	5.9002	2.91518	4.40769	35.203	38.9725	37.0878	12.4646	9.50116	10.9829	3.07285	0.88878	--	Pavir.J15374.1_dup1|UPSTREAM_2K
XLOC_092171	contig270294:64-272	0.911357	0	0.455678	1.0753	0	0.53765	4.59126	4.32362	4.45744	4.14195	8.20096	6.17145	3.05013	0.821463	--	--
XLOC_108669	contig65507:385-603	0	4.74807	2.37404	1.78266	4.34781	3.06523	19.2837	30.8287	25.0562	7.86299	9.90861	8.8858	3.0311	0.884267	--	--
XLOC_034076	Chr05b:66915855-66916554	0.438765	0.343732	0.391249	0.519466	0.923704	0.721585	4.14837	7.61804	5.88321	0.933844	1.43885	1.18635	3.02736	0.839843	--	--
XLOC_112514	contig93300:414-735	0.297925	0.616052	0.456989	0.705219	0.350878	0.528049	2.94298	5.59133	4.26716	1.12534	2.23475	1.68005	3.01453	0.817195	--	Pavir.J40427.1_dup1|DOWNSTREAM_2K
XLOC_103076	contig391722:22-1070	5.53025	7.72536	6.62781	7.85402	6.92372	7.38887	41.6018	77.4774	59.5396	13.0178	17.0759	15.0468	3.01042	0.891685	--	--
XLOC_059646	Chr09b:52920095-52920729	0.49944	0.783152	0.641296	0.354772	1.05019	0.702482	4.86845	6.3165	5.59248	3.95611	2.98136	3.46873	2.99295	0.836355	--	--
XLOC_076021	contig141501:2164-2499	1.56651	1.08576	1.32613	0.312813	0.629385	0.471099	2.92413	4.3882	3.65616	1.2963	4.63532	2.96581	2.95623	0.803263	--	--
XLOC_026265	Chr04b:3141231-3141687	2.60532	2.21458	2.40995	0.734587	2.0536	1.3941	7.49837	14.0592	10.7788	5.70341	5.52366	5.61353	2.95079	0.865682	--	Pavir.Db00590.1_dup1|UPSTREAM_2K
XLOC_089825	contig24925:1195-2854	2.19257	1.31872	1.75564	0.685545	1.40868	1.04711	7.77576	8.00678	7.89127	3.64475	3.34585	3.4953	2.91384	0.853184	--	--
XLOC_108750	contig66153:4574-4846	2.03804	2.56427	2.30116	1.46462	0.485222	0.974921	7.02854	7.65471	7.34162	4.39056	4.35333	4.37195	2.91274	0.850097	--	--
XLOC_079182	contig163434:129-333	2.01106	1.03009	1.52057	0	1.10328	0.551638	6.28785	1.978	4.13293	1.97057	4.37157	3.17107	2.90406	0.813005	--	--
XLOC_035237	Chr05b:25356048-25356316	0.443029	0	0.221515	0	2.00879	1.00439	8.26127	6.70515	7.48321	1.65228	4.9142	3.28324	2.89661	0.850821	--	--
XLOC_083347	contig194851:1190-1543	4.49265	3.68158	4.08711	10.4826	10.8555	10.669	59.4505	96.3178	77.8842	43.3227	44.9215	44.1221	2.8679	0.89204	--	--
XLOC_050723	Chr08b:26875534-26875802	0.422338	3.10203	1.76219	3.03494	0	1.51747	8.59172	13.4103	11.001	4.13069	1.27455	2.70262	2.85742	0.865453	--	--
XLOC_045129	Chr07b:599413-600413	0.749514	0.658571	0.704042	0.641662	0.527091	0.584377	2.626	5.77695	4.20148	1.52718	0.925065	1.22612	2.84593	0.813674	--	Pavir.Gb00612.1_dup1|DOWNSTREAM_2K
XLOC_101772	contig375214:742-1098	2.32788	1.69102	2.00945	2.51028	1.12537	1.81783	12.5363	13.4785	13.0074	6.02929	5.0699	5.5496	2.83905	0.870052	--	--
XLOC_090588	contig256221:1573-1810	2.32653	0.614363	1.47045	27.1466	6.84305	16.9948	70.7712	171.241	121.006	10.6885	7.24387	8.96619	2.83192	0.89326	--	--
XLOC_092277	contig271195:541-747	0.972294	1.02612	0.999207	0	1.09848	0.54924	2.70669	5.10319	3.90494	1.90772	0	0.95386	2.82848	0.807461	--	--
XLOC_071149	contig110179:1876-2633	0.657266	0.919847	0.788557	0.444655	0.658509	0.551582	3.54694	4.27284	3.90989	0.907683	1.53819	1.22294	2.82548	0.807461	--	--
XLOC_100749	contig363170:95-336	1.66562	2.34356	2.00459	1.32908	0	0.664542	3.42848	5.97165	4.70006	2.15151	1.10556	1.62854	2.82116	0.822164	--	--
XLOC_087878	contig232182:241-678	3.11432	5.07926	4.09679	3.73187	2.99187	3.36187	23.6108	23.4942	23.5525	5.59792	4.75155	5.17473	2.80855	0.881471	--	--
XLOC_093023	contig278379:770-1013	0	1.14507	0.572535	2.59896	3.20066	2.89981	18.0367	22.1963	20.1165	9.47303	11.9916	10.7323	2.79435	0.878983	--	--
XLOC_034104	Chr05b:67600571-67612594	0	0	0	0.811419	1.56636	1.18889	5.95352	10.2084	8.08095	2.57868	4.47814	3.52841	2.76491	0.852373	--	--
XLOC_081317	contig179444:1731-2024	0.74506	1.12321	0.934133	0.43732	0.869485	0.653402	4.34875	4.49167	4.42021	0.377874	0.348635	0.363255	2.75807	0.81636	--	--
XLOC_037524	Chr06a:33452178-33452436	0.486675	0	0.243338	0.575709	0.564945	0.570327	4.33596	3.34037	3.83817	1.35691	2.68966	2.02329	2.75056	0.804492	--	--
XLOC_034636	Chr05b:3703081-3703486	1.29949	1.53631	1.4179	1.55711	2.25406	1.90559	7.97485	17.6466	12.8107	6.50893	4.43955	5.47424	2.74904	0.868383	--	Pavir.Eb00460.1_dup1|UPSTREAM_2K
XLOC_085717	contig213674:110-359	0.533392	1.15012	0.841756	1.26168	0	0.63084	5.519	2.92254	4.22077	1.97654	1.0721	1.52432	2.74102	0.812107	--	--
XLOC_048732	Chr08a:36314194-36314439	2.1236	2.79861	2.4611	0	1.25313	0.626565	4.10712	4.1916	4.14936	0	2.55182	1.27591	2.7262	0.810351	--	--
XLOC_076474	contig144316:643-924	0.792601	1.97751	1.38506	0	1.35232	0.676162	5.34953	3.55425	4.45189	2.2253	2.9427	2.584	2.71791	0.816053	--	Pavir.J12094.1_dup1|UPSTREAM_2K
XLOC_101889	contig376929:759-1028	0.41543	1.75641	1.08592	1.50392	0	0.75196	5.89752	3.92759	4.91256	0.832066	4.05991	2.44599	2.70679	0.823345	--	--
XLOC_028327	Chr05a:19267122-19267383	1.80272	1.42058	1.61165	0.536679	1.07065	0.803665	5.27252	5.1954	5.23396	0.458217	0.904513	0.681365	2.70324	0.827605	--	--
XLOC_098564	contig337228:79-520	0	0	0	0.601801	1.57302	1.08741	4.47197	9.19317	6.83257	1.46086	0.652609	1.05673	2.65153	0.842993	--	--
XLOC_078853	contig160865:1102-2690	0.502896	0.675598	0.589247	1.24322	1.20186	1.22254	7.26967	7.98371	7.62669	4.07838	4.71214	4.39526	2.64118	0.847679	--	--
XLOC_031321	Chr05a:47544348-47544912	0.117366	0	0.0586832	0.694726	0.702944	0.698835	3.40273	5.24234	4.32254	0.79192	1.57802	1.18497	2.62885	0.811414	--	--
XLOC_028197	Chr05a:15302559-15302786	0.691079	0.726675	0.708877	0	1.58539	0.792695	3.02531	6.59037	4.80784	3.17193	3.76936	3.47065	2.59964	0.819124	--	Pavir.Ea01129.1_dup1|UPSTREAM_2K
XLOC_014465	Chr02b:5306871-5310333	0.366429	0.0690347	0.217732	0.797096	0.586987	0.692041	3.57077	4.80466	4.18771	0.72271	0.350442	0.536576	2.59723	0.808241	--	--
XLOC_068701	contig08223:13290-13886	0.725186	1.27879	1.00199	1.11739	1.01474	1.06606	7.93207	4.93638	6.43422	3.04105	3.65745	3.34925	2.59347	0.838379	--	--
XLOC_097591	contig326303:23-1195	1.95356	3.3753	2.66443	4.44925	2.1019	3.27558	20.5332	18.997	19.7651	13.922	10.342	12.132	2.59314	0.875415	--	--
XLOC_037797	Chr06a:44691320-44691538	2.98242	11.8702	7.42629	8.02196	5.21737	6.61966	34.5971	45.18	39.8886	14.2964	16.2784	15.2874	2.59115	0.884173	--	--
XLOC_016167	Chr02b:72153767-72154267	7.59199	9.47285	8.53242	14.3651	17.5591	15.9621	85.2617	106.988	96.125	43.7849	51.7614	47.7731	2.59026	0.889347	--	--
XLOC_110897	contig80923:1404-1611	0.956383	0.979018	0.967701	1.11926	1.05131	1.08528	8.65981	4.39345	6.52663	0.938803	4.1654	2.5521	2.58826	0.83908	--	Pavir.J39050.1_dup1|UPSTREAM_2K
XLOC_025489	Chr04b:25809331-25809742	0.724562	0.390263	0.557413	1.30232	0.678046	0.990185	4.26134	7.61241	5.93687	1.63405	0.90307	1.26856	2.58393	0.833102	--	Pavir.Db01316.1_dup1|DOWNSTREAM_2K
XLOC_105403	contig46311:4704-4918	3.95486	5.04216	4.49851	0.939955	0.920491	0.930223	7.19903	3.94287	5.57095	1.57678	5.24438	3.41058	2.58227	0.829181	--	--
XLOC_107278	contig56506:907-4364	0.842225	0.676808	0.759516	0.697045	0.817216	0.757131	4.07789	4.92005	4.49897	1.47734	1.63897	1.55816	2.57098	0.813233	--	--
XLOC_103687	contig399929:184-1041	1.55	1.39136	1.47068	1.00625	1.34965	1.17795	6.42915	7.53889	6.98402	2.9566	5.43922	4.19791	2.56778	0.842387	--	--
XLOC_104267	contig408195:705-947	0	0.603276	0.301638	0.697339	0.664694	0.681017	2.54378	5.51199	4.02789	1.18705	3.16227	2.17466	2.56426	0.804303	--	--
XLOC_110062	contig75086:2770-3601	0.268402	0.50203	0.385216	0.804209	0.592923	0.698566	3.61641	4.51742	4.06691	1.84251	1.90571	1.87411	2.54147	0.804366	--	--
XLOC_100537	contig360226:740-988	1.02015	2.16582	1.59298	1.84578	0.607189	1.22649	6.76975	7.38271	7.07623	0.507197	2.47324	1.49022	2.52845	0.842041	--	--
XLOC_025707	Chr04b:37715160-37715623	0	0.645421	0.32271	0	1.43399	0.716997	5.6277	2.62107	4.12439	0.589407	1.75129	1.17035	2.52313	0.805169	--	Pavir.Db01699.1_dup1|UPSTREAM_2K
XLOC_086688	contig221580:251-713	1.20136	0.645706	0.923534	1.25967	0.751844	1.00576	4.65613	6.8908	5.77346	1.81324	1.50416	1.6587	2.52116	0.830063	--	--
XLOC_103176	contig393323:215-527	2.10658	2.1956	2.15109	1.80272	1.80706	1.80489	6.93854	13.5838	10.2612	3.86859	2.95406	3.41132	2.50721	0.856956	--	--
XLOC_107941	contig60621:4195-4516	0	0	0	0.705219	0.721689	0.713454	2.7166	5.38425	4.05042	1.12534	0.30584	0.71559	2.50518	0.803216	--	--
XLOC_013456	Chr02b:54915468-54915821	1.09751	3.44465	2.27108	0.43823	1.31079	0.87451	4.61173	5.29943	4.95558	1.79763	2.1397	1.96866	2.50251	0.81899	Pavir.Bb02271.1|661,1216:1,324(-280.44)	--
XLOC_099690	contig350166:930-1153	22.9359	43.4662	33.2011	30.753	28.4418	29.5974	170.832	163.719	167.275	169.671	159.411	164.541	2.49868	0.889307	--	--
XLOC_072460	contig118304:2107-2346	0	0	0	0	1.4133	0.70665	3.06628	4.88618	3.97623	1.22708	1.19289	1.20999	2.49131	0.801129	--	--
XLOC_103983	contig404157:538-745	6.18148	9.39854	7.79001	1.05462	2.04702	1.55082	6.66139	10.6698	8.66559	11.7812	6.66465	9.22293	2.48227	0.8499	--	--
XLOC_101088	contig367212:948-1179	0.656493	1.98607	1.32128	0.775906	0.734438	0.755172	5.28226	3.13344	4.20785	3.01868	2.39171	2.70519	2.47821	0.805531	--	--
XLOC_077856	contig154058:2488-2725	2.32653	7.98671	5.15662	1.39213	2.73722	2.06467	12.5418	10.4162	11.479	3.93788	6.12943	5.03365	2.47501	0.860327	--	--
XLOC_073070	contig122180:2792-3124	0.430086	1.35434	0.892215	1.54526	1.53335	1.53931	8.06912	8.99669	8.5329	2.94271	3.33397	3.13834	2.47076	0.848994	--	--
XLOC_085638	contig212972:1767-2142	0.847775	1.09819	0.972981	2.53953	0.770012	1.65477	9.91649	8.25194	9.08421	7.19595	4.41859	5.80727	2.45673	0.851341	--	--
XLOC_088914	contig240926:5-261	1.89281	1.4931	1.69295	1.13325	0.56062	0.846937	4.04996	5.10813	4.57904	4.61009	6.39633	5.50321	2.43472	0.810902	--	--
XLOC_106384	contig51589:158-359	2.05186	3.12723	2.58954	0	2.25849	1.12925	7.3407	4.85751	6.0991	2.78578	4.59634	3.69106	2.4326	0.831015	--	--
XLOC_103018	contig390862:489-703	1.65945	2.52108	2.09026	0	1.84098	0.920492	5.99919	3.94287	4.97103	3.78358	8.99037	6.38698	2.43228	0.817368	--	--
XLOC_083591	contig196788:61-511	5.94576	6.29993	6.12284	6.37486	12.3853	9.38008	37.7445	63.4096	50.577	21.3947	20.5116	20.9532	2.43081	0.883157	--	--
XLOC_079532	contig166146:1500-1871	1.94417	2.23923	2.0917	0.258835	1.30751	0.783172	3.83101	4.59991	4.21546	2.37173	0.643004	1.50737	2.42829	0.80424	--	--
XLOC_093025	contig278416:226-445	2.20492	1.55972	1.88232	0	1.71522	0.857608	5.0353	4.19271	4.61401	2.81995	2.0941	2.45702	2.42679	0.811643	--	--
XLOC_032226	Chr05b:1896623-1896867	1.61038	1.69818	1.65428	8.35334	6.96608	7.65971	25.7326	56.2375	40.9851	7.28915	13.4112	10.3502	2.41974	0.881361	--	Pavir.Eb00461.1_dup1|DOWNSTREAM_2K
XLOC_109682	contig72589:517-723	2.69328	1.02612	1.8597	3.21613	0	1.60807	8.79675	8.29269	8.54472	0	0	0	2.40926	0.847616	--	Pavir.J38011.1_dup1|UPSTREAM_2K
XLOC_100613	contig361342:367-627	5.00523	8.60732	6.80627	10.3531	7.5568	8.95494	40.0834	54.7368	47.4101	17.756	13.1993	15.4776	2.40444	0.882133	--	--
XLOC_084615	contig204820:102-672	1.32278	1.47473	1.39875	1.32103	1.21385	1.26744	6.07259	7.29797	6.68528	2.89857	3.66558	3.28207	2.39907	0.835945	--	--
XLOC_096361	contig312796:528-733	3.65153	3.88825	3.76989	4.35992	2.11353	3.23672	13.7501	20.1023	16.9262	17.3779	13.7628	15.5704	2.38665	0.868407	--	--
XLOC_082149	contig185639:356-576	2.89844	5.38066	4.13955	1.73272	0.845947	1.28934	7.72767	5.68518	6.70642	6.25858	6.19696	6.22777	2.37892	0.835638	--	--
XLOC_056041	Chr09a:20454891-20459438	0.964883	5.18117	3.07302	3.20236	4.284	3.74318	17.9452	20.9674	19.4563	9.57755	8.34746	8.9625	2.3779	0.871076	--	--
XLOC_031733	Chr05a:55672804-55673302	0.803941	0.414352	0.609146	0.963407	0.817722	0.890564	4.38665	4.86914	4.62789	2.70199	2.42163	2.56181	2.37756	0.810461	--	--
XLOC_019364	Chr03a:43566446-43566649	5.66689	2.09625	3.88157	2.25489	0	1.12745	4.2607	7.37578	5.81824	0	3.55545	1.77772	2.36688	0.826653	--	--
XLOC_039297	Chr06a:49266365-49266911	3.28038	3.01562	3.148	1.96559	1.43243	1.69901	8.46563	9.05562	8.76063	4.61687	1.29725	2.95706	2.36634	0.84775	--	--
XLOC_100393	contig358699:80-436	1.62952	2.41574	2.02263	2.23137	0	1.11568	5.61328	5.63027	5.62177	2.31896	3.45675	2.88785	2.33245	0.823345	--	--
XLOC_094995	contig298915:95-1078	2.0968	2.44908	2.27294	2.59967	1.77622	2.18795	9.22311	12.8096	11.0164	2.86583	3.51744	3.19164	2.332	0.855452	--	--
XLOC_074505	contig131352:2479-2729	0.503146	0.551951	0.527548	1.80719	0	0.903597	5.07369	3.97729	4.52549	1.95653	3.87733	2.91693	2.32353	0.806666	--	--
XLOC_097421	contig324472:4-577	0.328269	1.01342	0.670847	1.57361	0.670148	1.12188	3.5994	7.57083	5.58512	2.4349	0.686434	1.56067	2.31567	0.822408	--	--
XLOC_101069	contig366930:27-928	0.971643	1.1211	1.04637	1.8196	0.74681	1.2832	5.89866	6.86506	6.38186	3.09054	3.08285	3.08669	2.31423	0.830551	--	--
XLOC_099243	contig344518:950-1164	0.790972	0	0.395486	1.89052	0	0.94526	5.99919	3.3796	4.68939	2.27015	0.820262	1.54521	2.30986	0.80913	--	--
XLOC_073072	contig122187:2793-2998	0.957606	0.972061	0.964833	0	3.17029	1.58515	11.6876	3.89076	7.7892	4.34447	5.16106	4.75277	2.29641	0.840473	--	--
XLOC_000067	Chr01a:1026318-1027133	4.59231	3.51663	4.05447	4.66426	3.82207	4.24316	15.7144	25.8737	20.794	13.9916	11.5078	12.7497	2.29296	0.869879	--	Pavir.Aa00580.1_dup1|DOWNSTREAM_2K
XLOC_065176	contig02426:21404-22141	0.468644	0.641631	0.555138	0.936107	0.862943	0.899525	2.32649	6.41784	4.37216	1.34847	0.870017	1.10924	2.28111	0.8022	--	--
XLOC_088045	contig233606:5-1144	10.0961	13.2627	11.6794	8.59479	8.00256	8.29868	29.3099	51.0393	40.1746	12.1301	13.3572	12.7437	2.27533	0.877802	--	--
XLOC_096991	contig319806:8-1395	0.422232	0.546783	0.484508	9.64622	5.16376	7.40499	24.3569	47.2553	35.8061	5.68909	1.62011	3.6546	2.27364	0.876597	--	--
XLOC_081896	contig183673:339-772	1.82981	0	0.914907	1.19598	1.01185	1.10392	5.6832	4.91463	5.29892	2.50559	3.15819	2.83189	2.26306	0.81662	--	--
XLOC_026876	Chr04b:25666114-25666398	1.84379	0.80387	1.32383	1.32517	0.904542	1.11486	6.67976	4.00548	5.34262	2.53612	2.15615	2.34614	2.26069	0.817376	--	--
XLOC_069598	contig101191:3334-3657	16.5494	10.8033	13.6763	6.04917	1.68743	3.8683	20.3572	16.3674	18.3623	25.85	15.1803	20.5152	2.24698	0.866469	--	--
XLOC_093087	contig279062:654-864	0	0.894859	0.447429	0	1.95396	0.976978	4.4536	4.78822	4.62091	1.79213	3.18072	2.48642	2.24104	0.80524	--	--
XLOC_009670	Chr02a:72010585-72010875	3.8706	6.98902	5.42981	2.10759	4.62807	3.36783	13.0539	18.6234	15.8386	9.3485	8.58723	8.96786	2.23356	0.862768	--	--
XLOC_098630	contig338038:292-1316	0.792406	2.19731	1.49486	1.26587	1.5914	1.42863	5.28007	8.1044	6.69223	2.62202	3.90641	3.26421	2.22785	0.830535	--	--
XLOC_034081	Chr05b:66995871-66997046	2.37556	2.86037	2.61796	1.92825	3.11108	2.51966	9.93539	13.6217	11.7785	4.11445	5.30436	4.70941	2.22486	0.854625	Pavir.Eb03265.1|37,560:1,289(-276.91)	--
XLOC_059688	Chr09b:53960574-53960971	1.728	1.58962	1.65881	1.84049	2.32978	2.08514	11.6581	7.77552	9.71681	19.4111	5.35201	12.3816	2.22034	0.847569	--	Pavir.Ib03321.1_dup1|UPSTREAM_2K
XLOC_046967	Chr07b:6985065-6985339	3.20483	0.874762	2.0398	1.91931	0.490096	1.2047	5.02804	6.07906	5.55355	3.14009	4.67047	3.90528	2.20474	0.817998	--	--
XLOC_080070	contig170482:1037-1420	6.9017	13.9931	10.4474	15.2528	15.0375	15.1452	55.8569	83.4509	69.6539	29.8781	30.6219	30.25	2.20135	0.879881	--	--
XLOC_035742	Chr05b:46049073-46049623	19.8261	10.9816	15.4039	1.80628	2.41021	2.10825	5.71355	13.6171	9.66534	1.05456	4.90273	2.97864	2.19678	0.846687	--	Pavir.Eb02300.1_dup1|UPSTREAM_2K
XLOC_101788	contig375401:501-890	1.78925	3.08761	2.43843	10.7197	6.75004	8.73486	30.8646	48.9995	39.932	10.5384	8.10686	9.32264	2.19269	0.875738	--	--
XLOC_072784	contig120386:2834-3138	6.98981	7.62407	7.30694	4.94825	5.715	5.33163	22.1741	26.5623	24.3682	10.0368	5.29183	7.66432	2.19235	0.870005	--	--
XLOC_043972	Chr07a:6904313-6904518	3.65153	1.04366	2.34759	2.17996	0	1.08998	4.12504	5.83615	4.98059	4.34447	1.88353	3.114	2.19135	0.809784	--	Pavir.Ga00589.1_dup1|DOWNSTREAM_2K
XLOC_081642	contig181924:1873-2108	1.78716	2.51819	2.15268	2.13859	1.4006	1.7696	5.04044	11.0897	8.06506	3.45415	6.84247	5.14831	2.18826	0.83878	--	--
XLOC_075015	contig13475:264-499	1.19144	7.55458	4.37301	3.56432	1.4006	2.48246	16.9542	5.54482	11.2495	8.05968	6.84247	7.45108	2.18002	0.851711	--	Pavir.J10819.1_dup1|UPSTREAM_2K
XLOC_009472	Chr02a:63980800-63983645	7.62946	4.81393	6.2217	1.28069	1.07245	1.17657	3.24343	7.40381	5.32362	1.46972	5.30719	3.38846	2.17782	0.814328	--	--
XLOC_079976	contig169653:2221-2523	0	0.361014	0.180507	1.544	0.81596	1.17998	4.34126	6.32197	5.33161	0.323006	0.345447	0.334226	2.17581	0.814328	--	--
XLOC_039042	Chr06a:40775021-40775285	0.91914	0.457817	0.688478	0.543702	2.60171	1.5727	3.42173	10.7397	7.0807	1.28387	0.428461	0.856166	2.17064	0.83189	--	--
XLOC_103582	contig398513:33-267	1.809	1.91219	1.86059	1.44308	1.41711	1.4301	5.09895	7.76931	6.43413	3.49485	7.49984	5.49734	2.16963	0.826109	--	--
XLOC_094301	contig291053:432-1200	0.592791	0.380334	0.486562	2.13138	1.54699	1.83918	5.58339	10.6327	8.10803	1.58109	0.825872	1.20348	2.14029	0.837371	--	--
XLOC_100496	contig35981:6099-6344	1.05386	2.23889	1.64637	1.9066	0.627197	1.2669	1.23214	9.9074	5.56977	0	1.05895	0.529473	2.13632	0.815887	--	--
XLOC_097259	contig322979:0-305	8.51912	6.91209	7.71561	8.69414	8.70411	8.69912	33.7927	42.6726	38.2326	17.1352	21.0262	19.0807	2.13586	0.873974	--	--
XLOC_012345	Chr02b:5074618-5075162	2.00214	1.94024	1.97119	0.846828	1.87185	1.35934	4.73806	7.17702	5.95754	4.16482	2.96354	3.56418	2.13181	0.820037	--	Pavir.Bb00455.1_dup1|DOWNSTREAM_2K
XLOC_082266	contig186496:549-750	0	1.03736	0.518681	0	2.25849	1.12925	0.798527	9.02108	4.90981	2.0719	1.85689	1.9644	2.11967	0.80565	--	--
XLOC_113180	contig98851:2-420	2.11388	2.54954	2.33171	3.58842	1.71275	2.65058	15.1614	7.79732	11.4794	7.42035	6.67932	7.04983	2.11466	0.849979	--	--
XLOC_049726	Chr08a:31306276-31306758	0.422189	1.59645	1.00932	1.34914	2.57479	1.96196	7.47719	9.48941	8.4833	3.11902	3.24666	3.18284	2.11233	0.838135	--	--
XLOC_099241	contig344506:545-1091	0.585781	0.723749	0.654765	1.5444	0.859461	1.20193	3.46321	6.79172	5.12747	1.18382	2.12278	1.6533	2.09289	0.808067	--	--
XLOC_048880	Chr08a:43943736-43943963	0.691079	1.38845	1.03977	0.816608	3.85868	2.33765	9.58016	10.3563	9.96823	1.90316	1.269	1.58608	2.09228	0.844072	--	--
XLOC_097339	contig323704:3-303	0	1.67258	0.83629	0.979534	1.84098	1.41026	2.9996	9.01226	6.00593	3.78358	1.51336	2.64847	2.09043	0.818943	--	--
XLOC_075233	contig136021:1-562	2.02914	2.08859	2.05886	2.43174	3.30947	2.8706	9.07924	15.3412	12.2102	4.10306	4.88277	4.49291	2.08866	0.851255	--	--
XLOC_080891	contig176245:10-483	3.1862	3.28679	3.23649	1.38841	4.41442	2.90141	10.7644	13.622	12.1932	4.52058	6.38792	5.45425	2.07125	0.850624	--	Pavir.J15765.1_dup1|DOWNSTREAM_2K
XLOC_113259	contig99386:3447-3712	1.73624	3.64567	2.69096	3.11905	7.21966	5.16936	22.7243	20.6598	21.692	4.66553	7.56817	6.11685	2.06911	0.864233	--	--
XLOC_081866	contig183441:10-277	3.40943	3.57809	3.49376	2.04166	1.01324	1.52745	6.66616	6.14964	6.4079	7.08386	4.54411	5.81399	2.06873	0.82203	--	--
XLOC_095245	contig301667:150-1478	2.42244	2.00818	2.21531	1.19826	1.09008	1.14417	5.57877	3.95518	4.76698	3.06152	5.71926	4.39039	2.05877	0.800688	--	--
XLOC_009825	Chr02a:77075554-77075755	3.91205	6.25447	5.08326	1.16718	2.25849	1.71284	6.60663	7.63322	7.11993	3.71437	4.59634	4.15536	2.05548	0.827991	--	--
XLOC_033965	Chr05b:64335121-64335330	3.41966	0.909438	2.16455	1.0212	6.94446	3.98283	19.3778	13.3751	16.3765	2.44687	8.88212	5.6645	2.03976	0.857499	--	Pavir.Eb03050.1_dup1|DOWNSTREAM_2K
XLOC_085844	contig214665:7-452	2.38874	1.31552	1.85213	1.90828	1.16326	1.53577	6.356	6.23955	6.29777	4.48154	4.93816	4.70985	2.03588	0.819722	--	--
XLOC_098612	contig337830:601-1145	23.3701	15.1204	19.2452	9.85817	6.70354	8.28085	32.3174	35.3819	33.8496	14.2815	10.6288	12.4552	2.03129	0.869178	--	--
XLOC_105080	contig44607:0-373	5.34906	4.65695	5.003	3.58919	3.88596	3.73757	12.2504	18.2287	15.2396	5.12664	13.1659	9.14629	2.02765	0.855381	--	--
XLOC_064236	contig01425:25917-26209	2.77254	2.17314	2.47284	2.07585	1.6583	1.86707	9.58128	5.53014	7.55571	5.11782	3.38497	4.2514	2.01679	0.829377	--	--
XLOC_035304	Chr05b:27702211-27702486	8.34091	21.6439	14.9924	14.7479	15.6154	15.1816	57.0413	65.7395	61.3904	22.5779	23.5465	23.0622	2.01569	0.873455	--	--
XLOC_076095	contig141960:2687-2951	1.31432	6.44062	3.87747	1.57403	2.60171	2.08787	5.81694	11.0555	8.43622	3.85161	4.24225	4.04693	2.01456	0.833937	--	--
XLOC_073948	contig127412:635-1004	2.39927	1.80902	2.10414	1.56808	1.58391	1.57599	6.15167	6.56489	6.35828	4.35301	6.70694	5.52997	2.01238	0.818951	--	--
XLOC_096173	contig310959:1-377	3.79707	1.96733	2.8822	2.78037	2.55491	2.66764	9.19087	12.2437	10.7173	2.10677	2.9323	2.51953	2.0063	0.843435	--	--
XLOC_098645	contig33817:1415-2119	9.20732	8.66565	8.93649	14.9452	6.42274	10.684	38.9854	46.29	42.6377	14.397	34.4184	24.4077	1.99668	0.869997	--	--
XLOC_097035	contig320320:1135-1416	0	0	0	6.78803	3.15542	4.97173	9.5103	29.801	19.6557	4.4506	0.743021	2.59681	1.98313	0.858941	--	--
XLOC_052115	Chr08b:44419819-44420330	4.1935	7.23691	5.71521	15.3136	17.1908	16.2522	52.1459	76.2426	64.1943	20.9687	12.3122	16.6404	1.98181	0.872139	--	--
XLOC_060790	Chr09b:8471270-8471631	3.85764	4.23708	4.04736	17.4011	10.9762	14.1887	57.5117	54.4193	55.9655	24.2037	20.4584	22.331	1.9798	0.871289	--	--
XLOC_023494	Chr04a:3377286-3378427	4.34397	1.84886	3.09642	2.07534	2.01515	2.04524	7.87073	8.02957	7.95015	2.48517	1.64019	2.06268	1.95871	0.82874	--	Pavir.Da00435.1_dup1|UPSTREAM_2K
XLOC_037365	Chr06a:22752298-22754734	0.912882	2.91618	1.91453	1.08998	2.11353	1.60175	1.37501	11.0238	6.19942	0.868895	3.44071	2.1548	1.95248	0.814194	--	--
XLOC_089290	contig244354:1029-1885	4.33333	2.25594	3.29463	4.57345	4.13425	4.35385	15.1837	18.3419	16.7628	4.27677	8.00644	6.1416	1.9449	0.853412	--	--
XLOC_103758	contig400950:22-243	1.41831	0.757748	1.08803	2.56301	1.66914	2.11607	7.62518	8.66587	8.14552	1.39397	2.0379	1.71593	1.94462	0.828858	--	--
XLOC_027585	Chr05a:1865614-1865972	5.52973	3.10783	4.31878	3.58887	7.52021	5.55454	18.7122	23.9854	21.3488	13.5455	11.18	12.3628	1.94242	0.858397	--	Pavir.Ea00570.1_dup1|DOWNSTREAM_2K
XLOC_108271	contig62888:44-265	5.71603	2.27325	3.99464	2.56301	1.66914	2.11607	7.08052	9.17563	8.12807	6.17437	7.47229	6.82333	1.94152	0.82874	--	Pavir.J36790.1_dup1|DOWNSTREAM_2K
XLOC_102438	contig383578:375-954	1.52391	2.44565	1.98478	2.75279	0.895284	1.82404	4.66504	9.29883	6.98194	1.49392	1.51041	1.50217	1.93649	0.82062	--	--
XLOC_064479	contig01661:24249-24874	10.4848	13.7748	12.1298	19.4299	17.3657	18.3978	57.8598	82.3952	70.1275	15.441	14.7034	15.0722	1.93045	0.870454	--	--
XLOC_071729	contig113753:3158-3432	0.795213	0	0.397606	1.91931	1.43142	1.67536	4.08528	8.68437	6.38482	0.797544	0	0.398772	1.93017	0.814942	--	--
XLOC_037799	Chr06a:44709795-44710332	5.15926	7.41355	6.28641	5.17629	3.0798	4.12804	11.7176	19.7003	15.7089	7.63518	8.08861	7.8619	1.92806	0.85142	--	--
XLOC_101263	contig369278:455-1173	2.74672	1.82533	2.28603	1.83958	1.68544	1.76251	6.41336	6.99758	6.70547	1.88632	4.98805	3.43719	1.92771	0.817777	--	--
XLOC_088970	contig24132:5997-6321	2.78773	2.90155	2.84464	2.004	1.00639	1.50519	5.11496	6.30439	5.70967	3.59188	3.84111	3.7165	1.92346	0.807154	--	--
XLOC_094956	contig29850:17-5514	6.65272	2.76904	4.71088	1.19564	2.19706	1.69635	4.97952	7.85305	6.41629	5.59163	3.69314	4.64238	1.9193	0.814714	--	--
XLOC_048719	Chr08a:35582079-35582364	11.7068	8.03751	9.87214	4.82053	3.93237	4.37645	18.4469	14.5734	16.5102	6.47147	12.8382	9.65482	1.91552	0.852223	--	--
XLOC_096501	contig31446:2-247	2.6545	5.59722	4.12586	1.27107	1.87969	1.57538	5.74997	6.09687	5.92342	2.06056	6.63474	4.34765	1.91073	0.809083	--	--
XLOC_035324	Chr05b:28812377-28812644	5.54032	6.70892	6.12462	3.57291	2.5331	3.053	9.99923	12.9143	11.4567	6.25046	13.2192	9.73485	1.9079	0.841056	--	--
XLOC_023840	Chr04a:14150949-14151822	1.4162	5.55024	3.48322	4.41242	6.21803	5.31523	15.8566	23.9233	19.89	9.98581	4.6871	7.33646	1.90384	0.855452	--	--
XLOC_006753	Chr01b:27650182-27650408	7.3429	7.77737	7.56013	5.58905	4.68962	5.13934	18.3805	20.0281	19.2043	3.21248	5.7262	4.46934	1.90178	0.854625	--	--
XLOC_107120	contig55628:4700-5220	8.03465	9.80442	8.91953	2.95793	3.62811	3.29302	9.01605	15.4763	12.2462	9.54389	7.0892	8.31654	1.89485	0.842663	--	--
XLOC_026714	Chr04b:17389430-17389657	1.427	3.48802	2.45751	1.63322	5.40216	3.51769	11.0928	15.0637	13.0782	1.28901	4.39759	2.8433	1.89447	0.844616	--	--
XLOC_091360	contig262734:296-1685	6.4916	6.75812	6.62486	5.07233	7.13016	6.10125	22.7287	22.4357	22.5822	14.5411	11.3843	12.9627	1.88801	0.857279	--	--
XLOC_002408	Chr01a:8164651-8164898	4.67521	4.37937	4.52729	1.86566	3.06761	2.46663	9.65529	8.57969	9.11749	7.56649	3.99828	5.78238	1.88609	0.831283	--	Pavir.Aa00727.1_dup1|DOWNSTREAM_2K
XLOC_035238	Chr05b:25357705-25358884	2.73393	2.34902	2.54148	2.74829	3.2049	2.97659	11.2019	10.7191	10.9605	6.29704	8.12409	7.21057	1.88058	0.837938	--	Pavir.Eb01374.1_dup1|DOWNSTREAM_2K
XLOC_002697	Chr01a:16651100-16651834	2.27703	4.11204	3.19454	3.48182	2.12043	2.80112	11.173	9.32502	10.249	15.1497	7.79136	11.4705	1.87141	0.83511	--	--
XLOC_097781	contig32832:6792-7020	1.95082	3.44199	2.6964	0	3.04838	1.52419	6.97215	4.18287	5.57751	1.87938	4.96314	3.42126	1.87111	0.802689	--	--
XLOC_102292	contig381716:740-1103	7.41358	4.19413	5.80386	7.53697	1.90207	4.71952	16.8166	17.6335	17.225	7.1681	5.78864	6.47837	1.8678	0.850947	--	--
XLOC_002606	Chr01a:14674856-14675116	0.954627	0.956367	0.955497	0	3.23863	1.61932	7.44912	4.26095	5.85503	2.66339	1.75991	2.21165	1.85385	0.805421	--	--
XLOC_047546	Chr07b:23077050-23077358	1.85465	3.54565	2.70015	1.85163	2.96763	2.40963	8.10009	9.22012	8.66011	6.41361	8.18481	7.29921	1.84557	0.827094	--	--
XLOC_088624	contig238543:447-717	5.39304	1.74052	3.56678	1.4906	1.97428	1.73244	5.19801	7.18822	6.19311	2.02996	4.02524	3.0276	1.83786	0.808272	--	--
XLOC_073668	contig125716:709-974	3.03843	2.27854	2.65848	1.55952	2.57845	2.06899	7.46169	7.19962	7.33066	4.2414	4.62499	4.43319	1.82502	0.817738	--	--
XLOC_091543	contig264361:1054-1748	5.23552	4.07717	4.65634	4.85777	4.35093	4.60435	14.2353	18.2774	16.2564	8.14026	12.4722	10.3062	1.81994	0.847128	--	--
XLOC_106623	contig52982:5197-5509	6.92161	10.3507	8.63614	3.60544	4.69836	4.1519	13.8771	15.3365	14.6068	12.2009	10.6346	11.4178	1.8148	0.843899	--	--
XLOC_088682	contig239010:528-1538	2.43358	1.78959	2.11158	2.21927	1.75802	1.98865	6.99408	6.97783	6.98596	3.50363	5.00133	4.25248	1.81267	0.814037	--	--
XLOC_103811	contig401580:0-671	5.11991	4.89819	5.00905	5.92443	4.33	5.12722	16.9109	18.7019	17.8064	9.57967	13.9229	11.7513	1.79615	0.848435	--	--
XLOC_058894	Chr09b:20815637-20816025	21.3669	12.8197	17.0933	14.3565	6.29524	10.3259	34.8716	36.5788	35.7252	39.9404	20.2555	30.0979	1.79068	0.859279	--	Pavir.Ib01883.1_dup1|UPSTREAM_2K
XLOC_090330	contig253773:0-621	1.76276	3.02092	2.39184	1.9952	3.59921	2.7972	6.86073	12.477	9.66888	5.25761	3.0649	4.16126	1.78936	0.828637	--	--
XLOC_041698	Chr06b:45840402-45840700	0.994617	2.76946	1.88204	6.75206	6.3536	6.55283	10.7594	34.1867	22.473	3.92226	1.29734	2.6098	1.778	0.852184	--	Pavir.Fb01692.1_dup1|UPSTREAM_2K
XLOC_110202	contig76014:261-2936	1.08732	1.87746	1.48239	2.30747	2.1137	2.21059	6.29769	8.84324	7.57047	3.33867	4.79109	4.06488	1.77595	0.817092	--	--
XLOC_071015	contig109340:3296-3536	1.68482	3.5567	2.62076	1.34435	5.29229	3.31832	7.79852	14.8961	11.3473	3.26314	3.77119	3.51716	1.77383	0.833827	--	--
XLOC_003884	Chr01a:69205055-69205594	5.01345	4.59005	4.80175	2.54155	2.80752	2.67454	7.49214	10.7895	9.1408	3.28094	4.03079	3.65586	1.77303	0.825432	--	--
XLOC_065138	contig02388:14611-15270	4.88236	1.76547	3.32392	1.95043	2.32784	2.13914	7.38815	7.21496	7.30156	3.2086	8.13308	5.67084	1.77118	0.814312	--	--
XLOC_007443	Chr01b:50494183-50494486	3.51939	4.00617	3.76278	3.06639	1.15079	2.10859	6.08789	8.13929	7.11359	4.42089	5.64097	5.03093	1.7543	0.811729	--	--
XLOC_082119	contig185457:2201-2405	3.7138	4.9444	4.3291	0	5.37055	2.68527	5.58921	12.5273	9.05825	1.84029	6.1202	3.98024	1.7539	0.823825	--	--
XLOC_103533	contig397807:101-631	4.89109	2.89667	3.89388	3.22376	2.54025	2.88201	9.52906	9.80851	9.66879	1.23475	5.53461	3.38468	1.74626	0.826527	--	--
XLOC_103387	contig395944:0-1060	3.34677	0.767902	2.05734	2.33493	2.02941	2.18217	6.60763	7.97659	7.29211	1.88381	4.67358	3.27869	1.74057	0.81254	--	--
XLOC_093302	contig280942:1155-1580	2.74303	2.30328	2.52315	3.49234	4.79456	4.14345	10.4493	17.2105	13.8299	4.81723	1.71182	3.26452	1.73888	0.838843	--	--
XLOC_041845	Chr06b:48975571-48976345	3.15491	3.69043	3.42267	4.04496	4.59566	4.32031	9.8433	18.7549	14.2991	7.38111	4.53529	5.9582	1.72672	0.839127	--	--
XLOC_037207	Chr06a:13329659-13332117	11.3685	14.224	12.7963	10.9858	6.23534	8.61057	19.0317	37.843	28.4373	7.71704	8.77304	8.24504	1.7236	0.852798	Pavir.Fa00935.1|3,654:905,1768(-432.72)	--
XLOC_028192	Chr05a:15185214-15185554	8.96246	4.71822	6.84034	2.3846	3.53342	2.95901	7.72854	11.8107	9.7696	3.38957	11.9954	7.69248	1.72319	0.825078	--	--
XLOC_101415	contig371132:913-1165	9.85566	5.70606	7.78086	11.8004	9.32856	10.5645	26.4023	43.224	34.8131	8.62933	8.55104	8.59018	1.72041	0.855342	--	--
XLOC_006223	Chr01b:5492546-5498652	2.37879	3.52841	2.9536	2.13792	2.17436	2.15614	5.46046	8.69439	7.07742	2.69327	3.42588	3.05957	1.71477	0.808548	--	--
XLOC_041932	Chr06b:51763606-51765172	1.61444	1.93412	1.77428	2.05856	3.21913	2.63885	6.19161	11.0699	8.63076	2.66623	2.136	2.40111	1.70958	0.819045	--	--
XLOC_076669	contig145696:1931-2136	0	0	0	4.35992	3.17029	3.7651	9.62507	14.9146	12.2699	1.76551	1.73753	1.75152	1.70436	0.832417	--	--
XLOC_106619	contig52973:108-2834	7.4954	5.91629	6.70585	1.01435	7.60873	4.31154	15.1111	12.8958	14.0035	5.94932	17.2355	11.5924	1.69951	0.836638	--	--
XLOC_101655	contig373778:440-1154	9.03245	15.2109	12.1217	9.65491	10.9844	10.3197	35.5932	31.2904	33.4418	18.9989	12.6832	15.8411	1.69626	0.853751	--	--
XLOC_051588	Chr08b:10907180-10907451	1.23359	1.29366	1.26363	1.47751	2.44681	1.96216	5.7988	6.82961	6.3142	2.01269	1.19734	1.60502	1.68616	0.800074	--	--
XLOC_080647	contig174595:0-394	7.97438	7.44886	7.71162	5.82634	5.89873	5.86253	19.2018	18.4688	18.8353	13.4295	10.2587	11.8441	1.68385	0.842749	--	--
XLOC_085981	contig215784:0-2119	3.45702	3.20851	3.33276	6.3664	9.10118	7.73379	24.7014	24.8889	24.7951	13.6756	19.8961	16.7858	1.68081	0.848278	--	--
XLOC_024438	Chr04a:42031603-42031847	5.90471	2.83031	4.36751	1.92769	2.53312	2.23041	5.81058	8.47415	7.14236	3.64458	8.76883	6.2067	1.6791	0.806996	--	--
XLOC_047439	Chr07b:20526115-20526322	0.883069	2.81956	1.85132	7.3823	1.02352	4.20291	7.99367	18.8291	13.4114	3.36606	7.49773	5.4319	1.674	0.833583	--	--
XLOC_013953	Chr02b:67324776-67327522	4.2992	5.79024	5.04472	4.23437	3.12394	3.67916	11.8013	11.4732	11.6372	10.786	11.7762	11.2811	1.6613	0.827834	--	Pavir.Bb03180.1_dup1|DOWNSTREAM_2K
XLOC_085330	contig210595:230-694	4.02759	1.38533	2.70646	2.50255	1.9997	2.25113	5.72161	8.50198	7.1118	4.05312	4.18422	4.11867	1.65957	0.80539	--	--
XLOC_028037	Chr05a:11952898-11953691	7.22098	7.4774	7.34919	4.32619	3.40459	3.86539	8.75546	15.6397	12.1976	9.62748	7.97783	8.80266	1.65791	0.829448	Pavir.Ea00856.1|9,765:1,624(-360.81)	--
XLOC_090925	contig258891:345-608	3.53779	0.967626	2.25271	6.8848	0.539332	3.71206	10.0116	13.3882	11.6999	3.45471	6.42091	4.93781	1.6562	0.827952	--	--
XLOC_089679	contig247799:1635-1836	0	3.12723	1.56362	2.33437	2.25849	2.29643	9.5429	4.85751	7.2002	4.64297	3.67707	4.16002	1.64865	0.80539	--	--
XLOC_086769	contig222346:2-2064	6.17841	1.47158	3.82499	3.8441	2.44535	3.14472	8.61798	11.0519	9.83494	3.40067	6.57362	4.98714	1.64498	0.820163	--	--
XLOC_075303	contig136501:2216-2997	7.84091	12.2988	10.0699	10.842	12.3848	11.6134	34.546	37.9966	36.2713	28.9971	35.1956	32.0964	1.64304	0.851042	--	--
XLOC_003824	Chr01a:68020516-68020771	5.73552	8.54775	7.14164	6.29544	4.52857	5.412	12.6377	20.977	16.8073	8.84418	11.0712	9.9577	1.63485	0.837016	--	--
XLOC_103022	contig390891:679-1077	2.3899	2.85359	2.62174	5.72602	5.31163	5.51882	12.9538	21.3048	17.1293	3.02649	7.34017	5.18333	1.63403	0.837434	--	--
XLOC_112921	contig96782:1035-1260	4.05888	9.31694	6.68791	2.42725	3.16681	2.79703	6.7219	10.6288	8.67534	7.15877	7.73341	7.44609	1.63302	0.813974	--	--
XLOC_106044	contig49693:71-463	12.5712	16.0598	14.3155	17.5695	15.4524	16.5109	26.4703	75.4623	50.9663	29.5579	27.96	28.7589	1.62612	0.853192	--	--
XLOC_107545	contig58048:4999-5234	1.78716	2.51819	2.15268	3.56432	1.4006	2.48246	4.58222	10.6631	7.62268	0.575692	2.28082	1.42826	1.61853	0.806272	--	--
XLOC_052170	Chr08b:46686583-46687746	10.178	7.14039	8.6592	3.03291	4.06104	3.54698	12.2455	9.44618	10.8459	10.4639	9.3999	9.93189	1.61248	0.821392	--	Pavir.Hb01621.1_dup1|DOWNSTREAM_2K
XLOC_080411	contig172883:624-1692	1.88137	3.24729	2.56433	5.51865	6.70515	6.1119	14.3765	22.977	18.6767	6.76245	6.8481	6.80527	1.61155	0.837843	--	--
XLOC_109401	contig70579:4437-4664	3.29402	1.39521	2.34461	2.3641	7.71737	5.04074	9.58016	21.1833	15.3817	3.17193	8.79518	5.98355	1.60951	0.833008	--	--
XLOC_011590	Chr02a:57836823-57837032	13.6786	7.2755	10.4771	2.0424	2.9762	2.5093	11.6267	3.64776	7.63723	14.6812	8.88212	11.7817	1.60576	0.805342	--	--
XLOC_033964	Chr05b:64334398-64334882	4.19551	3.31698	3.75624	3.85454	2.21774	3.03614	9.0324	9.43115	9.23178	2.95897	6.73419	4.84658	1.60437	0.814139	--	Pavir.Eb03050.1_dup1|DOWNSTREAM_2K
XLOC_039758	Chr06b:13514897-13515269	2.79482	3.34254	3.06868	5.15194	4.94527	5.0486	9.88009	20.6819	15.281	4.72133	7.04021	5.88077	1.59778	0.832079	--	--
XLOC_086426	contig219380:167-374	1.76614	6.57898	4.17256	4.21846	5.11756	4.66801	9.9921	18.2014	14.0968	5.8906	13.3293	9.60995	1.59448	0.829078	--	--
XLOC_039100	Chr06a:43853102-43853306	16.7121	16.8109	16.7615	6.65065	9.66698	8.15881	17.4662	31.648	24.5571	18.5468	12.2404	15.3936	1.58971	0.841655	--	--
XLOC_006133	Chr01b:4211162-4211486	3.90282	8.99481	6.44882	8.68397	8.72203	8.703	19.3479	32.9455	26.1467	13.5386	12.8951	13.2169	1.58704	0.842749	--	Pavir.Ab00602.1_dup1|UPSTREAM_2K
XLOC_028575	Chr05a:31168232-31168542	6.83931	5.45663	6.14797	3.0636	6.94446	5.00403	12.2726	17.6309	14.9517	13.8656	15.3418	14.6037	1.57915	0.829913	--	--
XLOC_065892	contig03389:277-627	1.68166	3.24255	2.4621	2.30274	3.77178	3.03726	8.0998	10.0282	9.064	3.8258	5.70217	4.76398	1.57738	0.811698	--	Pavir.J02814.1_dup1|UPSTREAM_2K
XLOC_091222	contig261444:1252-1742	2.33371	1.69845	2.01608	3.78363	3.35001	3.56682	8.53372	12.7207	10.6272	4.15068	5.64846	4.89957	1.57505	0.818155	--	--
XLOC_092788	contig275851:0-309	6.14053	11.5243	8.83241	11.035	9.21309	10.124	28.2899	31.9471	30.1185	21.2391	16.8655	19.0523	1.57287	0.843474	--	--
XLOC_015367	Chr02b:51647867-51649064	6.75514	3.55837	5.15676	2.4928	4.77964	3.63622	9.79141	11.6997	10.7455	5.18118	8.64243	6.91181	1.56323	0.817021	Pavir.Bb02075.1|1,1208:6,1086(-669.70);Pavir.Bb02075.1|1,313:419,876(-322.04)	--
XLOC_057601	Chr09a:81698319-81701080	17.381	13.8509	15.6159	2.89293	4.40503	3.64898	7.02682	14.5355	10.7812	6.28617	14.5785	10.4323	1.56295	0.817139	Pavir.Ia04485.1|1,827:76,1062(-416.76)	--
XLOC_101095	contig367349:873-1074	2.93404	7.29688	5.11546	9.33747	14.6802	12.0088	28.6287	42.3297	35.4792	9.28594	14.7083	11.9971	1.56288	0.844734	--	--
XLOC_089854	contig249490:0-1855	7.62288	3.24991	5.43639	5.45674	4.34445	4.90059	13.3839	15.4852	14.4346	5.57443	8.77979	7.17711	1.5585	0.827369	--	--
XLOC_039436	Chr06b:1576512-1576870	6.22095	5.73753	5.97924	4.9692	5.01347	4.99133	10.7456	18.5803	14.663	8.03547	11.18	9.60773	1.55468	0.826834	--	Pavir.Fb00320.1_dup1|DOWNSTREAM_2K
XLOC_055163	Chr09a:280378-280700	3.38692	7.63962	5.51327	2.36709	6.45109	4.40909	11.7019	14.2024	12.9521	5.31309	3.60964	4.46136	1.55464	0.82288	--	Pavir.Ia00754.1_dup1|UPSTREAM_2K
XLOC_001063	Chr01a:29142695-29145258	2.77946	3.2175	2.99848	6.39864	6.04933	6.22399	13.8738	22.2348	18.0543	6.97275	10.0053	8.48901	1.53643	0.831023	--	--
XLOC_093520	contig283257:1-418	6.54353	15.3583	10.9509	9.11239	9.02679	9.06959	22.3982	29.8747	26.1364	9.22256	10.4104	9.81649	1.52695	0.837568	--	--
XLOC_023585	Chr04a:5729179-5729627	2.67866	4.06714	3.3729	2.83222	6.52332	4.67777	11.5547	15.2627	13.4087	5.70237	5.99083	5.8466	1.51928	0.821116	--	Pavir.Da00435.1_dup1|UPSTREAM_2K
XLOC_047599	Chr07b:25155469-25155740	3.28959	1.72489	2.50724	4.43251	1.46808	2.9503	7.40957	9.50206	8.45582	4.02539	6.38581	5.2056	1.51908	0.802641	--	--
XLOC_070633	contig107009:2744-3027	0.743445	1.9451	1.34427	4.45273	4.43748	4.44511	10.5353	14.8018	12.6686	7.30239	6.15643	6.72941	1.51096	0.818163	--	--
XLOC_003698	Chr01a:64972078-64972320	4.39154	7.52885	5.96019	5.25652	8.41258	6.83455	15.2626	23.2291	19.2459	6.91625	5.27045	6.09335	1.49363	0.828212	--	--
XLOC_101963	contig377810:908-1135	9.22324	4.18563	6.70444	2.3641	7.71737	5.04074	16.135	12.2393	14.1871	12.6877	13.821	13.2544	1.49287	0.820282	--	--
XLOC_097948	contig330277:432-667	2.38289	1.2591	1.82099	0.712864	5.6024	3.15763	8.248	9.38354	8.81577	1.72707	3.99144	2.85926	1.48124	0.80109	--	--
XLOC_090776	contig257751:1-277	7.87647	8.25266	8.06457	8.49089	7.03964	7.76527	21.6433	21.6374	21.6403	9.26613	11.8687	10.5674	1.47862	0.829897	--	--
XLOC_031367	Chr05a:48633385-48633834	6.43765	4.05273	5.24519	3.1986	4.20641	3.70251	8.31669	12.3075	10.3121	5.84063	10.0552	7.94793	1.47776	0.807792	--	--
XLOC_100838	contig364096:0-485	2.92772	2.7315	2.82961	2.0048	4.76201	3.3834	6.83926	11.9854	9.41231	4.21417	4.19603	4.2051	1.47607	0.803956	--	--
XLOC_091542	contig264361:579-793	15.0285	9.24396	12.1362	1.89052	6.44344	4.16698	9.59869	13.5184	11.5585	3.78358	8.99037	6.38698	1.47189	0.811509	--	--
XLOC_019323	Chr03a:42422529-42423297	26.0828	28.2208	27.1518	21.669	13.6499	17.6594	47.7963	49.8406	48.8184	22.9635	29.5812	26.2723	1.46699	0.839946	--	--
XLOC_087235	contig226687:8-290	2.2484	3.92236	3.08538	3.59101	3.57788	3.58444	9.43697	10.3074	9.87219	8.09556	6.9344	7.51498	1.46162	0.80409	--	--
XLOC_104053	contig405091:10-1022	3.5362	3.5707	3.55345	5.88303	4.6121	5.24756	15.316	13.4483	14.3821	6.39931	11.0523	8.72579	1.45456	0.817021	--	--
XLOC_097922	contig330007:172-516	14.1457	5.15594	9.65084	8.02833	5.69033	6.85933	17.7071	19.7936	18.7503	11.1055	15.9369	13.5212	1.45078	0.823975	--	--
XLOC_081829	contig183122:1533-1863	5.91458	5.5929	5.75374	8.69691	9.06672	8.88181	24.0582	24.3426	24.2004	18.1384	18.0142	18.0763	1.44611	0.829165	--	--
XLOC_071103	contig109898:2659-3002	1.49726	5.70342	3.60034	3.28889	5.11885	4.20387	11.0006	11.8671	11.4339	6.69911	6.16239	6.43075	1.44352	0.807933	--	--
XLOC_014127	Chr02b:71119612-71119960	6.31347	5.54745	5.93046	6.98264	4.69104	5.83684	16.367	15.2891	15.8281	8.21502	9.60275	8.90889	1.43923	0.818604	--	--
XLOC_062905	contig00068:1-4260	3.92861	6.38948	5.15904	4.05912	4.88137	4.47024	11.0219	13.0171	12.0195	8.20723	6.64395	7.42559	1.42695	0.808729	--	--
XLOC_109769	contig73172:2801-3181	4.34823	9.86721	7.10772	5.45822	4.26488	4.86155	13.5415	12.4798	13.0107	8.48239	10.902	9.69221	1.4202	0.81065	--	--
XLOC_100644	contig361885:0-370	3.25594	4.05036	3.65315	6.50211	4.20381	5.35296	13.6457	14.9803	14.313	4.1159	3.66076	3.88833	1.41892	0.813989	--	--
XLOC_097176	contig321871:1053-1409	3.72461	5.07306	4.39884	3.06813	4.78281	3.92547	8.98124	11.943	10.4621	3.01464	6.22215	4.6184	1.41424	0.801791	--	--
XLOC_096423	contig313587:1052-1450	4.20599	3.1655	3.68574	7.55969	3.24805	5.40387	13.313	15.3455	14.3292	5.74168	10.2789	8.0103	1.4069	0.813194	--	--
XLOC_034767	Chr05b:7037943-7038193	4.52832	5.82858	5.17845	6.02397	4.16418	5.09408	14.4405	12.2934	13.367	5.86958	10.178	8.02379	1.39178	0.808697	--	--
XLOC_014542	Chr02b:7888867-7889781	9.59898	5.81264	7.70581	4.91995	4.0102	4.46507	12.5693	10.77	11.6697	11.8673	7.18139	9.52434	1.38601	0.803775	--	Pavir.Bb00493.1_dup1|DOWNSTREAM_2K
XLOC_107641	contig58635:4769-5201	6.34473	7.59001	6.96737	14.6054	14.421	14.5132	23.2223	51.1754	37.1989	8.04716	4.83793	6.44255	1.35789	0.826991	--	--
XLOC_019640	Chr03b:2635688-2635954	153.971	264.097	209.034	172.554	159.979	166.267	400.094	448.283	424.188	390.119	327.98	359.049	1.35121	0.836142	--	Pavir.Cb00410.1_dup1|DOWNSTREAM_2K
XLOC_103447	contig396620:228-445	4.53905	1.60625	3.07265	9.04295	3.52726	6.28511	12.6511	19.4098	16.0304	5.79918	10.0482	7.92368	1.3508	0.81006	--	--
XLOC_111526	contig85461:29-714	7.42031	8.95238	8.18634	10.8377	6.37996	8.60883	17.8072	25.7692	21.7882	10.3112	13.4241	11.8677	1.33966	0.816179	--	--
XLOC_099884	contig352636:511-795	8.11266	11.5757	9.84417	4.85897	8.36597	6.61247	14.2308	19.2263	16.7285	7.97065	11.8588	9.91474	1.33905	0.810075	--	--
XLOC_018916	Chr03a:25767874-25769291	6.03018	7.86696	6.94857	5.64329	6.11904	5.88116	14.2206	15.4885	14.8546	6.08682	8.18278	7.1348	1.33674	0.806729	--	--
XLOC_102439	contig383578:375-954	4.34397	3.69773	4.02085	8.30138	2.01515	5.15827	11.1502	14.8238	12.987	1.65678	6.56076	4.10877	1.33211	0.801051	--	--
XLOC_100736	contig363013:0-203	24.5565	36.223	30.3898	28.1861	14.1955	21.1908	49.7082	56.9946	53.3514	48.4855	39.9989	44.2422	1.33209	0.827007	--	--
XLOC_076274	contig142955:746-2633	10.3526	25.1104	17.7315	19.6036	13.1971	16.4004	35.6733	46.5523	41.1128	26.9913	25.8025	26.3969	1.32586	0.824747	--	--
XLOC_085968	contig21573:7963-8790	5.12208	6.90058	6.01133	5.43424	5.66585	5.55005	11.5195	16.0447	13.7821	9.96954	11.8932	10.9314	1.31223	0.80083	--	--
XLOC_102233	contig380985:6-211	22.8221	11.6648	17.2434	9.80981	15.8515	12.8306	24.7502	38.9076	31.8289	17.3779	23.2247	20.3013	1.31075	0.819644	--	--
XLOC_091147	contig260869:69-1778	42.0697	52.3762	47.2229	36.6462	34.9751	35.8106	90.739	86.9214	88.8302	86.03	78.9173	82.4736	1.31066	0.828125	--	--
XLOC_047786	Chr07b:37646219-37646478	6.89164	9.17564	8.03364	7.70257	5.99329	6.84793	19.3318	13.8967	16.6142	12.9938	23.5368	18.2653	1.27868	0.803082	--	--
XLOC_085491	contig211882:0-358	18.8932	19.3642	19.1287	18.4965	22.2821	20.3893	46.8732	51.518	49.1956	40.8661	33.7682	37.3172	1.27072	0.81973	--	--
XLOC_108092	contig61616:4370-5037	13.8742	13.1928	13.5335	9.92343	8.63559	9.27951	23.0806	21.5785	22.3296	21.253	25.0742	23.1636	1.26683	0.80876	--	--
XLOC_040958	Chr06b:9038301-9039418	12.8043	22.9643	17.8843	12.7086	13.9818	13.3452	25.3645	38.6858	32.0251	17.9763	21.7536	19.8649	1.26288	0.814194	Pavir.Fb00447.1|50,2186:8,1117(-636.76)	--
XLOC_070844	contig108254:2602-3558	92.8474	47.1065	69.9769	47.3435	79.3979	63.3707	116.727	185.533	151.13	45.8673	111.552	78.7098	1.2539	0.823424	--	--
XLOC_017838	Chr03a:47112102-47113203	5.8156	6.37124	6.09342	11.4845	10.6141	11.0493	23.3812	29.1002	26.2407	27.4713	16.1404	21.8059	1.24785	0.809666	--	--
XLOC_086065	contig216604:618-1940	15.8854	14.9615	15.4234	23.4409	24.3437	23.8923	51.4017	61.6649	56.5333	32.7456	37.9573	35.3515	1.24255	0.81751	--	--
XLOC_074166	contig129067:2459-2757	5.63617	4.84656	5.24136	17.0787	9.53042	13.3046	20.7314	41.8908	31.3111	9.47882	8.75702	9.11792	1.23475	0.810178	--	--
XLOC_106954	contig54709:4220-5284	11.4343	15.5325	13.4834	12.6297	14.1792	13.4045	28.6274	34.4151	31.5212	21.1209	20.3177	20.7193	1.23361	0.810257	--	--
XLOC_109552	contig71606:4107-4314	3.53228	11.2783	7.40527	5.27307	17.3997	11.3364	19.318	33.2647	26.2914	21.0379	29.9909	25.5144	1.21363	0.804909	--	--
XLOC_040563	Chr06b:52746463-52746750	50.4177	21.0922	35.7549	13.8047	25.3883	19.5965	53.9496	36.5318	45.2407	20.1835	67.4401	43.8118	1.20703	0.812021	--	Pavir.Fb02129.1_dup1|UPSTREAM_2K
XLOC_035984	Chr05b:60425040-60425274	15.678	12.7479	14.213	10.8231	11.3369	11.08	23.6406	27.1925	25.4166	20.9691	9.8075	15.3883	1.19781	0.802972	--	--
XLOC_067064	contig05241:496-1294	21.7679	29.462	25.615	37.8838	27.9351	32.9095	75.7963	74.8443	75.3203	70.7237	68.815	69.7693	1.19454	0.813194	--	--
XLOC_096979	contig319716:3-1413	10.7581	4.16964	7.46389	18.6749	7.9047	13.2898	14.6814	45.7993	30.2404	8.35734	7.35414	7.85574	1.18615	0.80461	--	--
XLOC_004424	Chr01b:9525974-9526332	13.5939	23.4283	18.5111	15.1837	14.7619	14.9728	38.3508	29.3906	33.8707	26.6319	17.1123	21.8721	1.1777	0.804925	--	--
XLOC_008497	Chr02a:17883006-17883804	21.2185	32.9155	27.067	15.338	13.9818	14.6599	30.5527	35.5062	33.0294	28.7621	25.3198	27.0409	1.17188	0.803122	--	--
XLOC_100556	contig36054:6400-6742	21.831	18.7712	20.3011	73.9603	49.3471	61.6537	110.19	166.489	138.339	31.4315	10.6563	21.0439	1.16595	0.813281	--	--
XLOC_101398	contig371037:0-1166	1185.84	709.531	947.686	699.037	1219.01	959.024	1937.67	2343.07	2140.37	643.157	1603.29	1123.22	1.15822	0.815273	--	--
XLOC_097422	contig324480:1187-1391	30.6389	36.5886	33.6137	24.3857	29.001	26.6933	51.7001	66.5926	59.1463	39.7431	41.0928	40.4179	1.14781	0.806658	--	--
XLOC_088942	contig241098:0-584	5.71735	11.21	8.46367	14.9819	20.4995	17.7407	32.9762	45.3199	39.148	11.949	14.6423	13.2956	1.14188	0.800869	Pavir.J22147.1|1,501:77,563(-245.67)	--
XLOC_024804	Chr04b:1067324-1067539	114.54	135.73	125.135	113.612	111.594	112.603	254.901	239.77	247.335	249.855	360.357	305.106	1.13522	0.810304	--	Pavir.Db00593.1_dup1|DOWNSTREAM_2K
XLOC_093538	contig283475:477-738	105236	152495	128866	195634	200789	198212	96815.6	89539.7	93177.7	151333	155270	153302	-1.08899	0.804909	--	--
XLOC_100635	contig361668:30-1195	530.596	450.273	490.435	645.793	626.618	636.206	310.518	284.828	297.673	386.371	404.283	395.327	-1.09576	0.80502	--	--
XLOC_113247	contig99304:2973-3676	654.722	487.357	571.04	647.041	1663.78	1155.41	432.674	643.276	537.975	888.981	986.878	937.929	-1.10279	0.805476	--	--
XLOC_106176	contig50368:1180-1517	84.5576	174.474	129.516	145.674	225.963	185.819	118.036	52.1888	85.1124	179.638	133.625	156.632	-1.12645	0.807926	--	--
XLOC_030173	Chr05a:6384988-6385254	1843.35	852.334	1347.84	847.835	1346.79	1097.31	536.26	460.072	498.166	499.42	602.199	550.809	-1.13928	0.811871	--	Pavir.Ea00569.1_dup1|UPSTREAM_2K
XLOC_033612	Chr05b:52530212-52530517	2694.25	3017.62	2855.93	3182.81	2754.28	2968.55	1288.88	1389.38	1339.13	2311.7	2079.43	2195.56	-1.14846	0.814304	--	--
XLOC_011923	Chr02a:73015539-73016177	312.528	370.779	341.653	568.612	227.376	397.994	207.532	149.417	178.475	363.416	321.407	342.412	-1.15703	0.814084	--	--
XLOC_082933	contig19167:4938-5162	84.3339	66.1188	75.2264	49.1995	56.9448	53.0721	24.0912	23.4981	23.7947	28.3497	19.5856	23.9676	-1.15732	0.806925	--	--
XLOC_040514	Chr06b:50334812-50352041	391.95	363.59	377.77	629.924	389.873	509.899	238.094	218.809	228.452	518.281	369.226	443.753	-1.15832	0.81436	--	--
XLOC_038721	Chr06a:22196846-22197236	9551.06	6079.58	7815.32	7224.51	5277.56	6251.03	2539.18	2978.13	2758.65	3408.07	3631.66	3519.86	-1.18013	0.818171	--	--
XLOC_051061	Chr08b:46476250-46476745	55.8393	61.3274	58.5834	53.7914	64.8473	59.3193	27.9904	24.1615	26.0759	35.0298	31.082	33.0559	-1.18578	0.811729	--	Pavir.Hb01614.3_dup1|DOWNSTREAM_2K
XLOC_063395	contig00469:34371-34674	23.6759	52.0802	37.878	34.8802	28.386	31.6331	14.7124	13.0229	13.8677	14.21	17.8631	16.0365	-1.18971	0.805358	--	--
XLOC_079115	contig162890:140-343	151.117	379.336	265.226	249.166	604.944	427.055	208.064	165.62	186.842	440.859	197.328	319.093	-1.1926	0.818155	--	--
XLOC_056517	Chr09a:44980892-44981354	32.4368	30.8388	31.6378	29.1523	34.5854	31.8689	16.0514	11.781	13.9162	25.9897	18.2004	22.0951	-1.19538	0.806689	--	--
XLOC_065038	contig02292:5235-10729	145.676	103.177	124.427	134.043	108.614	121.329	51.511	53.9253	52.7181	64.4457	67.3978	65.9217	-1.20255	0.816793	--	--
XLOC_069736	contig101977:216-761	87.4652	128.906	108.186	95.2478	121.376	108.312	48.7108	45.1272	46.919	77.8705	69.99	73.9302	-1.20695	0.817541	--	--
XLOC_064952	contig02181:17755-17984	335.091	389.297	362.194	332.521	396.656	364.589	176.116	138.136	157.126	240.68	207.104	223.892	-1.21435	0.820408	--	--
XLOC_090940	contig25902:0-443	6.73768	23.5697	15.1537	17.3893	31.5058	24.4475	13.6153	7.39518	10.5052	23.4012	15.5222	19.4617	-1.21858	0.804618	Pavir.J23703.1|711,1136:6,378(-251.06)	--
XLOC_080918	contig176401:1178-1475	67.6877	74.5512	71.1195	62.3625	42.6595	52.511	16.6751	28.4407	22.5579	47.5401	22.3758	34.9579	-1.21899	0.81436	--	--
XLOC_112422	contig92527:15-439	530.405	198.14	364.273	229.524	403.845	316.684	133.409	136.932	135.17	103.096	127.836	115.466	-1.22827	0.822542	--	--
XLOC_048919	Chr08a:45986588-45986918	83.073	181.21	132.141	199.063	343.888	271.475	130.387	100.512	115.449	194.987	136.166	165.577	-1.23356	0.822306	--	Pavir.Ha01583.1_dup1|UPSTREAM_2K
XLOC_088331	contig23597:7185-7524	8.16595	12.9951	10.5805	20.4852	24.0047	22.2449	11.8519	6.90388	9.37791	13.439	13.35	13.3945	-1.24614	0.806461	--	--
XLOC_109734	contig72974:951-1203	8580.83	4780.64	6680.73	6170.43	5764.47	5967.45	2315.75	2684.49	2500.12	2256.09	2914.96	2585.52	-1.25512	0.827936	--	--
XLOC_089331	contig244798:1647-1872	23662.6	22231.7	22947.2	41545.7	28702.3	35124	15617	13587	14602	27544.3	22504.9	25024.6	-1.26629	0.82907	--	--
XLOC_030388	Chr05a:12944587-12945052	32.1949	26.551	29.3729	42.6282	135.083	88.8556	25.4572	47.7141	36.5856	59.7631	70.56	65.1616	-1.28019	0.82477	--	--
XLOC_108886	contig67070:4539-4745	36880	17744.9	27312.5	18989.1	26420.8	22704.9	10695.5	7943.12	9319.29	7438.6	10162.3	8800.46	-1.28471	0.830196	--	--
XLOC_005703	Chr01b:51901625-51901946	476.369	396.46	436.415	412	425.135	418.567	204.421	137.689	171.055	320.361	320.762	320.562	-1.291	0.82974	--	--
XLOC_039236	Chr06a:46905962-46906447	84.3789	91.2115	87.7952	141.595	118.918	130.256	55.5081	50.3348	52.9214	109.069	98.5182	103.794	-1.29943	0.828606	--	--
XLOC_090164	contig252203:3-1787	16.9914	9.38622	13.1888	18.6109	16.0917	17.3513	8.5189	5.48407	7.00149	10.1106	13.5893	11.85	-1.30931	0.807776	--	--
XLOC_085961	contig215646:258-619	42.8879	18.1253	30.5066	29.3643	19.7572	24.5608	10.5894	9.15309	9.87127	14.477	12.5898	13.5334	-1.31505	0.816486	--	--
XLOC_027571	Chr05a:1076141-1076428	226.879	163.464	195.172	127.262	128.233	127.747	48.2708	54.2758	51.2733	76.4847	75.1677	75.8262	-1.31701	0.8307	--	Pavir.Ea00570.1_dup1|DOWNSTREAM_2K
XLOC_048850	Chr08a:42963633-42963844	864.733	542.496	703.615	910.419	2248.87	1579.65	463.823	797.393	630.608	1116.26	1120.01	1118.13	-1.32479	0.833945	--	--
XLOC_078354	contig157506:1515-2058	3912.58	2634.43	3273.51	3269.59	2214.97	2742.28	1030.23	1153.24	1091.73	1479.97	1588.89	1534.43	-1.32876	0.835134	--	--
XLOC_045440	Chr07b:6517073-6517288	38.18	36.4154	37.2977	24.2124	23.589	23.9007	9.46269	9.43538	9.44904	6.71254	5.9075	6.31002	-1.33881	0.818179	--	Pavir.Gb00612.1_dup1|DOWNSTREAM_2K
XLOC_048851	Chr08a:42966454-42967244	2452.13	1538.28	1995.2	2952.51	2614.37	2783.44	1228.31	970.125	1099.22	1427.58	1699.49	1563.53	-1.34039	0.836221	--	Pavir.Ha01459.1_dup1|DOWNSTREAM_2K
XLOC_092989	contig278098:0-338	51.5838	73.8862	62.735	84.5584	47.6567	66.1076	24.2438	27.956	26.0999	17.8477	18.7421	18.2949	-1.34077	0.829527	--	--
XLOC_106175	contig50368:1180-1517	299.915	199.873	249.894	291.615	894.967	593.291	178.279	285.832	232.055	398.161	438.799	418.48	-1.35427	0.836473	--	--
XLOC_033319	Chr05b:38106595-38106795	362228	525002	443615	638084	633214	635649	259223	236974	248098	484337	476619	480478	-1.35732	0.838851	--	Pavir.Eb01952.1_dup1|UPSTREAM_2K
XLOC_075639	contig13884:10789-11035	95.048	84.687	89.8675	67.2646	56.4181	61.8413	25.6074	22.6201	24.1138	42.8176	33.8366	38.3271	-1.35871	0.831275	--	--
XLOC_055328	Chr09a:3544144-3544556	9.5618	14.1787	11.8702	23.3474	13.3694	18.3584	6.73307	7.58244	7.15775	6.14879	3.41821	4.7835	-1.35886	0.814698	--	Pavir.Ia00754.1_dup1|UPSTREAM_2K
XLOC_089728	contig24827:3017-8269	61.5087	42.3524	51.9305	51.8666	36.8341	44.3503	21.3253	12.9861	17.1557	35.964	34.4891	35.2266	-1.37026	0.829811	--	--
XLOC_100959	contig365561:292-573	14.3561	11.8651	13.1106	10.8609	18.4817	14.6713	7.42991	3.82765	5.62878	3.70883	9.56376	6.6363	-1.3821	0.810871	--	--
XLOC_068587	contig08011:5-634	17.9981	12.666	15.3321	17.3019	22.1709	19.7364	7.53843	7.53118	7.53481	9.65399	7.58096	8.61747	-1.38922	0.819581	--	Pavir.J05296.1_dup1|DOWNSTREAM_2K
XLOC_013627	Chr02b:59241529-59245232	40.5784	35.3593	37.9689	32.0555	31.3002	31.6778	12.6954	11.3704	12.0329	31.2932	30.9848	31.139	-1.39649	0.828936	Pavir.Bb02560.1|4,660:67,824(-330.32)	--
XLOC_092973	contig277972:1198-1402	7.42761	16.8109	12.1193	15.5182	12.8893	14.2038	4.1919	6.59332	5.39261	12.3645	6.99451	9.67952	-1.39722	0.811871	--	--
XLOC_087493	contig229022:1373-1698	861.684	704.151	782.918	716.697	722.283	719.49	279.899	265.432	272.665	492.189	493.667	492.928	-1.39984	0.841663	--	--
XLOC_015001	Chr02b:29647047-29647521	401.754	298.273	350.013	316.574	355.199	335.887	131.952	122.21	127.081	183.449	208.11	195.78	-1.40223	0.840828	--	--
XLOC_103772	contig401119:0-295	636.781	480.041	558.411	659.723	538.305	599.014	256.447	196.759	226.603	438.04	467.75	452.895	-1.40242	0.841466	--	--
XLOC_018441	Chr03a:10913397-10914124	6.04159	5.71453	5.87806	13.9099	13.66	13.7849	4.80009	5.58074	5.19041	2.74436	2.57537	2.65986	-1.40917	0.811769	--	--
XLOC_094580	contig294018:1224-1539	740.658	402.443	571.55	803.93	594.25	699.09	266.979	259.22	263.1	369.922	389.853	379.888	-1.40987	0.842584	--	--
XLOC_104414	contig41047:146-498	13.0737	14.5585	13.8161	10.8226	12.9215	11.8721	4.58159	4.3531	4.46734	8.99301	9.17133	9.08217	-1.41008	0.806673	--	Pavir.J33481.1_dup1|DOWNSTREAM_2K
XLOC_028083	Chr05a:12944587-12945052	30.1809	44.9489	37.5649	33.4941	100.745	67.1197	29.8505	20.3603	25.1054	55.0625	48.7071	51.8848	-1.41874	0.83752	--	--
XLOC_078951	contig161640:0-307	1545.82	1226.89	1386.36	1336.3	1172.16	1254.23	471.63	465.201	468.416	774.417	681.982	728.199	-1.42094	0.843639	--	--
XLOC_096255	contig311937:0-387	360.447	289.126	324.787	382.867	321.004	351.936	162.3	100.33	131.315	285.616	269.252	277.434	-1.42228	0.842584	--	--
XLOC_086214	contig217668:238-2097	23.7987	21.1956	22.4972	19.2695	16.0988	17.6842	8.74695	4.37592	6.56144	8.82281	5.09565	6.95923	-1.43038	0.820573	--	--
XLOC_017930	Chr03a:49224391-49224670	26.1156	15.2832	20.6994	17.941	24.7329	21.337	9.96216	5.83417	7.89817	12.0584	29.8966	20.9775	-1.43377	0.824786	--	--
XLOC_096516	contig31459:1045-1517	22.5211	24.7317	23.6264	28.2064	29.9369	29.0716	9.84907	11.6209	10.735	14.7753	18.0595	16.4174	-1.43729	0.831338	--	--
XLOC_079000	contig161977:215-500	439.37	419.864	429.617	253.735	396.732	325.233	117.599	121.887	119.743	196.301	164.4	180.351	-1.44153	0.84423	--	--
XLOC_000222	Chr01a:3850800-3851094	72.0386	72.4099	72.2242	50.7162	53.9334	52.3248	23.4787	14.8638	19.1713	39.6807	41.0382	40.3594	-1.44855	0.838457	--	Pavir.Aa00580.1_dup1|DOWNSTREAM_2K
XLOC_049399	Chr08a:12071780-12072210	203.715	152.084	177.9	97.7644	140.569	119.167	43.6362	43.3532	43.4947	82.0766	60.1609	71.1187	-1.45407	0.843025	--	Pavir.Ha00532.1_dup1|UPSTREAM_2K
XLOC_085671	contig213236:3-2048	21.4391	18.1596	19.7993	35.7937	36.8346	36.3142	12.7945	13.6932	13.2439	17.3512	17.6632	17.5072	-1.45521	0.836103	--	--
XLOC_021084	Chr03b:9416601-9417462	262.565	222.52	242.543	133.295	205.082	169.188	59.399	62.6107	61.0049	114.063	91.9412	103.002	-1.47163	0.846033	--	--
XLOC_102587	contig385435:684-919	1791.33	1344.09	1567.71	1027.95	948.907	988.429	327.171	379.181	353.176	614.263	535.423	574.843	-1.48475	0.84886	--	--
XLOC_040680	Chr06b:55569195-55569630	3484.86	2729.99	3107.43	2865.44	2748.77	2807.1	983.29	1011.93	997.611	1662.81	1659.16	1660.99	-1.49253	0.850002	--	--
XLOC_088237	contig235204:0-266	14.6229	12.6405	13.6317	33.9958	38.8449	36.4203	13.4485	12.4092	12.9289	15.9747	10.4187	13.1967	-1.49415	0.838702	--	--
XLOC_102770	contig387814:39-298	489.306	467.475	478.39	287.196	338.349	312.772	107.041	113.82	110.43	243.746	210.054	226.9	-1.50197	0.84938	--	Pavir.J32323.2_dup1|UPSTREAM_2K
XLOC_034725	Chr05b:5870707-5871470	7.65181	9.94997	8.80089	12.6787	6.92217	9.80045	2.26508	4.63685	3.45096	6.25958	2.81822	4.5389	-1.50585	0.808264	--	Pavir.Eb00460.1_dup1|UPSTREAM_2K
XLOC_059003	Chr09b:22892842-22893131	13.1196	21.1318	17.1257	14.8667	21.6179	18.2423	5.87538	6.93978	6.40758	12.9064	13.4955	13.201	-1.50943	0.828732	--	--
XLOC_063865	contig01012:26029-26356	42.0548	31.1095	36.5821	23.1546	39.0802	31.1174	13.2748	8.58349	10.9291	23.7724	20.3598	22.0661	-1.50954	0.838418	--	Pavir.J00953.1_dup1|UPSTREAM_2K
XLOC_090899	contig25867:779-1047	1192.68	557.923	875.303	680.837	838.67	759.754	274.274	258.758	266.516	306.911	359.965	333.438	-1.51131	0.851121	--	--
XLOC_072621	contig119258:2904-3250	12.106	12.2729	12.1894	13.0972	11.1717	12.1344	3.6806	4.80032	4.24046	2.68067	4.55714	3.6189	-1.51682	0.817525	--	--
XLOC_070706	contig107386:506-1962	49.9879	45.1681	47.578	61.9934	83.0692	72.5313	24.2739	26.1795	25.2267	39.7992	46.5743	43.1867	-1.52365	0.846624	--	--
XLOC_093107	contig27925:1902-2145	60099.8	43444.5	51772.2	78445.1	53801.8	66123.4	26563	19385.9	22974.4	49873.9	45223.9	47548.9	-1.52513	0.853798	--	--
XLOC_094307	contig291086:2-1443	15.3865	13.6357	14.5111	17.2659	21.9538	19.6099	8.12995	5.42336	6.77666	11.2748	14.8975	13.0862	-1.53293	0.832047	--	--
XLOC_103754	contig40082:5220-5516	2630.37	1922.67	2276.52	2077.1	1850.7	1963.9	689.721	667.621	678.671	1266.67	1226.56	1246.61	-1.53294	0.853192	--	--
XLOC_038883	Chr06a:32852291-32852551	867.27	1008.97	938.12	462.619	458.266	460.442	111.737	205.836	158.787	191.765	264.426	228.095	-1.53593	0.853026	--	--
XLOC_001101	Chr01a:31681955-31682577	242.503	202.154	222.329	131.102	125.152	128.127	46.7328	41.2633	43.998	87.1886	75.2172	81.2029	-1.54207	0.850758	--	--
XLOC_073432	contig124417:376-735	125.619	112.73	119.175	80.7504	88.6845	84.7174	29.3138	28.5724	28.9431	57.797	45.8616	51.8293	-1.54944	0.850215	--	Pavir.J09463.1_dup1|UPSTREAM_2K
XLOC_039547	Chr06b:4999496-4999791	13.5558	15.9306	14.7432	11.3675	14.6036	12.9856	3.21564	5.65683	4.43623	9.6823	7.61916	8.65073	-1.5495	0.822912	--	Pavir.Fb00320.1_dup1|DOWNSTREAM_2K
XLOC_092899	contig277158:0-1669	15.5522	12.5479	14.0501	14.6034	16.7006	15.652	5.94919	4.73694	5.34306	7.68424	9.31309	8.49867	-1.55061	0.828677	--	--
XLOC_093185	contig279864:1297-1651	38.1057	25.6344	31.87	32.9745	18.7582	25.8663	6.61449	11.0305	8.82251	7.02759	6.75069	6.88914	-1.55182	0.839434	--	--
XLOC_087484	contig228890:913-1131	27669.3	18551.5	23110.4	35374.2	29476.4	32425.3	12053.4	9770.04	10911.7	17683.9	19001.2	18342.5	-1.57124	0.857429	--	--
XLOC_056568	Chr09a:49515047-49515340	1567.14	1321.96	1444.55	1281.1	1325.64	1303.37	434.332	441.681	438.006	902.678	765.529	834.104	-1.57322	0.856712	--	--
XLOC_088343	contig236027:1431-1673	54.3452	81.6591	68.0022	80.1619	64.065	72.1135	23.7419	24.4103	24.0761	46.8177	44.2718	45.5447	-1.58267	0.851782	--	--
XLOC_019298	Chr03a:41765366-41765606	23.0258	14.8196	18.9227	22.1818	27.123	24.6524	9.96479	6.44157	8.20318	17.4034	19.9334	18.6684	-1.58747	0.841741	--	Pavir.Ca02490.1_dup1|DOWNSTREAM_2K
XLOC_075393	contig137247:4-2949	3130.6	1586.87	2358.73	1665.92	2101.94	1883.93	655.695	597.398	626.547	836.152	831.872	834.012	-1.58825	0.858208	--	--
XLOC_005033	Chr01b:34340846-34349601	6.90786	7.46024	7.18405	22.9195	16.0051	19.4623	8.07083	4.85165	6.46124	10.0205	15.7144	12.8674	-1.5908	0.837016	--	--
XLOC_071414	contig111891:2684-3223	827.58	689.397	758.489	473.613	658.643	566.128	181.83	191.817	186.823	365.888	323.888	344.888	-1.59945	0.858224	Pavir.J07751.1|16,311:89,353(-99.27)	--
XLOC_041977	Chr06b:53670854-53671330	188.904	183.901	186.403	179.274	178.402	178.838	61.0531	56.6298	58.8414	111.515	108.149	109.832	-1.60375	0.856712	--	--
XLOC_082904	contig191525:284-600	92.0584	95.5976	93.828	90.9743	98.3024	94.6383	32.9042	29.2621	31.0831	64.121	57.8977	61.0094	-1.60629	0.855334	--	--
XLOC_027914	Chr05a:8943197-8943779	8.88659	15.3123	12.0995	10.7781	9.30408	10.0411	2.995	3.58553	3.29026	4.7664	5.50501	5.1357	-1.60964	0.818305	--	Pavir.Ea00644.1_dup1|UPSTREAM_2K
XLOC_092235	contig270890:762-996	13.869	28.6828	21.2759	22.3678	11.3369	16.8523	8.80728	2.15814	5.48271	3.49485	4.61528	4.05507	-1.61999	0.836292	--	--
XLOC_087264	contig22696:589-915	29361.3	19442.5	24401.9	38332.2	32658.6	35495.4	12968	10021.5	11494.7	19529.6	21003.2	20266.4	-1.62666	0.861776	--	Pavir.J20842.1_dup1|DOWNSTREAM_2K
XLOC_069208	contig09480:541-846	10286	15943.2	13114.6	22052.9	22944	22498.5	8570.84	5943.88	7257.36	18921	17641	18281	-1.63231	0.861752	--	--
XLOC_057388	Chr09a:76224771-76229157	4405.71	3291.44	3848.58	4828.74	4463.53	4646.14	1605.59	1385.81	1495.7	2875.85	2857.06	2866.46	-1.63521	0.862209	--	--
XLOC_102345	contig382359:651-1023	8.59943	6.23941	7.41942	11.8495	11.9728	11.9111	4.16004	3.4733	3.81667	8.36964	6.61353	7.49159	-1.64192	0.827251	--	--
XLOC_058747	Chr09b:17386108-17387807	164.744	110.648	137.696	133.751	105.945	119.848	36.1221	40.4185	38.2703	56.3815	55.7177	56.0496	-1.64691	0.859279	--	Pavir.Ib01608.1_dup1|UPSTREAM_2K
XLOC_046096	Chr07b:22420019-22420398	45.9818	45.0341	45.5079	98.8707	67.1408	83.0057	30.1595	22.8329	26.4962	60.6081	53.3758	56.9919	-1.64743	0.857712	--	--
XLOC_108780	contig66383:4457-4720	82.2535	139.802	111.028	114.923	248.36	181.641	57.6532	57.3781	57.5157	167.554	68.9178	118.236	-1.65907	0.860902	--	--
XLOC_001626	Chr01a:62775921-62776789	3.17871	3.52163	3.35017	8.15287	12.7398	10.4463	1.84624	4.75774	3.30199	0.517473	0.51615	0.516812	-1.66159	0.823739	--	--
XLOC_000087	Chr01a:1302887-1303131	3.75754	6.79275	5.27515	8.35334	12.0323	10.1928	3.73537	2.69632	3.21584	3.64458	3.61069	3.62764	-1.66428	0.822841	--	Pavir.Aa00580.1_dup1|DOWNSTREAM_2K
XLOC_064211	contig01401:0-1343	15937.3	7743.54	11840.4	8466.34	9184.12	8825.23	2896.56	2663.74	2780.15	3813.06	3823.74	3818.4	-1.66647	0.86413	--	Pavir.J01278.1_dup1|DOWNSTREAM_2K
XLOC_078582	contig159006:1397-2669	16.0459	12.6536	14.3497	14.3837	11.9795	13.1816	3.57411	4.71236	4.14324	6.47416	7.60066	7.03741	-1.66969	0.832937	--	--
XLOC_035655	Chr05b:42474610-42474814	4803.8	3997.05	4400.43	4111.21	2684.2	3397.7	1063.35	1068.78	1066.06	1706.3	1704.04	1705.17	-1.67227	0.863894	--	Pavir.Eb02152.1_dup1|UPSTREAM_2K
XLOC_104357	contig409357:1-269	14.3595	23.4868	18.9231	11.6339	18.5813	15.1076	4.29586	5.18125	4.73856	9.08751	10.2379	9.6627	-1.67275	0.836906	--	--
XLOC_063212	contig00299:25756-26194	26.6202	26.1461	26.3832	15.6559	22.4579	19.0569	5.05108	6.87827	5.96467	16.4057	17.4692	16.9374	-1.6758	0.842986	--	Pavir.J00345.1_dup1|DOWNSTREAM_2K
XLOC_091035	contig259866:1147-1777	10.0842	6.31934	8.20178	6.90592	9.41436	8.16014	2.29636	2.79137	2.54386	4.47618	3.68548	4.08083	-1.68157	0.814564	--	--
XLOC_040652	Chr06b:55231684-55231915	7.50999	11.9164	9.71321	9.73385	11.751	10.7424	6.24267	0.447635	3.34515	10.8673	7.17512	9.02118	-1.68318	0.82633	--	Pavir.Fb02303.1_dup1|UPSTREAM_2K
XLOC_106946	contig54661:4487-5420	13.7915	13.207	13.4993	14.1659	17.5086	15.8372	4.94645	4.90111	4.92378	9.92415	11.0104	10.4673	-1.68548	0.839269	--	--
XLOC_100822	contig363976:50-471	10.7944	9.35801	10.0762	5.63284	7.83076	6.7318	2.12129	2.05557	2.08843	3.49321	7.47232	5.48276	-1.68858	0.804193	--	--
XLOC_086730	contig222044:1613-2017	332.292	219.83	276.061	307.741	201.429	254.585	94.0102	63.1916	78.6009	176.832	161.877	169.355	-1.69553	0.863831	--	--
XLOC_104454	contig41230:1805-2144	136.014	145.067	140.541	130.555	121.87	126.212	42.0948	35.8255	38.9601	73.7879	59.6973	66.7426	-1.69578	0.862288	--	--
XLOC_101378	contig370841:633-969	2.85544	0.809561	1.8325	6.84238	6.88443	6.86341	2.49261	1.70752	2.10006	3.86719	2.56087	3.21403	-1.70849	0.806618	--	--
XLOC_091635	contig26521:970-1415	9.39572	18.9106	14.1532	14.503	31.6018	23.0524	13.7497	0.353182	7.05144	11.2038	32.337	21.7704	-1.70893	0.848553	--	Pavir.J24206.1_dup1|DOWNSTREAM_2K
XLOC_084872	contig206890:0-421	24606.6	15249.1	19927.8	29967.5	26525.3	28246.4	9934.96	7234.3	8584.63	15918.2	16442.6	16180.4	-1.71824	0.867147	--	--
XLOC_099680	contig350012:104-566	1.05119	1.70465	1.37792	10.2573	2.74488	6.50108	2.94071	1.00028	1.9705	4.8353	5.56541	5.20036	-1.72212	0.804287	--	--
XLOC_099102	contig342890:0-462	682.225	594.305	638.265	407.952	382.453	395.202	117.139	122.034	119.586	282.412	227.129	254.77	-1.72454	0.865501	--	--
XLOC_007656	Chr01b:54623999-54624361	31.6094	35.8317	33.7206	50.8593	37.4091	44.1342	16.716	9.77074	13.2434	39.167	25.5045	32.3357	-1.73662	0.858878	--	Pavir.Ab03254.1_dup1|UPSTREAM_2K
XLOC_021188	Chr03b:15832621-15832941	0.283662	0.296158	0.28991	7.19069	12.7168	9.95374	1.36648	4.58384	2.97516	0.575137	0	0.287568	-1.74227	0.827251	--	--
XLOC_062835	Chr09b:13531965-13532235	15.7642	18.7105	17.2374	11.9248	22.7042	17.3145	5.84776	4.49264	5.1702	16.2396	15.6984	15.969	-1.74369	0.844821	--	--
XLOC_062534	Chr09b:62498262-62498535	5.253	10.1664	7.70969	7.74372	8.17951	7.96162	0.950535	3.79503	2.37278	2.7706	5.49437	4.13248	-1.74648	0.817919	--	--
XLOC_017931	Chr03a:49224827-49225082	11.949	21.6208	16.7849	22.8925	18.6803	20.7864	8.9207	3.43884	6.17977	14.4299	29.5232	21.9766	-1.75002	0.84927	--	--
XLOC_070181	contig104331:532-1392	2.82941	1.97905	2.40423	5.31787	7.58889	6.45338	2.29397	1.53983	1.9169	3.72902	3.32791	3.52846	-1.75128	0.805902	--	Pavir.J06699.1_dup1|DOWNSTREAM_2K
XLOC_105925	contig49019:4791-5144	93.6362	99.1571	96.3966	101.143	109.984	105.563	35.1385	27.5441	31.3413	85.7036	67.1483	76.4259	-1.75197	0.864556	--	--
XLOC_052328	Chr08b:52833965-52834177	5.7086	12.1363	8.92243	22.4115	16.1158	19.2637	6.79355	4.64338	5.71847	10.9108	17.7463	14.3286	-1.75218	0.847545	--	Pavir.Hb01939.2_dup1|DOWNSTREAM_2K
XLOC_037345	Chr06a:22197782-22198091	38.0713	19.2072	28.6392	19.1273	26.9022	23.0147	7.80411	5.80856	6.80634	10.0127	15.6608	12.8368	-1.75761	0.851491	--	--
XLOC_017151	Chr03a:20648742-20648999	1738.72	801.597	1270.16	931.897	1148.29	1040.09	310.015	304.883	307.449	373.969	349.361	361.665	-1.7583	0.868422	--	--
XLOC_073497	contig124777:2861-3222	14.296	9.18034	11.7382	8.42865	8.78098	8.60482	2.92123	2.16346	2.54234	4.07166	4.72117	4.39641	-1.75899	0.822195	--	--
XLOC_006602	Chr01b:19369308-19369624	7.03631	13.7441	10.3902	8.7813	17.9692	13.3752	4.90062	2.99029	3.94546	5.51267	8.06535	6.78901	-1.7613	0.838938	--	--
XLOC_055515	Chr09a:6247814-6248216	9.02284	7.77939	8.40111	5.4058	9.12748	7.26664	2.89362	1.38477	2.13919	9.22446	4.11939	6.67192	-1.76422	0.813556	--	Pavir.Ia00754.1_dup1|UPSTREAM_2K
XLOC_081155	contig17832:107-420	11.6595	8.41209	10.0358	12.8944	13.6458	13.2701	2.13983	5.66	3.89991	1.47844	1.17413	1.32628	-1.76667	0.839245	--	Pavir.J15987.1_dup1|UPSTREAM_2K
XLOC_078399	contig157819:253-457	15.7836	6.92216	11.3529	16.6266	30.0751	23.3508	9.08246	4.61533	6.84889	9.71496	18.3606	14.0378	-1.76953	0.852381	--	--
XLOC_110035	contig74898:1-386	3.44066	9.4322	6.43643	10.4279	6.62402	8.52598	2.61675	2.38149	2.49912	8.49817	5.83461	7.16639	-1.77045	0.822447	--	Pavir.J38309.1_dup1|UPSTREAM_2K
XLOC_098926	contig340985:9-211	303.675	224.263	263.969	263.815	210.962	237.388	72.9137	65.477	69.1954	118.691	78.6342	98.6627	-1.7785	0.867973	--	--
XLOC_099877	contig352517:255-1240	18.0444	11.7922	14.9183	17.772	17.3075	17.5398	6.25319	3.96201	5.1076	5.83082	11.3019	8.56636	-1.77991	0.847199	--	--
XLOC_049227	Chr08a:4418686-4419107	8.2036	4.93721	6.5704	5.67009	7.56879	6.61944	2.00253	1.83538	1.91896	2.4924	5.25655	3.87447	-1.78639	0.809634	--	Pavir.Ha00356.1_dup1|UPSTREAM_2K
XLOC_047804	Chr07b:38226738-38227351	11.1066	12.5618	11.8342	9.1673	9.23462	9.20096	3.1666	2.16749	2.66705	2.9457	2.92661	2.93616	-1.78654	0.826684	--	--
XLOC_014284	Chr02b:273310-273742	221.732	212.52	217.126	111.441	103.181	107.311	30.8272	31.1985	31.0129	67.7303	68.732	68.2311	-1.79086	0.866509	--	Pavir.Bb00450.1_dup1|UPSTREAM_2K
XLOC_030520	Chr05a:16242180-16242759	14813.2	11424.5	13118.8	14012.3	10275.2	12143.8	3317.45	3610.44	3463.95	6359.52	5928.54	6144.03	-1.80973	0.87136	--	--
XLOC_095663	contig305857:1-277	0	0.410635	0.205317	9.43432	10.3248	9.87957	2.47352	3.13174	2.80263	1.54436	0	0.772178	-1.81767	0.831078	--	--
XLOC_020259	Chr03b:32307548-32307786	205.784	318.076	261.93	488.433	449.234	468.833	140.408	125.206	132.807	335.939	263.896	299.918	-1.81974	0.87036	--	--
XLOC_073232	contig123175:37-406	40.5695	26.9092	33.7394	32.1456	17.951	25.0483	6.32743	7.84585	7.08664	6.96481	10.6013	8.78306	-1.82154	0.855901	--	--
XLOC_062253	Chr09b:54827920-54828213	2.40781	5.03193	3.71987	6.59301	4.52716	5.56008	1.63078	1.49723	1.564	5.41944	4.03264	4.72604	-1.82986	0.800318	--	--
XLOC_059036	Chr09b:23851058-23854691	159.126	83.1117	121.119	161.227	146.296	153.762	61.8763	24.506	43.1912	149.996	96.0822	123.039	-1.83189	0.869233	--	--
XLOC_100460	contig359376:39-568	0.980896	0.377035	0.678965	5.14276	9.58916	7.36596	1.30747	2.823	2.06523	1.23808	0.124554	0.681315	-1.83457	0.818218	--	--
XLOC_008357	Chr02a:14412957-14413282	10.2515	10.0922	10.1719	9.62676	6.00235	7.81456	1.54762	2.83019	2.18891	7.4158	7.09135	7.25357	-1.83595	0.821943	--	Pavir.Ba01152.1_dup1|DOWNSTREAM_2K
XLOC_050297	Chr08b:4903281-4903683	3534.13	2749.24	3141.68	5427.42	4363.62	4895.52	1534.99	1203.5	1369.24	3231.2	2796.32	3013.76	-1.83808	0.872494	--	Pavir.Hb00361.1_dup1|DOWNSTREAM_2K
XLOC_101117	contig367648:2-1101	4.11668	4.26745	4.19207	5.96681	5.06927	5.51804	1.79282	1.29228	1.54255	4.24589	4.1392	4.19254	-1.83884	0.800342	--	--
XLOC_101416	contig371135:0-223	6.95028	10.314	8.63214	12.4674	12.1893	12.3284	6.36641	0.496118	3.43126	11.3559	13.2291	12.2925	-1.84517	0.840891	--	--
XLOC_099969	contig353818:0-200	30.8621	19.1044	24.9832	67.7138	102.236	84.9751	18.6647	28.2468	23.4558	22.6714	16.8329	19.7522	-1.8571	0.868454	--	--
XLOC_009699	Chr02a:72830856-72832106	10.4681	10.1731	10.3206	6.71797	10.7663	8.74212	2.71333	2.1034	2.40836	5.80347	4.44868	5.12607	-1.85993	0.828039	--	--
XLOC_003260	Chr01a:41361430-41361893	581.612	531.755	556.683	388.295	388.49	388.392	105.278	108.34	106.809	240.069	253.823	246.946	-1.86248	0.872005	--	--
XLOC_041723	Chr06b:47113063-47113449	11043.9	8894.98	9969.44	10103.5	7647.62	8875.57	2383.97	2483.08	2433.53	5449.26	4596.04	5022.65	-1.86679	0.873911	--	--
XLOC_002828	Chr01a:20371725-20372041	722.981	514.639	618.81	591.157	429.147	510.152	149.819	127.728	138.773	317.994	298.13	308.062	-1.8782	0.873021	--	--
XLOC_026070	Chr04b:49187189-49187402	8.03079	5.97409	7.00244	2.87893	10.2746	6.57679	2.43457	1.14346	1.78902	5.37518	8.36266	6.86892	-1.87822	0.814123	--	Pavir.Db02335.1_dup1|DOWNSTREAM_2K
XLOC_021313	Chr03b:21357028-21357255	22097.6	15548.9	18823.2	28939.8	20248.1	24593.9	8530.87	4849.1	6689.99	19966.7	16698.3	18332.5	-1.87823	0.874376	--	Pavir.Cb01004.1_dup1|UPSTREAM_2K
XLOC_013356	Chr02b:52668468-52668954	49.3511	35.0283	42.1897	26.7764	42.4826	34.6295	9.54258	9.21318	9.37788	14.3775	16.1315	15.2545	-1.88467	0.862807	--	--
XLOC_071685	contig113469:2801-3313	160.751	105.613	133.182	141.782	210.136	175.959	40.9868	54.2093	47.5981	49.9557	46.2638	48.1098	-1.88627	0.872084	--	--
XLOC_111796	contig87450:12-269	6.55944	7.88295	7.22119	5.04941	7.77374	6.41157	1.09417	2.36082	1.7275	4.56616	7.24064	5.9034	-1.892	0.813044	--	--
XLOC_004796	Chr01b:22275863-22276173	9.4541	2.86143	6.15777	11.3265	8.05471	9.6906	3.87711	1.3317	2.60441	4.82315	8.97673	6.89994	-1.89563	0.834252	--	--
XLOC_061500	Chr09b:23851058-23854691	230.297	275.095	252.696	128.735	134.632	131.684	26.8148	43.3588	35.0868	63.9654	70.22	67.0927	-1.90808	0.87232	--	--
XLOC_099325	contig345418:84-407	15.1469	17.5189	16.3329	21.5082	19.9116	20.7099	6.48745	4.50103	5.49424	11.6742	11.8682	11.7712	-1.91433	0.856657	--	--
XLOC_112583	contig93883:67-642	40.0718	24.0909	32.0813	32.2325	25.1843	28.7084	7.16452	8.0206	7.59256	12.2262	15.9136	14.0699	-1.91881	0.862264	--	--
XLOC_075763	contig139825:0-497	188.284	135.072	161.678	86.8058	104.65	95.728	22.2173	28.4041	25.3107	60.7033	53.1626	56.9329	-1.91919	0.87162	--	--
XLOC_044779	Chr07a:30145602-30149175	6.10291	7.37042	6.73666	7.54617	12.6996	10.1229	2.71515	2.59867	2.65691	5.10329	5.0863	5.0948	-1.9298	0.837552	Pavir.Ga02144.1|2302,3586:15,636(-338.64)	--
XLOC_061506	Chr09b:24010761-24011163	9.02284	5.0566	7.03972	5.85628	9.35567	7.60597	2.58903	1.38477	1.9869	4.70636	4.68113	4.69374	-1.93661	0.825463	--	--
XLOC_090885	contig258534:1-208	11.4799	30.0754	20.7777	23.2015	18.4232	20.8124	3.3307	7.53162	5.43116	10.0982	6.66465	8.38141	-1.93811	0.857862	--	--
XLOC_075445	contig137607:2791-3018	2.63521	2.79042	2.71281	9.4564	3.85868	6.65754	2.52109	0.941482	1.73129	3.17193	1.25645	2.21419	-1.94314	0.817832	--	--
XLOC_030330	Chr05a:11709494-11709705	9.11118	6.16473	7.63795	7.91669	3.84916	5.88293	1.88036	1.17871	1.52954	0.791115	5.48254	3.13683	-1.94344	0.810068	--	--
XLOC_102016	contig378461:1-256	5.25756	9.55338	7.40547	6.86775	6.79285	6.8303	1.48678	2.06331	1.77504	3.72386	4.613	4.16843	-1.94409	0.819581	--	--
XLOC_067171	contig05410:11591-12312	969.972	815.33	892.651	823.402	715.159	769.28	207.541	192.243	199.892	477.717	472.815	475.266	-1.94429	0.875801	--	--
XLOC_024270	Chr04a:32626128-32629030	81.9154	49.3758	65.6456	125.893	127.615	126.754	33.8832	31.8434	32.8633	39.4605	40.7905	40.1255	-1.94748	0.873738	--	--
XLOC_047379	Chr07b:19117265-19119220	4.61112	3.90262	4.25687	6.71816	6.87269	6.79542	1.56718	1.95546	1.76132	2.75023	3.83808	3.29416	-1.94791	0.819596	--	--
XLOC_032869	Chr05b:17494910-17496448	4.20214	3.40115	3.80165	9.99524	7.95479	8.97501	2.20265	2.44763	2.32514	3.92667	3.58733	3.757	-1.9486	0.83352	--	Pavir.Eb01188.1_dup1|UPSTREAM_2K
XLOC_083399	contig19531:9134-9346	405.311	211.518	308.414	341.045	188.65	264.847	75.9643	60.9443	68.4543	138.723	184.407	161.565	-1.95195	0.875226	--	--
XLOC_033214	Chr05b:34417198-34417466	494.135	409.911	452.023	443.101	266.667	354.884	87.5695	95.7006	91.635	213.557	179.368	196.463	-1.95338	0.875581	--	Pavir.Eb01782.1_dup1|DOWNSTREAM_2K
XLOC_106450	contig51955:1406-1633	7.24683	0.697605	3.97222	7.88035	5.40216	6.64126	2.01687	1.41222	1.71455	1.90316	5.65404	3.7786	-1.95363	0.81825	--	--
XLOC_106565	contig52697:1-543	8.76129	11.9473	10.3543	9.08061	8.39496	8.73778	2.04109	2.46346	2.25227	8.37304	5.83871	7.10588	-1.95589	0.832882	--	--
XLOC_075965	contig141000:1148-1605	2931.53	2111.27	2521.4	3967.7	3118.63	3543.16	1011.79	809.992	910.891	2213.05	2240.48	2226.76	-1.95969	0.877424	--	--
XLOC_013766	Chr02b:62436131-62437099	5.51385	6.28142	5.89764	6.2696	6.28607	6.27783	1.92435	1.30294	1.61365	3.08216	2.73627	2.90921	-1.95994	0.815407	--	--
XLOC_087914	contig232447:680-976	37.6777	31.2715	34.4746	6.85112	4.02764	5.43938	1.33048	1.46516	1.39782	4.97252	5.92065	5.44658	-1.96027	0.805689	--	--
XLOC_101035	contig366441:0-213	50406	33899.5	42152.8	70365.8	51126.8	60746.3	17780.9	13403.6	15592.3	33041.3	31770.5	32405.9	-1.96197	0.877786	--	--
XLOC_092562	contig273788:693-1573	9.62633	7.11707	8.3717	19.1041	20.0597	19.5819	7.00331	2.99434	4.99882	11.1315	6.47168	8.80161	-1.96986	0.858319	--	--
XLOC_070959	contig108979:0-3524	21.3526	22.7474	22.05	24.0384	34.3148	29.1766	7.98403	6.90118	7.4426	13.6375	19.024	16.3308	-1.97093	0.864745	--	--
XLOC_049527	Chr08a:20274191-20274460	6590.26	4982.51	5786.38	4516.28	3660.18	4088.23	1026.17	1045.95	1036.06	2177.73	2060.81	2119.27	-1.98037	0.878432	--	--
XLOC_058979	Chr09b:22415847-22416184	19.6158	16.902	18.2589	8.65875	10.5803	9.61953	1.44606	3.39603	2.42104	2.30744	1.52803	1.91773	-1.99034	0.838489	--	--
XLOC_046319	Chr07b:31936768-31937155	5.41574	2.28476	3.85025	5.5279	5.83644	5.68217	2.26993	0.590176	1.43005	2.80802	3.59002	3.19902	-1.99037	0.810666	--	--
XLOC_079179	contig163407:698-977	473.679	327.177	400.428	374.317	462.271	418.294	142.189	68.2574	105.223	213.788	236.841	225.315	-1.99106	0.877542	--	--
XLOC_082691	contig189966:0-657	11.6199	9.70308	10.6615	9.46533	11.9086	10.6869	2.62238	2.70799	2.66519	6.35089	4.22043	5.28566	-2.00354	0.842938	--	--
XLOC_063678	contig00805:57-551	15.0532	17.7555	16.4043	15.2762	15.7224	15.4993	5.10419	2.61439	3.85929	8.74935	10.2099	9.47962	-2.0058	0.854735	--	Pavir.J00777.1_dup1|UPSTREAM_2K
XLOC_047048	Chr07b:9032882-9033575	8.33727	1.9225	5.12988	4.71727	9.51751	7.11739	1.67566	1.86735	1.7715	2.53808	5.27393	3.906	-2.00637	0.825692	--	--
XLOC_064897	contig02125:14529-15072	3205.73	2197.57	2701.65	4636.73	3643.74	4140.23	1206.86	851.897	1029.38	2411.49	2338.11	2374.8	-2.00794	0.87955	--	Pavir.J01896.1_dup1|DOWNSTREAM_2K
XLOC_092725	contig275465:0-1656	1.76991	1.13598	1.45294	6.47213	6.14336	6.30775	0.90199	2.23226	1.56713	0.459831	0.183607	0.321719	-2.009	0.818344	--	--
XLOC_028505	Chr05a:28108795-28109006	25454.2	20924.9	23189.5	23884.6	15764.2	19824.4	4574.93	5230.49	4902.71	9718.87	8707.06	9212.97	-2.01563	0.880243	--	--
XLOC_079178	contig163407:698-977	844.149	659.592	751.87	792.167	495.117	643.642	179.621	138.353	158.987	504.192	332.6	418.396	-2.01735	0.879164	--	--
XLOC_082934	contig19167:6762-7153	427.029	316.213	371.621	615.101	503.567	559.334	164.811	110.644	137.727	315.808	315.624	315.716	-2.02189	0.879046	--	--
XLOC_021970	Chr03b:47550989-47551325	23693.6	17445.5	20569.5	20305.1	12915.2	16610.2	3843.39	4336.14	4089.76	9806.45	8197.85	9002.15	-2.02198	0.880227	--	Pavir.Cb02147.1_dup1|UPSTREAM_2K
XLOC_096663	contig316258:25-299	9.21388	13.0164	11.1151	51.8213	35.7854	43.8034	9.11333	12.4476	10.7805	5.10265	0.389206	2.74593	-2.02262	0.871068	--	--
XLOC_005032	Chr01b:34340363-34340782	568.689	482.493	525.591	840.187	681.825	761.006	201.196	172.308	186.752	490.683	329.715	410.199	-2.02678	0.879747	--	--
XLOC_104014	contig404596:616-973	0.417798	0	0.208899	2.21989	7.55803	4.88896	0.523546	1.86735	1.19545	0.42284	0.231591	0.327215	-2.03198	0.801318	--	--
XLOC_072118	contig116246:1553-1818	3113.52	2504.12	2808.82	2709.41	2051.93	2380.67	599.649	555.31	577.479	1590.52	1175.59	1383.05	-2.04353	0.880605	--	--
XLOC_071266	contig110928:2937-3451	6.26544	2.23973	4.25258	5.976	4.21651	5.09625	1.04777	1.42354	1.23566	1.41929	3.85513	2.63721	-2.04416	0.805287	--	--
XLOC_008898	Chr02a:29479349-29479704	3.27597	2.18564	2.73081	6.72888	3.67602	5.20245	1.3163	1.20035	1.25833	0.233068	3.01093	1.622	-2.04769	0.807272	--	--
XLOC_046149	Chr07b:23297564-23297822	17368.3	14384.1	15876.2	16649.7	11259.8	13954.8	3409.87	3320.33	3365.1	7305.58	6775.26	7040.42	-2.05204	0.881369	--	--
XLOC_007824	Chr02a:2332312-2333673	13.9308	9.05808	11.4944	6.9628	9.91596	8.43938	1.5753	2.48575	2.03052	3.13812	2.42511	2.78162	-2.05528	0.836095	--	Pavir.Ba00572.1_dup1|DOWNSTREAM_2K
XLOC_076171	contig14238:9762-10895	10.8082	4.30655	7.55737	14.8366	12.06	13.4483	2.73032	3.70697	3.21864	10.2681	7.99	9.12904	-2.06289	0.853168	--	--
XLOC_007970	Chr02a:5401362-5404547	5.54688	5.45486	5.50087	4.98542	4.46589	4.72566	1.13672	1.12305	1.12988	5.21677	7.98394	6.60036	-2.06434	0.800239	Pavir.Ba00477.1|1,1075:2,976(-535.57)	--
XLOC_105982	contig49315:3337-3613	62141	45272.1	53706.6	65077.5	51852.1	58464.8	17333.2	10609.2	13971.2	34742.6	36950.6	35846.6	-2.06512	0.882007	--	--
XLOC_075062	contig134961:952-2244	5.91734	6.18218	6.04976	13.4232	15.0259	14.2246	3.07888	3.66698	3.37293	5.14758	3.88332	4.51545	-2.07631	0.855184	--	--
XLOC_017824	Chr03a:46058767-46059074	3.73462	1.94744	2.84103	2.98282	11.2025	7.09268	2.22351	1.13188	1.67769	3.68916	2.13596	2.91256	-2.07985	0.828472	--	--
XLOC_011762	Chr02a:68128554-68129475	1.42901	3.03099	2.23	8.54337	5.00741	6.77539	2.17862	1.01951	1.59907	0	2.7172	1.3586	-2.08307	0.825826	--	--
XLOC_094760	contig296178:796-1017	14.2901	6.06199	10.176	9.39771	10.8494	10.1236	2.72328	2.03903	2.38115	7.54645	11.5481	9.54727	-2.08798	0.844553	--	--
XLOC_005009	Chr01b:33453182-33455073	5.10134	5.82226	5.4618	4.99763	6.97682	5.98723	1.96652	0.848882	1.4077	3.84385	2.33728	3.09056	-2.08855	0.818683	--	--
XLOC_051602	Chr08b:12383042-12383320	162.649	121.685	142.167	151.683	191.153	171.418	33.1667	47.333	40.2498	37.9865	36.541	37.2638	-2.09046	0.879786	--	--
XLOC_106092	contig49981:4667-5700	2782.5	1917.84	2350.17	3489.71	2025.94	2757.82	754.458	540.635	647.547	1715.72	1463.65	1589.69	-2.09047	0.882117	--	--
XLOC_026203	Chr04b:928535-928829	16.0465	18.5484	17.2974	21.6771	26.1496	23.9133	5.93715	5.20234	5.56974	15.1324	12.6785	13.9055	-2.10213	0.866926	--	Pavir.Db00590.1_dup1|UPSTREAM_2K
XLOC_070147	contig104156:3335-3636	30.5018	20.6594	25.5806	18.6594	15.5555	17.1075	2.05677	5.89412	3.97545	14.7255	7.94196	11.3337	-2.10544	0.860602	--	--
XLOC_110225	contig76198:3569-3984	1328.74	1395.22	1361.98	1316.85	1484.6	1400.72	322.642	327.892	325.267	862.762	773.494	818.128	-2.10648	0.882479	--	--
XLOC_022404	Chr04a:11317539-11317982	109.065	130.352	119.708	139.534	82.5875	111.061	26.5149	25.0148	25.7648	73.0138	65.9282	69.471	-2.10787	0.879132	--	--
XLOC_030145	Chr05a:5925040-5925245	1.82576	7.77649	4.80113	4.35992	7.39735	5.87863	2.06252	0.64846	1.35549	4.34447	6.88141	5.61294	-2.11667	0.818581	--	Pavir.Ea00569.1_dup1|UPSTREAM_2K
XLOC_033596	Chr05b:51222847-51223172	950.071	927.911	938.991	591.881	627.246	609.563	130.443	149.394	139.918	359.254	297.564	328.409	-2.12319	0.882314	--	--
XLOC_023465	Chr04a:2526189-2528263	24.9714	25.1731	25.0722	28.2431	23.2726	25.7579	6.19287	5.61373	5.9033	13.7097	10.5545	12.1321	-2.12542	0.868997	--	--
XLOC_030368	Chr05a:12303489-12303826	0.768514	0.266987	0.517751	6.49407	15.2481	10.8711	0.826322	4.1507	2.48851	0.260472	0	0.130236	-2.12714	0.848632	--	Pavir.Ea00912.1_dup1|DOWNSTREAM_2K
XLOC_082636	contig189485:589-799	7.57276	0	3.78638	14.0724	0	7.03622	1.90869	1.27139	1.59004	0.803204	2.38553	1.59437	-2.14584	0.830897	--	--
XLOC_026099	Chr04b:49607882-49608114	6.79855	4.5754	5.68697	2.95793	7.25622	5.10707	1.42359	0.884359	1.15397	2.98246	2.95383	2.96815	-2.14589	0.810091	--	Pavir.Db02396.1_dup1|UPSTREAM_2K
XLOC_091446	contig263426:719-963	45.0599	84.077	64.5685	44.9254	96.2114	70.5684	14.4061	17.4577	15.9319	31.3943	33.4839	32.4391	-2.1471	0.878676	--	--
XLOC_075655	contig138947:2378-2803	454.142	363.918	409.03	515.428	390.027	452.727	127.481	75.6756	101.578	421.68	301.794	361.737	-2.15605	0.883204	--	--
XLOC_026069	Chr04b:49183928-49185418	3.63751	3.38571	3.51161	5.66628	3.9765	4.82139	1.47519	0.670405	1.0728	2.9165	2.71991	2.81821	-2.16807	0.806248	--	--
XLOC_058526	Chr09b:12542729-12543041	535.07	335.613	435.342	812.306	530.915	671.611	181.837	114.367	148.102	370.194	337.354	353.774	-2.18103	0.884149	--	Pavir.Ib01197.1_dup1|UPSTREAM_2K
XLOC_085053	contig208354:1770-2071	3.56936	4.06414	3.81675	7.77475	7.77777	7.77626	1.54258	1.88612	1.71435	1.28048	2.8591	2.06979	-2.18142	0.836819	--	--
XLOC_102586	contig385435:684-919	75.3749	102.621	88.9978	128.434	157.3	142.867	29.6666	33.2354	31.451	58.2475	40.3837	49.3156	-2.1835	0.882109	--	--
XLOC_064827	contig02025:3555-7831	3.9161	4.59625	4.25617	3.54398	6.27776	4.91087	1.25592	0.895265	1.07559	2.92119	2.42718	2.67419	-2.19084	0.808595	--	--
XLOC_082012	contig184566:1947-2390	12.8312	13.5818	13.2065	16.5288	13.4717	15.0003	4.17968	2.37107	3.27538	9.34834	7.53924	8.44379	-2.19525	0.860555	--	--
XLOC_060477	Chr09b:2206481-2206839	228.793	105.427	167.11	219.197	176.028	197.613	61.8801	24.3233	43.1017	191.703	103.358	147.531	-2.19686	0.883251	--	Pavir.Ib00636.1_dup1|UPSTREAM_2K
XLOC_047523	Chr07b:22420019-22420398	99.2715	112.225	105.748	145.549	149.733	147.641	20.4231	43.9309	32.177	50.764	55.7727	53.2683	-2.19799	0.882708	--	--
XLOC_059382	Chr09b:38391644-38391941	146.974	152.443	149.708	122.915	161.205	142.06	31.3928	30.4779	30.9354	70.6348	62.2466	66.4407	-2.19917	0.882653	--	--
XLOC_074661	contig132261:2345-2931	1.59079	1.52753	1.55916	8.00703	14.02	11.0135	2.26903	2.52587	2.39745	0.643888	0.748543	0.696215	-2.1997	0.851491	--	--
XLOC_081368	contig179897:658-1955	7.82167	6.14936	6.98552	6.34463	7.64375	6.99419	1.61368	1.42348	1.51858	2.33848	2.69597	2.51722	-2.20343	0.832362	--	--
XLOC_101939	contig377603:619-1051	6.72697	1.02403	3.8755	12.6172	13.3239	12.9706	2.88767	2.72821	2.80794	7.30408	6.32689	6.81548	-2.20766	0.857082	--	--
XLOC_022135	Chr04a:3807201-3807479	2.32355	3.24492	2.78423	6.49406	11.0814	8.78771	1.82569	1.96054	1.89311	4.55838	5.27396	4.91617	-2.21473	0.843119	--	Pavir.Da00430.1_dup1|DOWNSTREAM_2K
XLOC_099948	contig353384:997-1245	0	2.70727	1.35364	6.76788	4.25032	5.5091	1.9911	0.369136	1.18012	1.01439	1.48394	1.24917	-2.22289	0.818187	--	--
XLOC_025713	Chr04b:37848572-37850141	0.442648	0.194697	0.318672	4.65827	8.68358	6.67093	0.585133	2.25022	1.41768	0.0661297	0.131244	0.0986871	-2.23436	0.830441	--	--
XLOC_051592	Chr08b:11393036-11393437	3.96411	8.39849	6.1813	5.42855	4.12433	4.77644	0.917489	1.11237	1.01493	2.83542	2.63217	2.7338	-2.23455	0.807792	--	--
XLOC_097944	contig330211:2-1341	5.63753	1.67728	3.6574	4.97647	5.96302	5.46975	0.857628	1.45865	1.15814	0.622154	0.620935	0.621545	-2.23966	0.818234	--	--
XLOC_062356	Chr09b:58186706-58187165	171.873	52.7608	112.317	184.689	121.798	153.244	34.0283	30.7565	32.3924	55.3973	49.2191	52.3082	-2.2421	0.883676	--	--
XLOC_081142	contig178261:1777-1984	4.41535	3.75942	4.08738	7.3823	14.3292	10.8557	3.3307	1.25527	2.29298	3.36606	4.1654	3.76573	-2.24316	0.852034	--	--
XLOC_049528	Chr08a:20274721-20274954	13673.9	11127.7	12400.8	10712.2	8292.79	9502.51	1962.19	2034.39	1998.29	4907.99	4273.72	4590.86	-2.24954	0.886732	--	--
XLOC_105804	contig48446:0-3858	6.66411	1.75875	4.21143	4.85084	5.09166	4.97125	0.863237	1.22322	1.04323	0.285447	0.532943	0.409195	-2.25255	0.811769	--	--
XLOC_074216	contig12936:4217-4601	2.23639	1.47397	1.85518	4.62856	4.92845	4.77851	0.657043	1.34551	1.00128	1.82908	1.61663	1.72286	-2.25472	0.808611	--	--
XLOC_075793	contig139972:68-281	274.653	344.79	309.721	233.193	310.108	271.651	74.863	38.8777	56.8704	235.74	126.96	181.35	-2.256	0.885086	--	--
XLOC_091077	contig260247:0-637	80.0476	73.1464	76.597	55.2238	76.7622	65.993	15.3728	12.2012	13.787	44.3952	24.6575	34.5264	-2.259	0.880928	--	--
XLOC_026739	Chr04b:18658996-18659411	0.534777	1.47447	1.00463	14.0977	3.03243	8.56507	1.73619	1.84061	1.7884	5.89831	4.08974	4.99403	-2.25979	0.843474	--	--
XLOC_089421	contig24564:7591-8364	45.6376	27.309	36.4733	32.6771	27.9799	30.3285	6.14681	6.48152	6.31416	13.1433	16.8302	14.9867	-2.26401	0.87462	--	--
XLOC_106227	contig50694:1364-1814	18.1502	16.4767	17.3135	14.4372	23.4368	18.937	3.69794	4.16559	3.93176	6.76451	8.14201	7.45326	-2.26796	0.867588	--	--
XLOC_091010	contig259557:1270-1503	6.71484	0.645421	3.68013	24.1036	32.2648	28.1842	4.68975	6.98952	5.83963	2.35763	3.50258	2.9301	-2.27094	0.873951	--	--
XLOC_014226	Chr02b:73690671-73691150	2.98346	2.34443	2.66395	3.91568	5.1979	4.55679	1.04489	0.842031	0.943461	2.14648	0.712372	1.42943	-2.27198	0.805224	--	--
XLOC_004486	Chr01b:11459117-11459561	3.83562	2.14544	2.99053	6.31981	6.22581	6.27281	1.17147	1.41767	1.29457	0.642459	1.43866	1.04056	-2.27664	0.828046	--	--
XLOC_000227	Chr01a:3963371-3963657	9.074	0.759338	4.91667	3.4783	5.63675	4.55753	0.286074	1.57765	0.931862	1.07037	2.12348	1.59693	-2.29006	0.806083	--	Pavir.Aa00580.1_dup1|DOWNSTREAM_2K
XLOC_102458	contig383776:594-1095	3.05434	3.5588	3.30657	7.00212	5.51169	6.2569	0.978436	1.57601	1.27722	2.14268	4.13421	3.13844	-2.29244	0.828417	--	--
XLOC_052799	Chr09a:7088302-7088573	9.45759	3.44976	6.45368	4.43251	7.82979	6.13115	1.61078	0.890819	1.2508	3.22031	5.18847	4.20439	-2.29331	0.827267	--	--
XLOC_006536	Chr01b:16923764-16925599	7.93465	5.22211	6.57838	5.87658	3.82614	4.85136	1.17768	0.798002	0.987843	2.07945	2.52353	2.30149	-2.29604	0.811391	--	--
XLOC_098604	contig337750:573-1206	0.572555	1.07915	0.82585	5.71813	9.12087	7.4195	1.65244	1.35131	1.50188	0.966935	1.25287	1.1099	-2.30456	0.838442	--	--
XLOC_083695	contig19773:8383-8711	135.766	156.252	146.009	112.788	139.888	126.338	26.0732	25.0247	25.549	58.2884	46.6308	52.4596	-2.30595	0.885125	--	--
XLOC_031350	Chr05a:48467863-48468607	340.001	318.769	329.385	461.488	294.47	377.979	88.1806	64.1241	76.1523	228.046	198.967	213.507	-2.31135	0.886858	Pavir.Ea02643.1|80,583:1,339(-209.54)	--
XLOC_101635	contig373556:9-257	5.1392	2.70727	3.92324	15.9968	15.1797	15.5883	0	6.27531	3.13766	1.4977	1.48394	1.49082	-2.31247	0.864697	--	--
XLOC_109705	contig72740:10-4528	7.96693	4.54945	6.25819	5.56955	6.51912	6.04434	1.45668	0.960584	1.20863	2.20119	2.55594	2.37856	-2.32221	0.82759	--	--
XLOC_099090	contig342763:2-1224	5.41486	1.51663	3.46575	4.51265	4.48252	4.49759	0.52871	1.26985	0.899281	0.258966	0.344577	0.301771	-2.32231	0.806217	--	--
XLOC_020233	Chr03b:30351599-30353219	3.04328	1.95069	2.49699	9.39554	12.5895	10.9925	1.66861	2.7262	2.19741	1.00513	1.00334	1.00423	-2.32265	0.855121	--	--
XLOC_096071	contig309791:714-981	8.94975	5.36714	7.15844	10.2083	4.55958	7.38394	2.33315	0.614964	1.47406	5.00037	4.95722	4.97879	-2.3246	0.838883	--	--
XLOC_028135	Chr05a:13825211-13825511	277.785	240.507	259.146	178.53	144.888	161.709	32.8738	31.3374	32.1056	159.556	70.3707	114.963	-2.3325	0.886102	--	--
XLOC_005948	Chr01b:55640486-55640799	19.7315	23.3669	21.5492	12.5362	3.95011	8.24316	2.61534	0.653077	1.63421	2.06982	2.93532	2.50257	-2.3346	0.844159	--	Pavir.Ab03379.1_dup1|DOWNSTREAM_2K
XLOC_005344	Chr01b:43551590-43551827	4.07143	3.07181	3.57162	11.8331	3.42152	7.62731	1.34376	1.66658	1.50517	1.12511	0.557221	0.841165	-2.34125	0.840993	--	--
XLOC_082932	contig19167:3666-3966	579.753	381.4	480.577	481.953	471.865	476.909	102.245	85.9404	94.0928	230.147	183.604	206.875	-2.34156	0.887779	--	--
XLOC_079781	contig16807:9508-9930	5.7136	5.37823	5.54592	6.84555	8.19015	7.51785	1.95548	0.993045	1.47426	4.58751	1.07197	2.82974	-2.35032	0.840694	--	--
XLOC_096938	contig319282:124-440	1.17272	2.13797	1.65534	3.16127	7.04675	5.10401	0.933454	1.06796	1.00071	0.870421	0.864145	0.867283	-2.35061	0.817202	--	Pavir.J28185.1_dup1|DOWNSTREAM_2K
XLOC_017306	Chr03a:26180146-26180383	58.1634	83.5533	70.8583	43.1561	30.1094	36.6328	8.06254	6.24968	7.15611	28.6903	17.2738	22.9821	-2.35589	0.879306	--	--
XLOC_095603	contig30521:6813-7261	152.211	142.187	147.199	146.332	103.03	124.681	27.3462	21.0882	24.2172	85.8524	57.2281	71.5403	-2.36414	0.886291	--	--
XLOC_004811	Chr01b:23342377-23342965	4.2221	3.69208	3.95709	3.4154	5.29758	4.35649	1.04241	0.62853	0.835469	2.88402	1.80946	2.34674	-2.38251	0.80561	--	--
XLOC_037644	Chr06a:38439278-38439534	0	0	0	3.39976	7.28806	5.34391	0.345102	1.70271	1.0239	0.844837	0.461442	0.65314	-2.38382	0.821384	--	--
XLOC_068764	contig08375:1125-4547	39.3893	38.137	38.7632	35.0157	26.3973	30.7065	7.21647	4.38211	5.79929	19.2707	17.6483	18.4595	-2.4046	0.878329	--	--
XLOC_101128	contig367754:76-524	7.24815	8.94771	8.09793	7.74141	6.52332	7.13237	1.28386	1.39811	1.34098	3.16798	1.73419	2.45108	-2.41109	0.83967	--	--
XLOC_041767	Chr06b:47851544-47851860	224.576	125.529	175.053	314.019	279.756	296.888	57.8741	53.6116	55.7428	150.002	97.0723	123.537	-2.41306	0.888606	--	--
XLOC_093652	contig284434:1379-1581	33.6349	8.19226	20.9136	30.9695	25.5375	28.2535	6.49726	4.09232	5.29479	10.0431	15.3653	12.7042	-2.41579	0.877668	--	--
XLOC_084367	contig202933:0-458	1.2177	3.92745	2.57257	5.10716	3.70883	4.40799	0.744886	0.900995	0.822941	1.99054	2.13382	2.06218	-2.42126	0.807721	--	Pavir.J18555.1_dup1|DOWNSTREAM_2K
XLOC_104453	contig41230:1805-2144	29.9398	34.609	32.2744	27.2132	33.9191	30.5662	5.37109	6.03738	5.70424	15.3829	14.5163	14.9496	-2.42183	0.878605	--	--
XLOC_110511	contig78310:3899-4381	2715.8	2188.73	2452.27	2276.33	2032.71	2154.52	434.482	367.583	401.033	1192.17	875.469	1033.82	-2.42557	0.890347	--	--
XLOC_012611	Chr02b:12872413-12872644	1.2423	1.31764	1.27997	2.99503	7.34438	5.16971	1.92082	0	0.96041	0	0	0	-2.42761	0.820282	--	Pavir.Bb00796.1_dup1|UPSTREAM_2K
XLOC_038733	Chr06a:22594066-22594486	3725.84	2910.45	3318.14	3913.33	2760.19	3336.76	621.327	616.831	619.079	1884.24	1560.85	1722.54	-2.43025	0.890481	--	--
XLOC_095881	contig307921:159-365	4.4888	2.86718	3.67799	8.57635	9.35914	8.96775	2.03002	1.2758	1.65291	3.42004	9.31081	6.36543	-2.43974	0.850309	--	--
XLOC_109384	contig70454:294-2957	3.00896	0.805878	1.90742	3.99306	7.07943	5.53625	1.00465	1.02475	1.0147	0.641602	0.768781	0.705191	-2.44785	0.825566	--	--
XLOC_004797	Chr01b:22276426-22276730	3.81263	2.32037	3.0665	4.94825	4.572	4.76013	1.51187	0.230976	0.871423	1.56825	4.04669	2.80747	-2.44955	0.814887	--	--
XLOC_003597	Chr01a:61972125-61972697	21.1704	31.0422	26.1063	37.9906	38.7892	38.3899	8.02788	5.95705	6.99247	24.1859	17.9079	21.0469	-2.45685	0.881605	--	--
XLOC_023068	Chr04a:42596642-42597112	10.091	7.09128	8.59115	5.25753	5.52672	5.39213	1.31359	0.649747	0.981669	1.03059	1.17257	1.10158	-2.45755	0.824007	--	--
XLOC_006867	Chr01b:34351541-34352454	89.0945	145.421	117.258	194.085	247.227	220.656	48.4268	31.9005	40.1637	132.058	115.349	123.704	-2.45783	0.889118	--	--
XLOC_102467	contig383879:29-1105	6.72335	5.43157	6.07746	5.58788	6.04239	5.81514	1.22506	0.883104	1.05408	2.25118	1.79695	2.02406	-2.46382	0.828992	--	--
XLOC_020669	Chr03b:46453999-46454527	1424.73	1277.16	1350.95	1554.58	1252.98	1403.78	269.253	234.395	251.824	858.071	622.601	740.336	-2.47883	0.891142	--	--
XLOC_077232	contig149532:1779-2005	2166.82	2190.39	2178.61	1604.06	1871.94	1738	339.529	280.394	309.961	1518.22	828.39	1173.31	-2.48727	0.891331	--	--
XLOC_037730	Chr06a:42532740-42532988	496.961	563.655	530.308	447.911	499.109	473.51	76.0601	92.2839	84.172	302.536	220.118	261.327	-2.49198	0.890504	--	--
XLOC_019101	Chr03a:34172928-34173144	3.8385	4.89129	4.36489	10.0936	2.68314	6.38837	1.16626	1.09398	1.13012	1.47047	3.63975	2.55511	-2.49897	0.835646	--	--
XLOC_107889	contig60281:2228-2987	3.8362	3.08893	3.46257	5.40902	4.34115	4.87509	0.871785	0.843118	0.857452	2.82746	2.20985	2.51865	-2.5073	0.817998	--	--
XLOC_105777	contig48345:1212-1457	1651.63	1362.92	1507.28	1408.98	963.656	1186.32	216.035	198.91	207.472	614.562	491.481	553.022	-2.5155	0.891678	--	--
XLOC_040494	Chr06b:49636553-49636797	1.61038	2.26425	1.93731	9.63849	8.86592	9.2522	2.07521	1.15557	1.61539	3.64458	4.12651	3.88555	-2.51792	0.853404	--	--
XLOC_023313	Chr04a:47908853-47910276	11.1873	12.2014	11.6944	9.44074	6.52332	7.98203	1.15547	1.63113	1.3933	4.43518	1.73419	3.08468	-2.51825	0.847317	--	--
XLOC_075964	contig141000:652-965	547.998	441.791	494.894	860.341	672.597	766.469	168.095	99.4853	133.79	568.608	344.313	456.46	-2.51825	0.891426	--	--
XLOC_110458	contig77937:3525-3957	145.461	132.93	139.195	146.394	159.729	153.061	27.8572	25.4718	26.6645	82.9471	86.7326	84.8399	-2.52112	0.889543	--	--
XLOC_047754	Chr07b:34671362-34671619	5.62237	1.47805	3.55021	5.04941	7.21848	6.13394	1.09417	1.01178	1.05298	1.82646	1.81016	1.81831	-2.54234	0.834158	--	Pavir.Gb02137.1_dup1|DOWNSTREAM_2K
XLOC_072550	contig118816:3010-3285	627.157	596.872	612.014	657.947	468.461	563.204	98.4974	94.7336	96.6155	402.899	280.628	341.764	-2.54333	0.891559	--	--
XLOC_100186	contig356342:373-629	8.99084	6.96779	7.97931	12.4658	10.6518	11.5588	2.57725	1.36217	1.96971	7.37615	5.02568	6.20092	-2.55294	0.861957	--	--
XLOC_059991	Chr09b:61842516-61843879	65.0537	40.2496	52.6517	71.4783	77.7768	74.6275	13.7158	11.6539	12.6848	28.0159	43.154	35.585	-2.55661	0.887866	--	Pavir.Ib03852.1_dup1|DOWNSTREAM_2K
XLOC_035361	Chr05b:30127248-30128100	378.258	403.037	390.648	423.529	381.174	402.351	71.3332	64.8454	68.0893	222.906	176.234	199.57	-2.56296	0.891622	--	--
XLOC_078670	contig159720:2-2701	8.13949	1.75133	4.94541	7.13201	9.13823	8.13512	1.04957	1.70143	1.3755	0.542153	0.649623	0.595888	-2.56421	0.849081	--	--
XLOC_098808	contig339914:1043-1312	5.02274	5.70835	5.36555	22.0575	40.8235	31.4405	4.58696	6.04245	5.31471	0.409501	0	0.204751	-2.56456	0.881621	--	--
XLOC_098181	contig332949:0-352	18.7785	6.66236	12.7204	24.7782	28.4274	26.6028	3.24529	5.7461	4.4957	9.46631	14.8152	12.1408	-2.56496	0.879605	--	--
XLOC_006866	Chr01b:34340846-34349601	29.4456	30.5272	29.9864	38.4179	38.5419	38.4799	5.62438	7.36549	6.49493	21.1121	13.1975	17.1548	-2.56672	0.883637	--	--
XLOC_097040	contig320382:10-1041	7.79501	6.93145	7.36323	6.92969	10.0399	8.48478	1.5456	1.31556	1.43058	3.31413	3.14913	3.23163	-2.56828	0.850955	--	--
XLOC_060665	Chr09b:6337580-6337994	3.22147	1.85054	2.53601	29.3802	36.3145	32.8474	3.48578	7.5232	5.50449	1.25604	0.357013	0.806527	-2.5771	0.882275	--	Pavir.Ib00636.1_dup1|UPSTREAM_2K
XLOC_049521	Chr08a:19820383-19820626	77.621	138.553	108.087	163.735	161.313	162.524	31.0399	22.975	27.0074	107.361	101.668	104.514	-2.58922	0.890756	--	--
XLOC_037476	Chr06a:31450249-31452870	6.94801	3.84897	5.39849	4.06717	6.49736	5.28227	0.84945	0.903023	0.876236	1.53463	1.95646	1.74555	-2.59177	0.825897	--	Pavir.Fa01359.2_dup1|DOWNSTREAM_2K
XLOC_085942	contig215438:0-241	263.723	181.04	222.382	236.577	141.319	188.948	30.4277	32.2469	31.3373	94.1286	57.0131	75.5709	-2.59204	0.89104	--	--
XLOC_086980	contig224298:1-2043	8.41299	1.92614	5.16957	7.88434	10.003	8.94365	0.97656	1.99002	1.48329	0.609356	0.632702	0.621029	-2.59206	0.85353	--	--
XLOC_093774	contig285521:25-387	9.70859	8.66519	9.18689	8.38637	6.55341	7.46989	1.45357	0.993631	1.2236	2.92627	2.68468	2.80548	-2.60996	0.846222	--	--
XLOC_039103	Chr06a:44032934-44033161	150.866	144.404	147.635	104.809	125.021	114.915	21.1772	16.0052	18.5912	90.0828	50.2581	70.1705	-2.62788	0.890701	--	--
XLOC_078353	contig157506:1055-1273	2689.39	1552.62	2121.01	3296.13	2843.47	3069.8	644.301	348.152	496.227	1971.47	1316.43	1643.95	-2.62907	0.893788	--	--
XLOC_037905	Chr06a:46905962-46906447	177.754	212.194	194.974	259.956	255.618	257.787	41.8334	40.8122	41.3228	89.9023	90.4945	90.1984	-2.64117	0.892308	--	--
XLOC_100624	contig361507:0-556	22.6053	20.5667	21.586	29.9633	27.6472	28.8053	4.87764	4.32913	4.60339	8.19383	8.50822	8.35103	-2.64557	0.882054	--	--
XLOC_090799	contig257953:98-1422	4.63007	4.89951	4.76479	3.46845	4.80332	4.13589	0.707775	0.608349	0.658062	1.81171	1.65091	1.73131	-2.6519	0.808571	--	--
XLOC_024823	Chr04b:1796609-1796990	47.9595	63.1962	55.5779	71.0651	62.4425	66.7538	12.2655	8.71805	10.4918	41.4361	31.8485	36.6423	-2.66959	0.888866	--	Pavir.Db00593.1_dup1|DOWNSTREAM_2K
XLOC_009405	Chr02a:58915675-58916158	7677.3	7181.41	7429.35	6838.87	6094.7	6466.78	937.075	1041.66	989.367	3233.79	2385.45	2809.62	-2.70847	0.894985	--	Pavir.Ba03063.1_dup1|UPSTREAM_2K
XLOC_082654	contig189635:2026-2296	0	0	0	2.9812	5.42927	4.20524	0.986875	0.299829	0.643352	3.24793	1.20757	2.22775	-2.70851	0.810957	--	--
XLOC_079962	contig169559:1362-2583	3.13343	2.1253	2.62936	3.95865	5.00846	4.48355	0.670327	0.699077	0.684702	1.25285	1.20715	1.23	-2.71109	0.816265	--	--
XLOC_112845	contig96094:739-973	4.221	7.64875	5.93487	2.88616	9.21125	6.04871	1.39062	0.431628	0.911126	1.16495	3.46146	2.31321	-2.7309	0.837418	--	--
XLOC_097869	contig329338:798-1331	4.24491	1.62382	2.93437	3.05222	5.18794	4.12008	0.696567	0.540557	0.618562	1.8373	2.4402	2.13875	-2.73568	0.810028	--	--
XLOC_105342	contig45974:1296-1500	32.4958	46.4773	39.4865	52.0968	61.2242	56.6605	7.68516	9.23065	8.45791	13.2477	13.989	13.6183	-2.74397	0.889008	--	--
XLOC_071547	contig112666:1614-2316	5.62671	7.41102	6.51887	11.6774	13.5498	12.6136	3.54413	0.216308	1.88022	5.246	7.37007	6.30803	-2.74601	0.867879	--	--
XLOC_027537	Chr05a:89722-89950	2110.78	1652.84	1881.81	1743.22	1050.17	1396.69	225.101	189.159	207.13	756.139	547.186	651.662	-2.75341	0.895143	--	Pavir.Ea00570.1_dup1|DOWNSTREAM_2K
XLOC_091870	contig26748:6708-7108	4218.01	3969.29	4093.65	4379.82	4483.1	4431.46	688.161	617.822	652.991	1915.36	1626.57	1770.97	-2.76265	0.895599	--	--
XLOC_082623	contig189305:1700-2314	2.38851	4.92137	3.65494	4.36883	4.91422	4.64152	0.618328	0.746633	0.68248	1.9033	1.39018	1.64674	-2.76574	0.820313	--	--
XLOC_000226	Chr01a:3962309-3962873	4.47539	1.72733	3.10136	3.218	5.74863	4.48332	0.643759	0.665695	0.654727	0.565657	1.80345	1.18456	-2.7756	0.81773	--	Pavir.Aa00580.1_dup1|DOWNSTREAM_2K
XLOC_027778	Chr05a:5557737-5562614	35.0227	44.0135	39.5181	44.0409	49.0631	46.552	7.83771	5.69544	6.76657	32.0941	24.1828	28.1384	-2.78235	0.888157	--	--
XLOC_093192	contig279946:522-813	32.4757	32.1196	32.2976	25.9359	30.4872	28.2115	3.86025	4.3049	4.08257	18.5596	13.298	15.9288	-2.78873	0.883787	--	--
XLOC_097958	contig330401:822-1263	4.84641	13.514	9.18019	6.58176	7.66848	7.12512	1.44682	0.596959	1.02189	6.97966	3.39232	5.18599	-2.80168	0.847506	--	--
XLOC_073393	contig124155:0-213	10.44	9.38783	9.91393	15.3543	9.34061	12.3474	1.82593	1.71519	1.77056	2.30365	3.80121	3.05243	-2.80194	0.868044	--	--
XLOC_055391	Chr09a:4588046-4591050	55.4071	56.9991	56.2031	59.927	61.3352	60.6311	11.0294	6.31524	8.67232	37.4919	19.9464	28.7192	-2.80557	0.890197	--	--
XLOC_017174	Chr03a:22315273-22315509	14310.1	10168.9	12239.5	18804	14768.5	16786.2	2999.42	1779.71	2389.56	9883.3	7690.92	8787.11	-2.81246	0.896332	--	--
XLOC_070491	contig106078:0-212	4025.38	3840.25	3932.82	3301.32	2402.2	2851.76	477.401	330.841	404.121	2266.34	1245.33	1755.83	-2.81899	0.896103	--	Pavir.J06954.1_dup1|DOWNSTREAM_2K
XLOC_056680	Chr09a:55572576-55572810	10.251	11.4731	10.862	13.7093	14.8797	14.2945	2.31771	1.72651	2.02211	3.49485	12.692	8.09342	-2.82153	0.872155	--	--
XLOC_096643	contig316024:443-655	15743.5	12086	13914.7	15083.9	10756.8	12920.4	1950.99	1688.45	1819.72	7066.33	5291.48	6178.9	-2.82786	0.896513	--	--
XLOC_013016	Chr02b:36016002-36016654	2.75132	2.6393	2.69531	2.9676	6.40821	4.68791	0.83247	0.478697	0.655583	1.11568	1.39013	1.25291	-2.83809	0.822164	--	--
XLOC_008359	Chr02a:14490243-14490581	4.87608	4.00106	4.43857	8.3021	5.87973	7.09091	1.23274	0.750496	0.991616	4.33443	2.78599	3.56021	-2.83812	0.847837	--	--
XLOC_100091	contig355113:514-754	0	1.77835	0.889173	6.72176	1.98461	4.35318	0.812192	0.390099	0.601145	0	0	0	-2.85629	0.816667	--	--
XLOC_100855	contig364305:702-1025	1.12199	1.75189	1.43694	6.72129	4.3873	5.5543	1.11853	0.409185	0.763856	1.11183	3.03606	2.07394	-2.86223	0.834402	--	--
XLOC_073975	contig127659:1698-2129	1043.09	923.598	983.343	771.156	737.971	754.564	101.54	105.944	103.742	444.72	257.346	351.033	-2.86264	0.895946	--	--
XLOC_105918	contig48976:4306-5516	2.13944	1.00811	1.57378	3.5387	4.21742	3.87806	0.641669	0.417411	0.52954	0.698453	1.13264	0.915545	-2.87252	0.807587	--	--
XLOC_076344	contig143447:647-2793	3.90104	2.65149	3.27627	7.78111	10.103	8.94205	1.11546	1.32064	1.21805	1.85635	1.76776	1.81205	-2.87603	0.858114	--	--
XLOC_004485	Chr01b:11458792-11459028	3.5316	4.35311	3.94236	3.52187	12.4599	7.99088	0.906033	1.2646	1.08531	3.41432	1.12729	2.2708	-2.88024	0.853515	--	--
XLOC_083816	contig198636:1851-2231	56.3199	47.8346	52.0773	69.4683	65.2276	67.3479	11.3681	6.84869	9.10841	20.4819	32.706	26.5939	-2.88636	0.891433	--	--
XLOC_091473	contig263634:175-455	5.33257	13.9587	9.64564	10.4938	0.429691	5.46175	1.19809	0.275005	0.736548	0.747663	0	0.373831	-2.89051	0.833575	--	--
XLOC_067170	contig05410:11591-12312	252.962	220.878	236.92	366.382	344.333	355.358	60.7989	34.3901	47.5945	288.725	163.116	225.92	-2.9004	0.895465	--	--
XLOC_038760	Chr06a:24637872-24638172	8.82375	2.38801	5.60588	6.65572	4.30748	5.4816	0.517697	0.949619	0.733658	1.61167	2.8788	2.24524	-2.90142	0.833913	--	--
XLOC_005876	Chr01b:54623999-54624361	1469.21	1431.05	1450.13	1186.23	953.661	1069.95	175.117	110.059	142.588	954.553	453.723	704.138	-2.90762	0.896418	--	Pavir.Ab03254.1_dup1|UPSTREAM_2K
XLOC_063214	contig00299:26823-27047	22.6262	17.4379	20.032	26.2397	19.2489	22.7443	2.61861	3.42681	3.02271	11.208	16.3214	13.7647	-2.91159	0.881897	--	Pavir.J00345.1_dup1|DOWNSTREAM_2K
XLOC_103348	contig39549:1223-1463	530.156	411.984	471.07	442.964	249.399	346.182	43.3251	47.9092	45.6171	146.841	120.139	133.49	-2.92388	0.89556	--	--
XLOC_071361	contig111543:1315-1515	97.5641	66.8653	82.2147	89.0971	104.534	96.8155	12.692	12.7111	12.7015	51.0108	79.4885	65.2497	-2.93024	0.89319	--	--
XLOC_029419	Chr05a:55212090-55212370	6.47527	11.167	8.82112	9.5813	10.4505	10.0159	1.49761	1.10237	1.29999	4.48598	3.7075	4.09674	-2.94571	0.863083	--	--
XLOC_079603	contig166666:2119-2368	18.3053	31.0651	24.6852	24.3507	16.2264	20.2885	1.97107	3.28786	2.62946	1.97654	2.44804	2.21229	-2.94782	0.880511	--	--
XLOC_090636	contig256585:614-934	2.2864	2.67839	2.4824	3.42414	4.81177	4.11795	0.435494	0.625068	0.530281	0	0.843129	0.421565	-2.9571	0.813643	--	--
XLOC_012570	Chr02b:12336417-12336903	0.972874	0.138034	0.555454	5.163	6.9516	6.0573	1.13643	0.412467	0.774448	0	1.39443	0.697213	-2.96743	0.840993	--	Pavir.Bb00736.1_dup1|UPSTREAM_2K
XLOC_111975	contig88907:1656-1882	6705.41	6510.36	6607.89	5663.3	4377.76	5020.53	626.468	633.271	629.87	2857.83	1797.39	2327.61	-2.99472	0.897521	--	--
XLOC_049744	Chr08a:32266836-32267081	258.018	297.772	277.895	333.655	292.605	313.13	37.7855	40.7728	39.2792	163.815	125.039	144.427	-2.99493	0.896048	--	--
XLOC_001196	Chr01a:35618195-35618764	6.80687	2.83859	4.82273	8.50399	6.35676	7.43037	1.41948	0.429038	0.924259	2.3332	2.9036	2.6184	-3.00707	0.851798	--	--
XLOC_090055	contig251314:8-1670	3.70079	0.830679	2.26573	5.41751	1.95745	3.68748	0.322156	0.594513	0.458334	1.61016	2.39468	2.00242	-3.00816	0.804901	--	--
XLOC_009239	Chr02a:46229339-46229552	15224.8	14142.4	14683.6	12080	10879.9	11480	1481.44	1344.71	1413.07	6031.72	3833.9	4932.81	-3.02221	0.897875	--	--
XLOC_081278	contig179215:206-554	36.4238	27.4851	31.9545	39.2774	31.6645	35.471	4.2866	4.44451	4.36556	16.1884	13.4439	14.8162	-3.0224	0.888031	--	--
XLOC_033483	Chr05b:45525542-45528347	0	0	0	0	9.92067	4.96033	0	1.21592	0.60796	0	0	0	-3.02735	0.828826	--	--
XLOC_107025	contig55034:20-452	0.834833	2.07	1.45242	4.00147	3.65603	3.82875	0.814816	0.123314	0.469065	1.17355	1.66825	1.4209	-3.02901	0.808595	--	--
XLOC_061505	Chr09b:24010377-24010628	0	0	0	2.3846	6.47793	4.43126	0	1.07484	0.53742	0	0	0	-3.04225	0.820786	--	--
XLOC_069012	contig09014:9727-13392	7.46616	1.81658	4.64137	11.1866	13.1771	12.1819	1.30713	1.64689	1.47701	0.864187	0.745327	0.804757	-3.04399	0.870029	--	--
XLOC_085045	contig208321:98-354	3.31241	6.47009	4.89125	3.39976	5.04558	4.22267	0.352014	0.659937	0.505975	0.868721	0.435212	0.651967	-3.06102	0.8171	--	Pavir.J19106.1_dup1|UPSTREAM_2K
XLOC_087995	contig233205:434-930	6.73986	4.44662	5.59324	10.6613	7.89676	9.27902	1.1031	1.09954	1.10132	3.39748	3.11256	3.25502	-3.07474	0.861429	--	--
XLOC_038253	Chr06a:4563985-4564536	11.7955	5.35744	8.57649	7.76081	7.91923	7.84002	1.04484	0.773687	0.909262	2.68812	2.56158	2.62485	-3.10809	0.855074	--	Pavir.Fa00455.1_dup1|UPSTREAM_2K
XLOC_001086	Chr01a:31403446-31403812	5.80736	7.2137	6.51053	2.60872	9.5391	6.07391	1.14429	0.262941	0.703617	2.49754	1.41566	1.9566	-3.10976	0.842907	--	--
XLOC_008781	Chr02a:24615653-24616410	10.2643	6.66371	8.46403	4.52271	3.05824	3.79048	0.249909	0.620352	0.43513	1.61013	0.841014	1.22557	-3.12286	0.80906	--	--
XLOC_082009	contig184566:1474-1885	17.9329	20.9805	19.4567	24.7441	30.1455	27.4448	4.40828	1.86971	3.139	16.159	12.643	14.401	-3.12816	0.886212	Pavir.J16671.1|207,438:4,135(-72.11)	--
XLOC_105924	contig49019:4791-5144	89.5418	75.5326	82.5372	88.6108	85.617	87.1139	9.29292	10.6129	9.95291	40.9035	17.1882	29.0459	-3.12971	0.894316	--	--
XLOC_088130	contig234384:1201-1453	0	0.951	0.4755	1.25237	8.16249	4.70743	0	1.06402	0.532011	0	0	0	-3.14406	0.826534	--	--
XLOC_063789	contig00941:25188-25497	2.14918	3.84144	2.99531	36.0476	11.0557	23.5517	4.14594	1.11703	2.63149	16.9913	10.5409	13.7661	-3.16188	0.884393	--	--
XLOC_101083	contig367119:17-231	3.16389	4.2018	3.68285	6.61681	9.20491	7.91086	1.19984	0.563267	0.881553	5.29702	7.49198	6.3945	-3.16572	0.856129	--	--
XLOC_086823	contig222847:159-638	0.710348	1.02569	0.868018	5.7884	9.18295	7.48567	0.928793	0.736778	0.832785	2.43268	2.84949	2.64108	-3.16812	0.85379	--	Pavir.J20492.2_dup1|DOWNSTREAM_2K
XLOC_027053	Chr04b:36495536-36495847	2.12059	0.304153	1.21237	5.44413	2.91002	4.17708	0.48156	0.441497	0.461528	0.898511	4.45955	2.67903	-3.178	0.817738	--	Pavir.Db01625.1_dup1|DOWNSTREAM_2K
XLOC_085058	contig208363:1166-1385	2.93989	3.11944	3.02967	8.78688	10.2913	9.53909	0.534914	1.57227	1.05359	0.664235	2.0941	1.37917	-3.17854	0.863611	--	--
XLOC_105776	contig48345:1212-1457	2.77604	2.92945	2.85274	1.99362	5.23404	3.61383	0	0.79622	0.39811	1.61363	3.197	2.40531	-3.18048	0.805531	--	--
XLOC_090790	contig257880:1281-1789	0.352046	0.491575	0.42181	1.87083	5.08334	3.47708	0.29964	0.453709	0.376675	0.120253	0.483657	0.301955	-3.20649	0.802122	--	--
XLOC_098894	contig340638:18-520	1.58886	0.375284	0.982072	2.22136	4.84906	3.53521	0.650411	0.0923251	0.371368	0	0	0	-3.25087	0.803846	--	--
XLOC_096106	contig310108:305-585	4.18988	3.9882	4.08904	5.01877	3.18058	4.09967	0.859116	0	0.429558	0.352222	1.483	0.917611	-3.2529	0.81684	--	--
XLOC_100468	contig359469:0-612	3.29665	5.1367	4.21667	10.5355	5.50615	8.02084	1.23457	0.432609	0.833588	0.101167	0.288125	0.194646	-3.26635	0.857562	--	--
XLOC_023999	Chr04a:22162879-22163127	3.08352	17.3265	10.205	17.2273	10.3222	13.7748	2.78754	0	1.39377	1.99693	3.95718	2.97706	-3.30445	0.875415	--	--
XLOC_083819	contig198648:1220-1521	10.7081	6.43489	8.57149	19.4369	34.2222	26.8296	1.54258	3.77223	2.65741	0.640239	0.317678	0.478959	-3.33573	0.887323	--	--
XLOC_060458	Chr09b:1854976-1855209	6.1044	8.39047	7.24744	10.2257	12.9059	11.5658	1.40692	0.87369	1.14031	0.589407	1.16753	0.878467	-3.34238	0.871123	--	Pavir.Ib00636.1_dup1|UPSTREAM_2K
XLOC_109005	contig67870:3403-3635	4.9444	0.629556	2.78698	2.21844	11.6099	6.91419	0.474529	0.885303	0.679916	2.38597	1.7723	2.07913	-3.34613	0.851656	--	--
XLOC_098728	contig339104:639-1313	0.158313	0.448669	0.303491	6.09993	4.73524	5.41759	0.475498	0.589221	0.532359	0	0.268852	0.134426	-3.34718	0.838237	--	--
XLOC_016896	Chr03a:12482001-12482514	2.94934	2.90686	2.9281	3.38073	9.0833	6.23202	0.630421	0.57102	0.60072	3.49351	0.902058	2.19779	-3.37493	0.846829	--	--
XLOC_024269	Chr04a:32625344-32625730	10.4771	5.84222	8.15968	13.2782	10.9915	12.1349	0.977038	1.33372	1.15538	4.23048	4.00631	4.11839	-3.39272	0.872667	--	--
XLOC_093727	contig285134:0-1485	0.918885	0.482929	0.700907	5.50184	1.63453	3.56819	0.357996	0.3206	0.339298	2.24032	0	1.12016	-3.39457	0.806721	--	--
XLOC_000769	Chr01a:18050981-18051213	6.79855	11.1117	8.95512	8.87378	5.80497	7.33938	0.949057	0.44218	0.695618	5.36843	3.5446	4.45651	-3.39929	0.854767	--	--
XLOC_051747	Chr08b:18857042-18857268	2007.95	2204.53	2106.24	2324.25	2028.26	2176.26	210.354	200.281	205.318	983.02	668.693	825.857	-3.40592	0.899584	--	--
XLOC_087027	contig224699:401-1694	14.8813	8.73238	11.8069	14.348	18.6446	16.4963	2.57466	0.525883	1.55027	6.42224	5.30871	5.86547	-3.41155	0.879983	--	--
XLOC_055106	Chr09a:86700563-86700766	4.72241	7.04337	5.88289	5.63723	31.6667	18.652	0.67894	2.6821	1.68052	0	1.77773	0.888863	-3.47235	0.882692	--	--
XLOC_016589	Chr03a:6960763-6961199	2.96175	2.05091	2.50633	23.6575	44.6837	34.1706	1.5833	4.51561	3.04945	0.245475	0.243885	0.24468	-3.48613	0.890449	--	Pavir.Ca00586.1_dup1|DOWNSTREAM_2K
XLOC_098924	contig340931:471-1281	0.66033	0.524652	0.592491	2.55009	6.21766	4.38387	0.121522	0.658067	0.389795	0.745566	0.225274	0.48542	-3.49142	0.824629	--	--
XLOC_073769	contig126305:2159-2709	3.24638	1.43238	2.33938	5.00202	9.78262	7.39232	1.04748	0.258554	0.653019	1.05456	0.817121	0.93584	-3.50083	0.855751	--	--
XLOC_103773	contig401120:166-977	6.70993	4.75617	5.73305	4.64275	5.52466	5.08371	0.516003	0.362118	0.43906	3.44624	3.15641	3.30132	-3.53339	0.835567	--	--
XLOC_033514	Chr05b:46293635-46294051	5.85924	3.30426	4.58175	18.0842	22.8705	20.4774	1.44128	1.96444	1.70286	0.89022	1.2399	1.06506	-3.588	0.884763	--	--
XLOC_101817	contig375759:277-1140	11.948	7.60208	9.77505	18.202	13.6403	15.9211	1.41779	1.20654	1.31216	7.07406	3.78033	5.42719	-3.60092	0.880298	--	--
XLOC_001587	Chr01a:61972125-61972697	17.2303	35.0073	26.1188	24.4032	28.3325	26.3679	2.48307	1.83066	2.15686	13.9152	6.76294	10.3391	-3.61177	0.888354	--	--
XLOC_046173	Chr07b:24117632-24118433	11.3153	10.5619	10.9386	12.2934	12.0714	12.1824	0.942483	1.04185	0.992165	3.21891	5.08401	4.15146	-3.61807	0.874108	--	--
XLOC_080909	contig176374:430-637	5.29842	9.39854	7.34848	3.16385	13.3057	8.23476	1.33228	0	0.666138	1.68303	0.79357	1.2383	-3.62675	0.861169	--	--
XLOC_107541	contig58030:479-1596	1.74537	0.398536	1.07195	1.22904	6.74104	3.98504	0.536511	0.105583	0.321047	0.574185	1.25152	0.912854	-3.63374	0.817951	--	Pavir.J36158.1_dup1|DOWNSTREAM_2K
XLOC_056068	Chr09a:20966029-20966243	21.3563	17.6476	19.5019	13.2336	9.20491	11.2193	1.19984	0.563267	0.881553	10.594	4.49519	7.54461	-3.66979	0.872092	--	--
XLOC_083818	contig198648:563-1039	2.8687	1.47949	2.1741	4.98461	8.74521	6.86491	0.560198	0.514742	0.53747	0.136099	0.273987	0.205043	-3.67499	0.853507	--	--
XLOC_108228	contig62562:47-1931	13.7237	6.99462	10.3592	7.6728	4.39348	6.03314	0.24232	0.665851	0.454085	10.5507	9.57517	10.0629	-3.73187	0.847427	--	--
XLOC_105762	contig48207:2-425	2.93694	6.42808	4.68251	2.6912	4.83089	3.76105	0.280727	0.255006	0.267867	1.56008	1.72469	1.64238	-3.81155	0.814541	--	Pavir.J34651.1_dup1|DOWNSTREAM_2K
XLOC_099916	contig352981:909-1226	2.6217	1.82058	2.22114	2.79201	7.00276	4.89738	0.463867	0.205669	0.334768	0.865009	0.272689	0.568849	-3.87078	0.83526	--	--
XLOC_062143	Chr09b:52617796-52617996	2.98665	2.1227	2.55468	10.6917	10.3385	10.5151	1.42762	0	0.71381	0.890038	0.890807	0.890423	-3.87977	0.870934	--	--
XLOC_104001	contig404333:734-1025	14.6665	6.93491	10.8007	8.36641	2.50579	5.4361	0	0.736101	0.36805	0	0	0	-3.88264	0.842064	--	--
XLOC_077381	contig150606:1612-2754	1.55597	2.25062	1.90329	2.74255	3.9456	3.34407	0.145727	0.299357	0.222542	0.0439725	0.221809	0.132891	-3.90946	0.804508	--	--
XLOC_009276	Chr02a:50213848-50214161	132.141	118.081	125.111	141.122	96.9574	119.04	10.4614	5.22461	7.843	56.7721	38.4527	47.6124	-3.92389	0.898434	--	--
XLOC_106518	contig52367:3609-5484	1.22947	0.257796	0.743633	2.63377	5.48832	4.06105	0.37629	0.157544	0.266917	0.27719	0.747606	0.512398	-3.92739	0.82155	--	--
XLOC_095349	contig302855:1037-1259	4.22787	8.21811	6.22299	12.6391	4.11732	8.37821	1.07502	0	0.537508	1.35382	0.638482	0.996151	-3.96094	0.863122	--	--
XLOC_089366	contig245079:1439-1809	1.08531	0.618798	0.852056	3.90126	3.94107	3.92117	0.501794	0	0.250897	0	0.199214	0.099607	-3.96324	0.818777	--	--
XLOC_087076	contig22513:8402-8728	6.05847	4.58508	5.32177	10.2282	12.5965	11.4124	0.659411	0.803842	0.731626	2.18431	3.52485	2.85458	-3.96335	0.873392	--	--
XLOC_080002	contig169888:1879-2117	1.72445	0	0.862223	1.36814	5.41245	3.3903	0.423482	0	0.211741	0	1.6528	0.826398	-3.99764	0.806429	--	--
XLOC_036126	Chr05b:64538913-64541088	0.449308	0.466015	0.457661	3.49931	7.88003	5.68967	0.542473	0.164799	0.353636	0.224003	0.44528	0.334642	-4.00801	0.845458	--	--
XLOC_096046	contig309684:304-1404	1.81705	1.22497	1.52101	3.32409	3.88623	3.60516	0.238789	0.208471	0.22363	0.682521	0.324365	0.503443	-4.01088	0.812186	--	--
XLOC_088500	contig237645:110-317	2.64921	1.95804	2.30362	10.5462	0	5.27308	0	0.646452	0.323226	0.79287	2.49925	1.64606	-4.02594	0.840592	--	--
XLOC_092865	contig276737:666-871	5.47729	3.88825	4.68277	4.35992	7.39735	5.87863	0.687506	0	0.343753	1.73779	7.74158	4.73969	-4.09394	0.847593	--	--
XLOC_087075	contig22513:7642-8239	3.10076	2.97689	3.03883	11.7674	13.6676	12.7175	1.02118	0.461731	0.741453	3.7665	4.37897	4.07273	-4.10032	0.876786	--	--
XLOC_110315	contig76864:20-439	2.10561	4.53471	3.32016	2.10257	4.69195	3.39726	0.136235	0.250876	0.193555	0	0.166796	0.0833982	-4.13355	0.807177	--	--
XLOC_102783	contig388036:18-551	12.856	48.8396	30.8478	8.57528	0.280353	4.42782	0.497548	0	0.248774	1.34735	0.759469	1.05341	-4.15079	0.829377	--	--
XLOC_000874	Chr01a:20529653-20529925	88.451	82.9114	85.6812	72.7428	58.2266	65.4847	3.51427	3.82735	3.67081	27.9399	12.6642	20.3021	-4.15699	0.896544	--	Pavir.Aa01548.1_dup1|DOWNSTREAM_2K
XLOC_062134	Chr09b:52094715-52094975	0.820873	1.43455	1.12771	6.53878	5.39771	5.96824	0.664975	0	0.332487	0	2.63986	1.31993	-4.16377	0.848734	--	--
XLOC_006933	Chr01b:36985676-36986098	4.50917	1.43406	2.97162	5.19541	1.6867	3.44105	0.134704	0.248025	0.191364	0	0.164909	0.0824545	-4.16846	0.808878	--	--
XLOC_100318	contig357954:50-312	8.03544	0.45168	4.24356	3.74226	2.64944	3.19585	0.348338	0	0.174169	3.48632	2.15982	2.82307	-4.1935	0.801468	--	--
XLOC_090952	contig259102:622-838	0.692477	9.7826	5.23754	7.34078	2.68314	5.01196	0	0.530007	0.265003	1.49392	0	0.746962	-4.23857	0.838276	--	--
XLOC_062403	Chr09b:60560778-60561162	146.585	184.035	165.31	85.5066	67.027	76.2668	6.73468	1.34551	4.0401	40.6463	25.4619	33.0541	-4.23859	0.897426	--	Pavir.Ib03712.1_dup1|DOWNSTREAM_2K
XLOC_062402	Chr09b:60550981-60559782	41.9154	59.4621	50.6888	26.6548	23.8096	25.2322	2.19076	0.469454	1.33011	9.92477	8.95127	9.43802	-4.24565	0.889276	--	--
XLOC_076438	contig144070:0-2903	6.67073	3.24968	4.96021	5.17201	3.80756	4.48978	0.158719	0.288785	0.223752	4.31842	2.9281	3.62326	-4.32667	0.831189	--	--
XLOC_019781	Chr03b:7362583-7362827	4.29433	6.22668	5.26051	5.78308	1.89984	3.84146	0	0.373229	0.186614	1.56196	0.491351	1.02666	-4.35966	0.818785	--	--
XLOC_081140	contig178254:0-304	10.167	11.9333	11.0502	13.7029	20.955	17.3289	0.755935	0.923906	0.83992	6.90029	5.60311	6.2517	-4.36679	0.883873	--	--
XLOC_059125	Chr09b:28103741-28104187	1.58685	1.96621	1.77653	4.37351	2.7048	3.53916	0	0.341027	0.170514	0.300559	0.151216	0.225887	-4.37122	0.812351	--	--
XLOC_090724	contig257275:1218-1795	9.42761	3.45663	6.44212	5.97376	6.23277	6.10326	0.178264	0.403147	0.290705	0.767343	2.29376	1.53055	-4.39195	0.850546	--	--
XLOC_112893	contig96492:1312-1551	10.7947	1.19964	5.99717	7.47969	2.0069	4.74329	0	0.407182	0.203591	3.84971	2.17909	3.0144	-4.53861	0.835677	--	--
XLOC_105061	contig44533:2-402	7.96174	2.54995	5.25584	5.67863	0.690936	3.18478	0	0.270572	0.135286	0.357674	0	0.178837	-4.55179	0.802909	--	Pavir.J34041.1_dup1|DOWNSTREAM_2K
XLOC_091986	contig26860:4016-4278	0.402672	1.40685	0.904763	6.41531	1.06085	3.73808	0	0.311725	0.155862	0.798619	0.846673	0.822646	-4.57933	0.817478	--	Pavir.J24469.1_dup1|DOWNSTREAM_2K
XLOC_072279	contig117134:2019-2258	2.27256	1.19383	1.7332	6.79972	2.67588	4.7378	0	0.394539	0.19727	1.64988	0.50398	1.07693	-4.58232	0.835725	--	--
XLOC_011544	Chr02a:55885950-55886173	4.17017	0.709582	2.43987	3.32465	8.93886	6.13175	0	0.496648	0.248324	2.00399	1.98437	1.99418	-4.6231	0.851365	--	--
XLOC_112190	contig90656:583-3995	2.11046	0.597597	1.35403	11.8618	13.9439	12.9028	0.230512	0.761562	0.496037	0.278725	0.295006	0.286865	-4.7011	0.878313	--	--
XLOC_001985	Chr01a:70715915-70719632	0.306803	3.47693	1.89187	3.97125	2.2108	3.09102	0.207816	0.0284706	0.118143	0.0591119	0.876175	0.467643	-4.70948	0.800342	--	--
XLOC_100213	contig356647:5-1150	3.19368	2.47744	2.83556	2.89821	3.93359	3.4159	0.189945	0.0684467	0.129196	2.23337	1.85716	2.04527	-4.72463	0.810745	--	--
XLOC_001986	Chr01a:70719705-70720130	0.309282	1.59458	0.951929	3.08147	3.96072	3.5211	0.130591	0.126548	0.12857	0.157642	0.684727	0.421185	-4.7754	0.813375	--	--
XLOC_031003	Chr05a:39206596-39207653	6.66591	14.2284	10.4472	7.6891	4.07239	5.88075	0.125087	0.30059	0.212838	1.43034	1.42713	1.42874	-4.78817	0.849813	--	--
XLOC_093754	contig285396:145-1135	8.05692	12.07	10.0634	9.6635	6.90471	8.28411	0.16007	0.436911	0.29849	2.58318	1.52732	2.05525	-4.79459	0.864847	--	--
XLOC_081648	contig181999:2135-2342	4.41535	4.69927	4.55731	5.27307	13.3057	9.28937	0	0.627635	0.313818	2.52454	4.1654	3.34497	-4.88529	0.869541	--	--
XLOC_022885	Chr04a:31755797-31756129	0	0.253277	0.126638	5.72986	17.9257	11.8278	0.597235	0.182429	0.389832	0	0.242294	0.121147	-4.92319	0.876699	--	--
XLOC_023700	Chr04a:8474198-8474504	1.25343	0.299604	0.776515	4.88035	1.87956	3.37996	0	0.214224	0.107112	0	0	0	-4.97309	0.810642	--	--
XLOC_032540	Chr05b:9965012-9965259	2.07787	2.18969	2.13378	5.59697	6.74874	6.17285	0.384641	0	0.192321	0	1.49935	0.749677	-5.00061	0.852845	--	--
XLOC_083596	contig19688:1522-1828	0	0	0	5.63118	1.87956	3.75537	0	0.228132	0.114066	0.943241	1.84296	1.3931	-5.0347	0.819589	--	Pavir.J17921.1_dup1|DOWNSTREAM_2K
XLOC_072483	contig118444:443-1514	4.55021	6.69458	5.62239	8.71837	2.15908	5.43873	0	0.317588	0.158794	1.3317	0.838219	1.08496	-5.09351	0.846238	--	Pavir.J08657.1_dup1|UPSTREAM_2K
XLOC_043044	Chr07a:21645407-21645673	19.3538	9.93184	14.6428	6.69614	4.08893	5.39254	0	0.300598	0.150299	2.10193	0.396981	1.24946	-5.16027	0.845899	--	Pavir.Ga01711.1_dup1|UPSTREAM_2K
XLOC_073302	contig123582:52-750	0.885255	0.809142	0.847199	3.30065	4.09685	3.69875	0.155007	0	0.0775035	0.187743	0.472932	0.330338	-5.56736	0.820683	--	--
XLOC_046418	Chr07b:39179294-39179547	17.0712	11.8064	14.4388	18.1042	20.782	19.4431	0.757851	0	0.378926	9.49361	5.17425	7.33393	-5.6793	0.889347	--	Pavir.Gb02252.1_dup1|DOWNSTREAM_2K
XLOC_096716	contig316777:450-1004	0.10999	0.826919	0.468454	5.08825	8.70108	6.89466	0.0954557	0.170627	0.133042	0.811924	2.19555	1.50374	-5.69553	0.860516	--	--
XLOC_033223	Chr05b:34898554-34899164	2.40831	2.88954	2.64893	5.29137	6.7596	6.02549	0.0826662	0.149482	0.116074	4.57268	4.45582	4.51425	-5.69796	0.854357	--	--
XLOC_089468	contig246012:1531-1822	0.669411	4.74494	2.70718	5.43816	7.93501	6.68659	0	0.253229	0.126615	1.71848	2.38683	2.05266	-5.71707	0.859358	--	--
XLOC_028833	Chr05a:43092983-43094327	1.25169	2.25276	1.75223	2.86412	2.89879	2.88146	0	0.0854413	0.0427206	1.81987	0.966126	1.393	-6.05894	0.800011	--	--
XLOC_034753	Chr05b:6792589-6793109	10.3083	33.284	21.7962	29.9792	15.6641	22.8216	0.39412	0.180863	0.287492	0.358656	0.361159	0.359907	-6.31074	0.895859	--	Pavir.Eb00460.1_dup1|UPSTREAM_2K
XLOC_035376	Chr05b:31170379-31171354	1.21411	0.509211	0.861662	3.37334	3.4632	3.41827	0	0.0826909	0.0413455	1.01181	1.12158	1.06669	-6.35205	0.820061	--	--
XLOC_016383	Chr03a:2617367-2617769	3.57154	1.75036	2.66095	4.50483	7.0738	5.78932	0	0.134177	0.0670885	0	0	0	-6.42047	0.857901	--	Pavir.Ca00586.1_dup1|DOWNSTREAM_2K
XLOC_108846	contig66798:229-2271	1.09631	1.07279	1.08455	3.25658	3.76582	3.5112	0.0398596	0.0358562	0.0378579	0.536233	0.511028	0.523631	-6.53523	0.824054	--	--
XLOC_079872	contig168757:2123-2587	4.17676	7.38842	5.78259	11.4402	7.81701	9.62861	0.121736	0	0.0608682	15.0115	9.56393	12.2877	-7.29369	0.89026	--	--
XLOC_034754	Chr05b:6794131-6794569	6.20594	21.5916	13.8988	14.286	8.14846	11.2172	0.127087	0	0.0635437	0	0	0	-7.45244	0.897277	--	Pavir.Eb00460.1_dup1|UPSTREAM_2K
XLOC_093407	contig282032:0-1294	0.129258	0.179467	0.154363	1.48852	4.88204	3.18528	0	0.0336725	0.0168363	0.312362	0.269727	0.291044	-7.52148	0.829661	--	--
XLOC_109199	contig69114:547-3923	0	0.591407	0.295704	0	3.07442	1.53721	0	0	0	0	0	0	-10.5866	0.802389	--	--
XLOC_090603	contig256325:34-336	0	0	0	0	3.08979	1.5449	0	0	0	0	0	0	-10.5938	0.802389	--	--
XLOC_066991	contig05134:2035-3432	0	0	0	0.6524	2.52893	1.59066	0	0	0	0	0	0	-10.6354	0.807626	--	Pavir.J03815.1_dup1|UPSTREAM_2K
XLOC_095758	contig30675:1571-2466	0.3993	0.420776	0.410038	1.32602	1.8746	1.60031	0	0	0	0.2023	0.203019	0.202659	-10.6441	0.808524	--	--
XLOC_013981	Chr02b:67691208-67696238	0.402672	0	0.201336	3.20766	0	1.60383	0	0	0	0	0	0	-10.6478	0.80854	Pavir.Bb03223.1|120,3541:3,2511(-1330.59)	--
XLOC_091079	contig260262:1508-1768	0.461829	3.82548	2.14365	0.551014	2.69886	1.62494	0	0	0	2.2195	1.31993	1.76971	-10.6662	0.810619	--	--
XLOC_030616	Chr05a:19901294-19901689	0.524046	0.801761	0.662903	2.32048	0.939802	1.63014	0	0	0	0.177586	0	0.088793	-10.6708	0.811658	--	--
XLOC_060346	Chr09b:69862138-69862563	0.463923	0.324818	0.39437	0.821727	2.50151	1.66162	0	0	0	0.157642	0.316727	0.237184	-10.6984	0.814682	--	--
XLOC_061617	Chr09b:28712782-28713856	0	0	0	0	3.32567	1.66283	0	0	0	0	0	0	-10.6999	0.814682	--	--
XLOC_064303	contig01486:177-517	1.77626	1.84584	1.81105	2.12821	1.22426	1.67624	0	0	0	1.76527	1.75362	1.75945	-10.711	0.81658	--	Pavir.J01355.1_dup1|DOWNSTREAM_2K
XLOC_028295	Chr05a:18207210-18207992	0.0653244	0.408839	0.237082	0.781163	2.57964	1.6804	0	0	0	0	0	0	-10.7146	0.81658	--	--
XLOC_092407	contig272374:229-549	0	0	0	0	3.43698	1.71849	0	0	0	0	0	0	-10.7473	0.820715	--	--
XLOC_022215	Chr04a:5649326-5649757	0.15117	0.158722	0.154946	0.803288	2.65017	1.72673	0	0	0	0.154178	0	0.077089	-10.7538	0.821636	Pavir.Da00374.1|2233,2646:3,293(-288.67)	--
XLOC_070472	contig10597:6114-6703	0.372622	0.546994	0.459808	2.47518	1.00805	1.74161	0	0	0	0.254315	0.690912	0.472614	-10.7662	0.822652	--	Pavir.J06938.1_dup1|DOWNSTREAM_2K
XLOC_095894	contig308060:1038-1434	3.66367	1.59654	2.63011	1.3863	2.10564	1.74597	0	0	0	0	0	0	-10.7698	0.822652	--	--
XLOC_017430	Chr03a:33830272-33830736	0.745849	0.612721	0.679285	0.893767	2.72687	1.81032	0	0	0	0	0	0	-10.822	0.82907	--	--
XLOC_062606	Chr09b:64799478-64799789	0.902028	0	0.451014	3.62942	0	1.81471	0	0	0	0.274432	0	0.137216	-10.8259	0.82907	--	--
XLOC_105372	contig46161:5547-5949	0.195794	2.02518	1.11049	0.780253	2.89012	1.83518	0	0	0	0.440163	0.861356	0.65076	-10.8417	0.830905	--	--
XLOC_051519	Chr08b:7190940-7191339	0.343433	0.180575	0.262004	1.82488	1.8483	1.83659	0	0	0	0.174641	0.526109	0.350375	-10.8428	0.831874	--	--
XLOC_046231	Chr07b:27230831-27231106	0	0	0	0	3.78554	1.89277	0	0	0	0	0	0	-10.8867	0.836221	--	--
XLOC_093173	contig27980:1506-5303	0	0	0	0	3.90792	1.95396	0	0	0	0	0	0	-10.9326	0.841009	--	--
XLOC_080923	contig176430:2055-2450	2.51755	0	1.25877	2.32048	1.64465	1.98257	0	0	0	0	0	0	-10.9532	0.843253	--	--
XLOC_089837	contig24935:15-408	2.73481	1.21325	1.97403	2.57475	1.42174	1.99824	0	0	0	0	0.370322	0.185161	-10.9645	0.844923	--	--
XLOC_088997	contig241539:941-1238	0	0	0	0	3.99913	1.99956	0	0	0	0	0	0	-10.9658	0.84497	--	--
XLOC_039773	Chr06b:14881749-14882044	0	0	0	0	4.05655	2.02828	0	0	0	0	0.612924	0.306462	-10.9864	0.8469	--	--
XLOC_051126	Chr08b:48895954-48897797	0	0	0	0.823983	3.32567	2.07483	0	0	0	0	0	0	-11.0188	0.849616	--	--
XLOC_074379	contig130571:1195-3135	3.98185	1.93382	2.95783	2.08428	2.08409	2.08418	0	0	0	1.54617	1.77515	1.66066	-11.0253	0.850341	--	--
XLOC_092246	contig27095:1778-7418	0	0	0	0	4.28804	2.14402	0	0	0	0	0	0	-11.0664	0.854554	--	--
XLOC_109680	contig72566:1760-2032	0.781377	2.13689	1.45913	2.92924	1.45567	2.19245	0	0	0	3.19314	3.95757	3.57535	-11.0983	0.858027	--	--
XLOC_046157	Chr07b:23594803-23595122	0	0	0	4.47957	0	2.23979	0	0	0	0	0	0	-11.1295	0.860925	--	Pavir.Gb01785.1_dup1|DOWNSTREAM_2K
XLOC_010953	Chr02a:24419089-24419370	0	0.36254	0.18127	0	4.50774	2.25387	0	0	0	0	0.340293	0.170147	-11.1385	0.861539	--	Pavir.Ba01913.1_dup1|DOWNSTREAM_2K
XLOC_086414	contig219301:771-1200	0	1.79712	0.898558	0	4.52716	2.26358	0	0	0	0	1.00816	0.50408	-11.1447	0.862201	--	--
XLOC_060424	Chr09b:1249606-1252936	0.326827	4.45879	2.39281	2.34418	2.2854	2.31479	0	0	0	6.51375e-06	0.315043	0.157525	-11.1767	0.86517	--	--
XLOC_050296	Chr08b:4901219-4901496	0	0	0	4.67758	0	2.33879	0	0	0	0	0	0	-11.1919	0.866918	--	Pavir.Hb00361.1_dup1|DOWNSTREAM_2K
XLOC_037437	Chr06a:29098341-29098699	3.22568	10.5188	6.87224	3.86493	0.836422	2.35068	0	0	0	0	0	0	-11.1989	0.867438	--	--
XLOC_098562	contig337209:0-759	3.05463	2.99515	3.02489	3.29437	1.48851	2.39144	0	0	0	0.43425	0	0.217125	-11.2237	0.869777	--	--
XLOC_108652	contig65385:3106-3392	1.08888	0	0.54444	4.78266	0	2.39133	0	0	0	0.672333	0	0.336166	-11.2239	0.869777	--	Pavir.J37125.1_dup1|UPSTREAM_2K
XLOC_050519	Chr08b:14914534-14919774	0.60689	0	0.303445	1.20903	3.62488	2.41695	0	0	0	0	0	0	-11.239	0.871399	--	--
XLOC_024656	Chr04a:47248075-47251512	0	0	0	1.11856	3.73417	2.42637	0	0	0	0	0	0	-11.2446	0.871974	--	--
XLOC_105654	contig47671:3606-3913	0	0.969003	0.484501	0	4.85442	2.42721	0	0	0	0	0.564577	0.282288	-11.2454	0.871982	--	--
XLOC_070647	contig107052:2380-2590	0	9.84345	4.92172	3.01553	1.95396	2.48474	0	0	0	0	0	0	-11.2789	0.874423	--	--
XLOC_071340	contig11140:11387-11685	0	0	0	0	5.16231	2.58115	0	0	0	0	0	0	-11.3341	0.879321	--	--
XLOC_022400	Chr04a:10981482-10981745	0	0	0	0	5.25074	2.62537	0	0	0	0	0.396007	0.198003	-11.3586	0.881322	--	--
XLOC_089189	contig243528:343-627	1.84379	0.371644	1.10772	2.20862	3.0822	2.64541	0	0	0	3.26072	4.31231	3.78651	-11.3693	0.882377	--	--
XLOC_089321	contig244717:1186-1488	0.29063	3.02621	1.65842	1.544	3.86224	2.70312	0	0	0	0.58264	2.20863	1.39563	-11.4004	0.884992	--	--
XLOC_002410	Chr01a:8171054-8171343	0	0.679671	0.339836	1.27429	4.2388	2.75655	0	0	0	0.639243	0	0.319622	-11.4286	0.887393	--	--
XLOC_053832	Chr09a:51775560-51775797	2.90817	13.516	8.21209	2.78426	2.73722	2.76074	0	0	0	0	0	0	-11.4308	0.887393	--	--
XLOC_104601	contig42014:5355-6280	0	0.265973	0.132987	0	5.70287	2.85143	0	0	0	0	0.25382	0.12691	-11.4777	0.890953	--	--
XLOC_011266	Chr02a:37014951-37016063	0	0	0	5.76888	0	2.88444	0	0	0	0.310361	0	0.15518	-11.4943	0.892103	--	--
XLOC_071454	contig112128:2910-3173	1.32667	4.64458	2.98563	2.648	3.15044	2.89922	0	0	0	0.813753	1.28418	1.04897	-11.5014	0.892875	--	--
XLOC_043665	Chr07a:1415253-1415562	0.276943	0.29344	0.285191	2.207	3.68523	2.94611	0	0	0	0	0.912533	0.456267	-11.5246	0.894906	--	Pavir.Ga00586.1_dup1|UPSTREAM_2K
XLOC_112585	contig93900:87-364	0	0.375001	0.1875	0	6.05132	3.02566	0	0	0	0	0.351324	0.175662	-11.5633	0.897915	--	--
XLOC_048184	Chr08a:6186494-6186719	1.46529	0	0.732645	0	6.33361	3.16681	0	0	0	0	0	0	-11.629	0.902553	--	Pavir.Ha00359.1_dup1|DOWNSTREAM_2K
XLOC_111374	contig84348:2698-3156	4.56637	9.58296	7.07466	4.19517	2.2253	3.21023	0	0	0	0	0.609662	0.304831	-11.6485	0.903837	--	--
XLOC_059517	Chr09b:47546464-47546668	7.42761	0.906464	4.16704	2.21688	4.29644	3.25666	0	0	0	0	0	0	-11.6692	0.905483	--	--
XLOC_086402	contig219172:33-256	0.626926	0	0.313463	4.98697	1.62525	3.30611	0	0	0	0	1.33613	0.668063	-11.6909	0.906987	--	--
XLOC_053541	Chr09a:32033242-32033490	2.5696	0	1.2848	6.76788	0	3.38394	0	0	0	0	0	0	-11.7247	0.908798	--	--
XLOC_020417	Chr03b:38919683-38919936	0	1.53997	0.769983	0	6.92731	3.46365	0	0	0	0	0.448078	0.224039	-11.7583	0.910814	--	--
XLOC_001913	Chr01a:69157997-69158239	0	0	0	0	7.11834	3.55917	0	0	0	0	0	0	-11.7975	0.913177	--	--
XLOC_105653	contig47671:3296-3527	0	0.606849	0.303424	0	7.34438	3.67219	0	0	0	0	0.553153	0.276577	-11.8426	0.915673	--	--
XLOC_023638	Chr04a:7440588-7442849	0	0	0	0	7.36226	3.68113	0	0	0	0	0	0	-11.8461	0.915894	--	--
XLOC_099815	contig351753:915-1163	3.08352	3.24873	3.16612	3.69157	4.25032	3.97095	0	0	0	0	0.471189	0.235594	-11.9553	0.922375	--	--
XLOC_109066	contig68266:550-759	5.12948	6.36607	5.74778	2.0424	7.93653	4.98946	0	0	0	1.63125	1.61493	1.62309	-12.2847	0.938519	--	Pavir.J37476.1_dup1|DOWNSTREAM_2K
XLOC_001423	Chr01a:51822397-51822600	0	0	0	0	10.9196	5.45978	0	0	0	0	0.822303	0.411152	-12.4148	0.944252	--	--
XLOC_014991	Chr02b:28757166-28757419	0.439957	0	0.219978	1.75202	9.23641	5.49421	0	0	0	0	0	0	-12.4237	0.944567	--	--
XLOC_082440	contig187981:1133-1358	2.02944	0.690294	1.35987	1.61817	11.0838	6.351	0	0	0	0	1.93335	0.966677	-12.6328	0.951922	--	--
XLOC_036549	Chr05b:73540152-73540362	0.758972	0.820279	0.789625	10.0518	3.90791	6.97984	0	0	0	0	1.60624	0.80312	-12.769	0.956222	--	--
XLOC_109067	contig68266:865-1158	11.0071	10.7827	10.8949	6.18094	10.289	8.23497	0	0	0	8.12916	5.71291	6.92103	-13.0075	0.962837	--	Pavir.J37476.1_dup1|DOWNSTREAM_2K
XLOC_052851	Chr09a:8829196-8829419	8.34033	13.2609	10.8006	12.4674	11.3768	11.9221	0	0	0	0	3.96875	1.98437	-13.5414	0.974642	--	Pavir.Ia00855.1_dup1|DOWNSTREAM_2K
XLOC_097652	contig326970:719-1034	203902	253080	228492	201676	267668	234672	0	0	0	225894	256128	241011	-27.8061	1	--	--

## Sheet: Sum
Log(base2)Treatment 1/Treatment 2			3	2	1	0	-1	-2	-3
gene_id	locus	C1_1	C1_2	C1	D1_1	D1_2	D1	D2_1	D2_2	D2	R1_1	R1_2	R1	(D1/C1)log2Ratio	probability	(D2/C1)log2Ratio	probability	(D2/D1)log2Ratio	probability	(R1/C1)log2Ratio	probability	Antisense	Up/Downstream
XLOC_102546	contig384975:651-951	0.342816	0	0.171408	0	0	0	173.429	230.52	201.974	72.5253	65.5727	69.049	-7.42549	0.230741	10.1983	0.98892	17.6238	0.997913	8.64984	0.948379	--	--
XLOC_081605	contig181665:4-611	0.21195	0	0.105975	0	0	0	42.4396	62.9765	52.7081	17.2877	16.0052	16.6465	-6.73437	0.166386	8.95136	0.952568	15.6857	0.99381	7.28855	0.905404	--	--
XLOC_008941	Chr02a:31480794-31481192	0.401095	0	0.200547	0	0	0	8.82372	34.6329	21.7283	2.10528	1.1421	1.62369	-7.65139	0.260344	6.7559	0.900513	14.4073	0.985959	3.01367	0.683806	--	--
XLOC_064560	contig01745:21314-21525	0.897054	0	0.448527	0	0	0	6.26788	25.9315	16.0997	1.76515	0.857512	1.31133	-8.81066	0.458537	5.16409	0.883684	13.9747	0.981131	1.54616	0.556788	--	--
XLOC_102014	contig37845:2781-3116	0	0	0	0	0	0	5.43052	21.3686	13.3996	1.03704	1.03007	1.03356	0	0.0434786	13.7099	0.972941	13.7099	0.977264	10.0134	0.707455	--	Pavir.J31804.1_dup1|DOWNSTREAM_2K
XLOC_080878	contig176177:282-629	0.256101	0.264109	0.260105	0	0	0	11.7514	14.6549	13.2032	6.55804	6.27452	6.41628	-8.02295	0.315423	5.66564	0.88018	13.6886	0.976934	4.62457	0.852727	--	--
XLOC_072982	contig121612:2226-2434	0	0	0	0	0	0	3.93537	21.6181	12.7767	0	0.897885	0.448943	0	0.0434786	13.6412	0.971453	13.6412	0.976225	8.81199	0.471555	--	--
XLOC_093224	contig280243:134-364	0.664844	2.01184	1.33834	0	0	0	7.29013	7.25143	7.27078	3.66685	7.26297	5.46491	-10.3862	0.756721	2.44166	0.834189	12.8279	0.957931	2.02975	0.805382	--	--
XLOC_068534	contig07894:4263-4474	0	0.917375	0.458688	0	0	0	4.38752	10.019	7.20324	6.32892	3.9161	5.12251	-8.84294	0.46479	3.97149	0.851751	12.8144	0.957553	3.4797	0.833409	--	Pavir.J05245.1_dup1|UPSTREAM_2K
XLOC_065690	contig03127:14847-15054	0	1.95804	0.97902	0	0	0	7.99367	6.27635	7.13501	0.938803	7.49773	4.21827	-9.93593	0.684617	2.86477	0.841804	12.8007	0.957128	2.1065	0.786568	--	--
XLOC_105000	contig44196:2005-2256	0	0	0	0	0	0	6.18283	7.51587	6.84935	1.45267	3.83853	2.6456	0	0.0434786	12.7418	0.947583	12.7418	0.955277	11.3694	0.87514	--	--
XLOC_072135	contig116358:17-303	0	0	0	0	0	0	4.86325	8.67707	6.77016	1.11518	1.41566	1.26542	0	0.0434786	12.725	0.947118	12.725	0.954883	10.3054	0.752453	--	--
XLOC_084981	contig207804:685-954	0	0	0	0	0	0	6.806	4.78377	5.79489	0.714817	2.83103	1.77292	0	0.0434786	12.5006	0.938353	12.5006	0.947567	10.7919	0.81762	--	--
XLOC_075894	contig140569:2527-2767	0	5.33504	2.66752	0	0	0	4.76576	6.03897	5.40237	2.71928	2.15497	2.43712	-11.3816	0.873155	1.01782	0.684113	12.3994	0.943646	-0.130589	0.15236	--	--
XLOC_072577	contig119077:1601-1821	0	0	0	0	0	0	4.41581	6.20201	5.30891	0.775793	0.753863	0.764828	0	0.0434786	12.3742	0.932983	12.3742	0.942512	9.57899	0.629278	--	--
XLOC_091347	contig262602:629-830	0	0	0	0	0	0	3.67035	6.93929	5.30482	2.0719	1.00646	1.53918	0	0.0434786	12.3731	0.93288	12.3731	0.942409	10.5879	0.792837	--	--
XLOC_025451	Chr04b:24122375-24128164	0	0	0	0	0	0	4.52441	5.88542	5.20491	0	0.000132738	6.6369e-05	0	0.0434786	12.3457	0.931423	12.3457	0.941118	-0.820186	0.0416043	--	--
XLOC_083939	contig199617:0-246	0	0	0	0	0	0	2.03233	8.29405	5.16319	0.568665	1.51507	1.04187	0	0.0434786	12.334	0.930974	12.334	0.940645	10.025	0.709825	--	--
XLOC_081531	contig18107:9296-9566	0	0	0	0	0	0	1.62438	8.68577	5.15508	0.905857	0	0.452929	0	0.0434786	12.3318	0.930856	12.3318	0.940535	8.82473	0.471854	--	--
XLOC_072490	contig118475:1993-2361	0	0	0	0	0	0	3.70831	6.59611	5.15221	1.96816	2.39114	2.17965	0	0.0434786	12.331	0.930856	12.331	0.940535	11.0899	0.850034	--	--
XLOC_089623	contig247280:1014-1235	0	0	0	0	0	0	0	10.1951	5.09757	0	1.48747	0.743735	0	0.0434786	12.3157	0.930163	12.3157	0.939913	9.53961	0.621639	--	--
XLOC_099830	contig351932:9-222	2.40924	5.97409	4.19166	0	0	0	6.08643	4.00211	5.04427	5.37518	6.84217	6.10868	-12.0333	0.919603	0.267123	0.309524	12.3004	0.939291	0.543338	0.518538	--	--
XLOC_008757	Chr02a:24144513-24144758	0	0	0	0	0	0	1.64285	8.00214	4.82249	0	0	0	0	0.0434786	12.2356	0.926179	12.2356	0.936424	0	0.0373754	--	--
XLOC_062944	contig00090:33603-34039	0	0	0	0	0	0	2.81126	6.80622	4.80874	1.15666	0.720124	0.938392	0	0.0434786	12.2314	0.92599	12.2314	0.936259	9.87405	0.685262	--	Pavir.J00099.1_dup1|UPSTREAM_2K
XLOC_106882	contig54292:4193-4633	0.175592	0.179784	0.177688	0	0	0	2.7718	6.35021	4.561	0.363451	0.177486	0.270469	-7.4732	0.240144	4.68193	0.825385	12.1551	0.932715	0.606114	0.131609	--	--
XLOC_013904	Chr02b:65591572-65591913	0	1.04877	0.524385	0	0	0	6.06463	2.76839	4.41651	6.77191	0.775474	3.77369	-9.03586	0.501465	3.07283	0.811406	12.1087	0.930415	2.8459	0.799192	--	--
XLOC_052033	Chr08b:38209036-38209276	0	0	0	0	0	0	4.76576	4.02599	4.39588	1.63157	0	0.815783	0	0.0434786	12.1019	0.919162	12.1019	0.929935	9.67293	0.649249	--	--
XLOC_062946	contig00090:37470-37837	0	0	0	0	0	0	2.30643	6.46598	4.38621	0.735392	0.478252	0.606822	0	0.0434786	12.0988	0.919162	12.0988	0.929935	9.24513	0.564694	--	Pavir.J00099.1_dup1|UPSTREAM_2K
XLOC_107061	contig55289:2972-3181	1.85178	0.947336	1.39956	0	0	0	1.25939	7.29553	4.27746	0	3.22987	1.61493	-10.4508	0.765746	1.61178	0.748563	12.0625	0.928108	0.20695	0.179679	--	--
XLOC_061492	Chr09b:23494119-23494320	0	0	0	0	0	0	2.93628	5.55143	4.24386	0	0	0	0	0.0434786	12.0512	0.916327	12.0512	0.927557	0	0.0373754	--	--
XLOC_062951	contig00090:40838-41176	0	0	0	0	0	0	1.23274	7.12971	4.18122	0.284444	0	0.142222	0	0.0434786	12.0297	0.915177	12.0297	0.92636	7.15706	0.201761	--	Pavir.J00099.1_dup1|UPSTREAM_2K
XLOC_084400	contig203154:918-1360	0	0	0	0	0	0	2.6214	5.47268	4.04704	0.84258	0.352482	0.597531	0	0.0434786	11.9827	0.912145	11.9827	0.92384	9.22287	0.559686	--	--
XLOC_062949	contig00090:39755-40416	0	0.29808	0.14904	0	0	0	1.48666	6.24601	3.86633	0.730478	0	0.365239	-7.22439	0.209691	4.69236	0.811422	11.9168	0.920272	1.29028	0.253044	--	Pavir.J00099.1_dup1|UPSTREAM_2K
XLOC_091707	contig265952:460-739	0	0	0	0	0	0	1.8113	5.83417	3.82274	0.42039	0.409155	0.414772	0	0.0434786	11.9004	0.907113	11.9004	0.919201	8.69618	0.44563	--	--
XLOC_037526	Chr06a:33453970-33454247	1.22894	0	0.61447	0	0	0	3.6806	3.9532	3.8169	0.797962	0	0.398981	-9.26437	0.551306	2.63381	0.789041	11.8982	0.919201	-0.622389	0.23775	--	--
XLOC_106611	contig52944:220-423	0	0	0	0	0	0	2.13035	5.3642	3.74727	3.59151	6.22204	4.90678	0	0.0434786	11.8716	0.905365	11.8716	0.917602	12.2606	0.933384	--	--
XLOC_050760	Chr08b:29347779-29348029	0	1.1378	0.5689	0	0	0	2.73198	4.33887	3.53543	0	1.06128	0.53064	-9.1533	0.529926	2.63437	0.781599	11.7877	0.912531	-0.10035	0.0773102	--	--
XLOC_070810	contig108033:1003-1223	0.784768	0	0.392384	0	0	0	1.65593	5.16834	3.41213	0.775793	3.44276	2.10928	-8.61796	0.419705	3.1185	0.787482	11.7365	0.909664	2.42457	0.712668	--	--
XLOC_040177	Chr06b:40114367-40114615	2.5696	0	1.2848	0	0	0	1.2321	5.53704	3.38457	0	1.08313	0.541565	-10.3279	0.747563	1.39687	0.698461	11.7248	0.908798	-1.24557	0.51082	--	--
XLOC_042164	Chr07a:1644229-1644511	0	0	0	0	0	0	2.35924	4.33996	3.3496	0	0	0	0	0.0434786	11.7098	0.894898	11.7098	0.908105	0	0.0373754	--	Pavir.Ga00592.1_dup1|DOWNSTREAM_2K
XLOC_100344	contig35814:1998-2213	0	0	0	0	0	0	0	6.66027	3.33013	0	0	0	0	0.0434786	11.7016	0.894324	11.7016	0.907625	0	0.0373754	--	--
XLOC_087312	contig227357:923-1643	1.49374	1.57274	1.53324	0	0	0	2.70499	3.93689	3.32094	0	0.995564	0.497782	-10.5824	0.784403	1.11501	0.651998	11.6974	0.907262	-1.62155	0.598353	--	--
XLOC_074790	contig133095:13-598	3.3188	1.30539	2.31209	0	0	0	3.89851	2.69558	3.29704	1.62396	1.6101	1.61703	-11.175	0.853578	0.511975	0.438157	11.687	0.906743	-0.515852	0.394969	--	--
XLOC_039058	Chr06a:41911095-41911302	0	0	0	0	0	0	0	6.27635	3.13818	0	1.8242	0.9121	0	0.0434786	11.6159	0.887653	11.6159	0.901514	9.83384	0.67686	--	Pavir.Fa01749.1_dup1|UPSTREAM_2K
XLOC_007430	Chr01b:50136455-50136696	6.66249	2.92945	4.79597	0	0	0	2.1428	3.9811	3.06195	3.76514	2.13133	2.94824	-12.2276	0.930006	-0.647373	0.552149	11.5802	0.898954	-0.70197	0.573152	--	--
XLOC_005960	Chr01b:519200-521561	0	0	0	0	0	0	1.3772	4.64825	3.01272	0.361546	0.354177	0.357861	0	0.0434786	11.5569	0.883417	11.5569	0.897151	8.48326	0.409152	--	--
XLOC_062952	contig00090:42496-43422	0.123227	0	0.0616133	0	0	0	2.24392	3.73862	2.99127	0.657783	0	0.328891	-5.95683	0.112528	5.58971	0.790151	11.5465	0.896348	2.40683	0.29727	--	Pavir.J00099.1_dup1|UPSTREAM_2K
XLOC_077634	contig15252:214-466	0.516925	0.540349	0.528637	0	0	0	3.82642	2.12577	2.97609	1.91763	2.85035	2.38399	-9.04613	0.506812	2.49307	0.757375	11.5392	0.896048	2.17303	0.719952	--	Pavir.J13070.1_dup1|UPSTREAM_2K
XLOC_062950	contig00090:40511-40770	0	0	0	0	0	0	2.50597	3.30873	2.90735	0	0	0	0	0.0434786	11.5055	0.879353	11.5055	0.8933	0	0.0373754	--	Pavir.J00099.1_dup1|UPSTREAM_2K
XLOC_044639	Chr07a:23785120-23785342	0	0	0	0	0	0	3.76257	2.01142	2.88699	1.51034	1.4677	1.48902	0	0.0434786	11.4954	0.878502	11.4954	0.892473	10.5401	0.786245	--	--
XLOC_078799	contig160426:1057-1307	4.02517	1.1039	2.56453	0	0	0	2.73198	2.89258	2.81228	1.95653	3.87733	2.91693	-11.3245	0.867706	0.133044	0.150147	11.4575	0.889402	0.185754	0.204848	--	--
XLOC_086362	contig21890:34-297	0	0.483813	0.241906	0	0	0	2.4166	3.18767	2.80214	0	1.33227	0.666133	-7.92128	0.2982	3.53103	0.769747	11.4523	0.889008	1.45946	0.390575	--	Pavir.J20133.1_dup1|DOWNSTREAM_2K
XLOC_092371	contig271960:403-634	1.31299	0	0.656493	0	0	0	2.88123	2.68581	2.78352	1.81121	0	0.905603	-9.35973	0.575082	2.08296	0.731679	11.4427	0.888268	0.463799	0.241507	--	--
XLOC_089399	contig245358:1563-1809	1.57538	0.594281	1.08483	0	0	0	2.03233	3.39302	2.71268	0	0.552926	0.276463	-10.0833	0.709683	1.32225	0.658117	11.4055	0.885291	-1.9697	0.555307	--	--
XLOC_064278	contig01455:14625-14885	0.492797	0	0.246398	0	0	0	1.7736	3.60542	2.68951	0.990438	0	0.495219	-7.94777	0.306673	3.44535	0.763683	11.3931	0.884558	1.0056	0.272039	--	Pavir.J01334.1_dup1|UPSTREAM_2K
XLOC_024281	Chr04a:32881500-32882016	0	0.240417	0.120208	0	0	0	1.56723	3.80683	2.68703	0	0.234665	0.117333	-6.91538	0.178191	4.47641	0.771865	11.3918	0.884558	-0.0347898	0.0411397	--	--
XLOC_034122	Chr05b:68315263-68315518	0	0	0	0	0	0	1.48678	3.78273	2.63476	0	0.505056	0.252528	0	0.0434786	11.3635	0.867288	11.3635	0.881818	7.98315	0.314997	--	--
XLOC_008759	Chr02a:24147941-24148181	0	0	0	0	0	0	0	5.23378	2.61689	0	0.589843	0.294922	0	0.0434786	11.3539	0.866839	11.3539	0.881314	8.20663	0.352444	--	--
XLOC_099423	contig346764:300-550	1.50944	2.11948	1.81446	0	0	0	1.56113	3.61572	2.58843	1.01921	1.93867	1.47894	-10.8253	0.814753	0.512535	0.407491	11.3379	0.879888	-0.294978	0.241522	--	--
XLOC_034041	Chr05b:65899637-65899890	0.990092	0	0.495046	0	0	0	0.824396	4.20912	2.51676	2.3734	0	1.1867	-8.95288	0.484132	2.34447	0.729639	11.2973	0.876345	1.26047	0.496228	--	Pavir.Eb03187.1_dup1|UPSTREAM_2K
XLOC_086038	contig216319:69-276	0	0	0	0	0	0	0	5.02108	2.51054	0	0.912102	0.456051	0	0.0434786	11.2941	0.86128	11.2941	0.875841	8.83463	0.477619	--	--
XLOC_056587	Chr09a:50682107-50682418	0	0	0	0	0	0	1.92624	3.08718	2.50671	0.334129	0.97651	0.65532	0	0.0434786	11.2916	0.86128	11.2916	0.875841	9.35605	0.584477	--	--
XLOC_077812	contig153750:2316-2542	6.00783	0.759113	3.38347	0	0	0	2.55284	2.3843	2.46857	0	1.39319	0.696595	-11.7243	0.899907	-0.454828	0.406821	11.2695	0.873943	-2.27908	0.77122	--	--
XLOC_010582	Chr02a:15279773-15279991	0	0	0	0	0	0	0	4.78377	2.39188	0	1.54978	0.77489	0	0.0434786	11.2242	0.854979	11.2242	0.869777	9.59878	0.632743	--	Pavir.Ba01207.1_dup1|UPSTREAM_2K
XLOC_085426	contig21140:517-813	0	0	0	0	0	0	1.06438	3.66288	2.36363	2.65201	3.61817	3.13509	0	0.0434786	11.2068	0.853145	11.2068	0.868013	11.6143	0.893938	--	--
XLOC_063905	contig01082:1-423	0	0	0	0	0	0	0.986224	3.7116	2.34891	0.776459	0.568621	0.67254	0	0.0434786	11.1978	0.852617	11.1978	0.867438	9.39348	0.593037	--	Pavir.J00990.1_dup1|DOWNSTREAM_2K
XLOC_072700	contig11980:11-1692	0.0387678	0.315366	0.177067	0	0	0	1.75744	2.9149	2.33617	0.942898	0.507807	0.725353	-7.46815	0.240144	3.72178	0.748445	11.1899	0.866918	2.03439	0.463585	--	Pavir.J08833.1_dup1|DOWNSTREAM_2K
XLOC_082051	contig184881:3-1222	0.383759	0	0.19188	0	0	0	2.79742	1.87218	2.3348	0.997331	1.78308	1.39021	-7.58781	0.250626	3.60127	0.74683	11.1891	0.866461	2.85327	0.651297	--	--
XLOC_096687	contig316499:1038-1322	0	2.31513	1.15756	0	0	0	3.77552	0.825113	2.30031	0.404188	1.11844	0.761316	-10.1775	0.726402	0.990115	0.567679	11.1676	0.864603	-0.605148	0.331496	--	--
XLOC_022005	Chr04a:515544-515782	0	1.30345	0.651725	0	0	0	0	4.5305	2.26525	0	0	0	-9.34923	0.57101	1.79655	0.682349	11.1458	0.862201	-9.34923	0.584453	--	Pavir.Da00430.1_dup1|DOWNSTREAM_2K
XLOC_073043	contig122006:2072-3272	0	0.179689	0.0898445	0	0	0	2.30865	2.21966	2.26415	0.838246	1.3346	1.08642	-6.49736	0.145627	4.64739	0.75028	11.1448	0.862201	3.58801	0.615308	--	--
XLOC_006613	Chr01b:19776955-19777254	0.356483	0	0.178241	0	0	0	2.60624	1.91253	2.25939	0	0.705273	0.352637	-7.48173	0.240294	3.65998	0.742719	11.1417	0.862201	0.982351	0.206462	--	--
XLOC_097153	contig32165:820-1069	0	1.15012	0.57506	0	0	0	1.57686	2.92254	2.2497	1.4824	0.536051	1.00923	-9.16882	0.530493	1.96669	0.693555	11.1355	0.861539	0.810213	0.365587	--	--
XLOC_096303	contig312282:1012-1417	0	0	0	0	0	0	1.65516	2.7359	2.19553	0	0.202528	0.101264	0	0.0434786	11.1004	0.843104	11.1004	0.858027	6.66908	0.155542	--	--
XLOC_100533	contig360169:41-357	0	0	0	0	0	0	0.962708	3.41747	2.19009	0	0	0	0	0.0434786	11.0968	0.843104	11.0968	0.858027	0	0.0373754	--	--
XLOC_101962	contig377810:107-453	0.257495	1.52968	0.893586	0	0	0	2.75632	1.617	2.18666	0.976704	2.66859	1.82265	-9.80346	0.659251	1.29105	0.61871	11.0945	0.858003	1.02836	0.538391	--	--
XLOC_086316	contig218494:10-257	0	1.17549	0.587745	0	0	0	3.21843	1.15264	2.18554	0.562751	1.09438	0.828565	-9.20027	0.540722	1.8935	0.684254	11.0938	0.857326	0.494199	0.239703	--	--
XLOC_111109	contig82433:801-1103	0	0	0	0	0	0	1.78758	2.57562	2.1816	1.06407	0	0.532035	0	0.0434786	11.0912	0.842482	11.0912	0.857326	9.05673	0.521633	--	--
XLOC_020018	Chr03b:18358666-18359308	0	0	0	0	0	0	0.471206	3.87735	2.17428	0.420037	0	0.210018	0	0.0434786	11.0863	0.841765	11.0863	0.856594	7.7178	0.275315	--	--
XLOC_111895	contig88288:99-415	5.86359	7.94102	6.90231	0	0	0	0.454997	3.84466	2.14983	0.280884	0.597666	0.439275	-12.7529	0.951599	-1.68286	0.795632	11.07	0.855405	-3.97388	0.85468	--	--
XLOC_077738	contig153283:1597-1892	0.367029	0	0.183514	0	0	0	1.07188	3.19734	2.13461	0.744943	0.36269	0.553817	-7.52368	0.241018	3.53608	0.733057	11.0598	0.853845	1.58959	0.364516	--	--
XLOC_053094	Chr09a:14513421-14513851	0.517641	0	0.258821	0	0	0	1.85848	2.40719	2.13284	1.0386	1.3839	1.21125	-8.01859	0.315423	3.03997	0.72515	11.0586	0.853845	2.22369	0.595722	--	Pavir.Ia01312.1_dup1|UPSTREAM_2K
XLOC_046638	Chr07b:50787710-50787986	0.413118	0	0.206559	0	0	0	3.09189	1.13881	2.11535	1.20674	1.53144	1.36909	-7.6939	0.269046	3.35279	0.729505	11.0467	0.852436	2.72511	0.643627	--	--
XLOC_014705	Chr02b:13139329-13141335	1.99166	3.66973	2.83069	0	0	0	3.47784	0.714269	2.09605	0.50449	0.470234	0.487362	-11.4669	0.880109	-0.43348	0.37299	11.0335	0.851727	-2.53809	0.759202	--	--
XLOC_036778	Chr06a:2724614-2724877	0	1.85783	0.928917	0	0	0	0	4.14397	2.07199	0	0.444088	0.222044	-9.86018	0.67063	1.15697	0.587926	11.0171	0.849616	-2.06223	0.525917	--	Pavir.Fa00454.1_dup1|DOWNSTREAM_2K
XLOC_045127	Chr07b:538006-538425	0.380069	0	0.190034	0	0	0	1.4249	2.7186	2.07175	0.196346	1.05061	0.623475	-7.57391	0.250185	3.44273	0.727379	11.0166	0.849616	1.71028	0.400584	--	Pavir.Gb00612.1_dup1|DOWNSTREAM_2K
XLOC_044382	Chr07a:17673932-17674173	1.66562	0.629046	1.14733	0	0	0	1.32597	2.78677	2.05637	0.560389	0.583374	0.571882	-10.1641	0.724496	0.841816	0.506631	11.0059	0.848963	-1.0045	0.441133	--	--
XLOC_104867	contig43512:5363-5736	0	0	0	0	0	0	1.89795	2.20001	2.04898	0	0.881218	0.440609	0	0.0434786	11.0007	0.833157	11.0007	0.848238	8.78499	0.465097	--	--
XLOC_101787	contig375386:368-636	4.22338	0	2.11169	0	0	0	1.32181	2.74302	2.03241	0.860716	1.27455	1.06763	-11.0445	0.839891	-0.055547	0.0778063	10.989	0.8469	-0.984327	0.549826	--	--
XLOC_085749	contig213901:850-1614	0.377769	0.784682	0.581225	0	0	0	1.13578	2.87036	2.00307	1.10675	1.405	1.25588	-9.18295	0.53521	1.78504	0.660944	10.968	0.84497	1.11152	0.481218	--	--
XLOC_053933	Chr09a:55709278-55709506	1.95082	0	0.975408	0	0	0	3.48608	0.493624	1.98985	0	1.35848	0.67924	-9.9306	0.681947	1.02784	0.551771	10.9584	0.844096	-0.521763	0.274574	--	--
XLOC_061805	Chr09b:35873925-35874175	0	0	0	0	0	0	0	3.97729	1.98865	0	0.530639	0.265319	0	0.0434786	10.9579	0.828897	10.9579	0.844096	8.0543	0.324219	--	--
XLOC_027361	Chr04b:46584363-46585980	0.946405	0.9954	0.970903	0	0	0	2.57725	1.36217	1.96971	3.68808	3.65505	3.67156	-9.92318	0.681805	1.02058	0.548574	10.9438	0.842458	1.919	0.761565	--	--
XLOC_008758	Chr02a:24144867-24145299	0.834833	0	0.417416	0	0	0	0.700293	3.20617	1.95323	0.174666	0	0.087333	-8.70707	0.439267	2.22458	0.686365	10.9316	0.841009	-2.25038	0.341907	--	--
XLOC_065514	contig02886:632-968	0	0	0	0	0	0	1.03859	2.84586	1.94222	0.287619	0	0.14381	0	0.0434786	10.9235	0.824818	10.9235	0.840206	7.17302	0.201903	--	Pavir.J02476.1_dup1|UPSTREAM_2K
XLOC_090034	contig251125:1034-1318	0	0.401934	0.200967	0	0	0	1.74255	2.13625	1.9394	1.44921	1.11844	1.28383	-7.6544	0.260344	3.26699	0.715101	10.9214	0.840206	2.67183	0.628648	--	--
XLOC_095735	contig30646:808-1166	0	0	0	0	0	0	1.29689	2.53367	1.91528	0	0	0	0	0.0434786	10.9033	0.822526	10.9033	0.837977	0	0.0373754	--	Pavir.J27281.1_dup1|DOWNSTREAM_2K
XLOC_013475	Chr02b:56128866-56129218	0.257437	0	0.128719	0	0	0	1.90899	1.91537	1.91218	0.528037	1.64614	1.08709	-7.01367	0.188609	3.88734	0.72026	10.901	0.837977	3.07258	0.604889	--	--
XLOC_088135	contig234398:1336-1707	0	0.240417	0.120208	0	0	0	0	3.80683	1.90341	0	0	0	-6.91538	0.178191	3.97937	0.720386	10.8948	0.837142	-6.91538	0.17834	--	--
XLOC_062941	contig00090:23043-23456	0	0	0	0	0	0	0.751865	3.04758	1.89972	0.401928	0	0.200964	0	0.0434786	10.8916	0.821652	10.8916	0.837142	7.65438	0.265746	--	Pavir.J00099.1_dup1|UPSTREAM_2K
XLOC_087407	contig22812:1470-1709	0	0	0	0	0	0	1.75216	2.03591	1.89403	1.22708	1.19289	1.20999	0	0.0434786	10.8872	0.820817	10.8872	0.836221	10.2408	0.743853	--	--
XLOC_100495	contig35981:5209-5599	0	0	0	0	0	0	0	3.78656	1.89328	0	0.215555	0.107777	0	0.0434786	10.8871	0.820817	10.8871	0.836221	6.75859	0.166528	--	--
XLOC_073427	contig124371:535-819	0.773647	0	0.386823	0	0	0	3.19467	0.567227	1.88095	1.81151	4.31231	3.06191	-8.59739	0.419296	2.27985	0.681443	10.8772	0.835402	2.98282	0.779394	--	--
XLOC_000611	Chr01a:12861930-12862217	0	1.17702	0.588512	0	0	0	1.13578	2.60941	1.8726	0.395033	0.364402	0.379718	-9.20215	0.540722	1.66867	0.638303	10.8708	0.834614	-0.633372	0.231048	--	Pavir.Aa01058.1_dup1|DOWNSTREAM_2K
XLOC_109826	contig73515:3749-4449	0.613125	0.184179	0.398652	0	0	0	2.41544	1.30888	1.86216	1.18634	0.64747	0.916903	-8.63899	0.426068	2.22378	0.676907	10.8628	0.833795	1.20164	0.431352	--	--
XLOC_110322	contig76911:2736-2980	0	0	0	0	0	0	2.90529	0.818215	1.86175	1.56196	2.57907	2.07051	0	0.0434786	10.8624	0.818392	10.8624	0.833795	11.0158	0.842135	--	--
XLOC_030326	Chr05a:11625752-11626131	1.24811	0.448987	0.848547	0	0	0	2.01509	1.68169	1.84839	0.831288	1.44637	1.13883	-9.72885	0.646824	1.1232	0.559977	10.8521	0.832819	0.424483	0.254784	--	--
XLOC_097231	contig322624:658-1015	0.250818	0	0.125409	0	0	0	1.30329	2.37662	1.83996	0.25741	0.753154	0.505282	-6.97624	0.178813	3.86922	0.713747	10.8455	0.831929	2.00471	0.37447	--	--
XLOC_037256	Chr06a:16420476-16424284	0.136083	0.27727	0.206676	0	0	0	1.24787	2.42441	1.83614	0.588456	0.574871	0.581663	-7.69123	0.269046	3.15123	0.704194	10.8425	0.831874	1.49281	0.362666	--	--
XLOC_108809	contig66538:2237-2615	0.657672	0	0.328836	0	0	0	1.18073	2.45721	1.81897	1.25259	0.681734	0.967162	-8.36342	0.374092	2.46549	0.684097	10.8289	0.830094	1.5542	0.490542	--	--
XLOC_022393	Chr04a:10385429-10385711	0	0.842256	0.421128	0	0	0	1.17962	2.44123	1.81042	0.410522	0	0.205261	-8.71983	0.439456	2.10229	0.665165	10.8221	0.82907	-1.035	0.25065	--	--
XLOC_076559	contig14485:1095-1353	1.85578	0.492485	1.17413	0	0	0	3.6133	0	1.80665	2.26151	3.58621	2.92386	-10.1974	0.728528	0.622119	0.408349	10.8195	0.82907	1.31628	0.672072	--	--
XLOC_064274	contig01455:10584-11623	0.110794	0.0562881	0.0835411	0	0	0	0.850895	2.76059	1.80574	0.174462	0.0569427	0.115702	-6.38441	0.135122	4.43396	0.715267	10.8184	0.828259	0.469861	0.072467	--	Pavir.J01334.1_dup1|UPSTREAM_2K
XLOC_087198	contig226323:1565-1806	0	0.610305	0.305152	0	0	0	0	3.58299	1.79149	0	1.5985	0.799248	-8.25575	0.35053	2.5516	0.684995	10.8073	0.827346	1.38765	0.424359	--	--
XLOC_064277	contig01455:14171-14422	0	0.562863	0.281432	0	0	0	0	3.57899	1.78949	0	0.525329	0.262665	-8.1392	0.333787	2.66654	0.688617	10.8057	0.827346	-0.0993798	0.0618749	--	Pavir.J01334.1_dup1|UPSTREAM_2K
XLOC_100661	contig362087:16-310	0.739519	0	0.36976	0	0	0	1.07948	2.47731	1.77839	0.375154	1.33457	0.854864	-8.53239	0.405246	2.26397	0.670623	10.7964	0.826471	1.20716	0.414263	--	--
XLOC_090427	contig25475:3834-4424	0	0	0	0	0	0	1.12408	2.42428	1.77418	0	0.115996	0.057998	0	0.0434786	10.7929	0.810579	10.7929	0.825322	5.87032	0.107472	--	Pavir.J23300.1_dup1|DOWNSTREAM_2K
XLOC_110011	contig74749:3254-4467	0	0	0	0	0	0	0	3.53611	1.76805	0	0	0	0	0.0434786	10.7884	0.810579	10.7884	0.825322	0	0.0373754	--	--
XLOC_099970	contig353873:860-1143	0	0	0	0	0	0	3.51178	0	1.75589	1.46048	0	0.73024	0	0.0434786	10.7784	0.809595	10.7784	0.824542	9.51321	0.617505	--	--
XLOC_074942	contig134208:679-946	0	0	0	0	0	0	1.66654	1.84489	1.75571	1.30242	1.28571	1.29406	0	0.0434786	10.7778	0.808689	10.7778	0.823566	10.3377	0.756942	--	--
XLOC_061012	Chr09b:13257183-13258501	0.247005	0.254032	0.250518	0	0	0	1.83466	1.67242	1.75354	0.7608	0.247352	0.504076	-7.96877	0.306965	2.80728	0.688483	10.7761	0.823566	1.00872	0.272039	--	--
XLOC_098359	contig334875:465-738	0	0	0	0	0	0	0	3.50311	1.75155	0	0.429681	0.21484	0	0.0434786	10.7748	0.808674	10.7748	0.823534	7.75048	0.276	--	--
XLOC_061580	Chr09b:27754861-27755141	0	0	0	0	0	0	2.39618	1.10237	1.74927	0.41705	0	0.208525	0	0.0434786	10.7725	0.808674	10.7725	0.823534	7.70753	0.275126	--	--
XLOC_008760	Chr02a:24151664-24151957	0	0	0	0	0	0	0	3.49352	1.74676	0	0	0	0	0.0434786	10.7709	0.808674	10.7709	0.823534	0	0.0373754	--	--
XLOC_092414	contig272460:541-855	2.07907	1.54744	1.81325	0	0	0	2.59903	0.891174	1.7451	1.17526	2.33345	1.75436	-10.8244	0.814753	-0.0552716	0.0744909	10.7691	0.822652	-0.0476384	0.0764439	--	--
XLOC_095655	contig305751:63-374	0	0	0	0	0	0	1.2039	2.20513	1.70451	0	0	0	0	0.0434786	10.7351	0.803712	10.7351	0.818636	0	0.0373754	--	--
XLOC_090426	contig25475:2577-2909	0	0	0	0	0	0	0.876185	2.52286	1.69952	0	0.573498	0.286749	0	0.0434786	10.7309	0.803712	10.7309	0.818636	8.16616	0.351577	--	Pavir.J23300.1_dup1|DOWNSTREAM_2K
XLOC_090511	contig255376:398-758	0	0	0	0	0	0	0	3.34484	1.67242	0	0.247352	0.123676	0	0.0434786	10.7082	0.800712	10.7082	0.815683	6.95624	0.178939	--	--
XLOC_035372	Chr05b:30911884-30912173	0	0.398042	0.199021	0	0	0	0	3.34138	1.67069	0	0.757725	0.378862	-7.6404	0.260147	3.06626	0.686404	10.7067	0.815683	0.927036	0.214369	--	--
XLOC_034034	Chr05b:65461244-65461492	0	0.581338	0.290669	0	0	0	0	3.32222	1.66111	0	0	0	-8.18571	0.34197	2.51265	0.668866	10.6984	0.814682	-8.18571	0.352081	--	--
XLOC_085129	contig208940:1829-2165	0	0.579462	0.289731	0	0	0	1.03859	2.27668	1.65763	0.862857	0.280378	0.571618	-8.18106	0.341749	2.51385	0.668866	10.6949	0.814627	0.977848	0.293057	--	--
XLOC_066295	contig03987:18465-18692	0	0	0	0	0	0	0	3.29519	1.64759	0	0.687816	0.343908	0	0.0434786	10.6866	0.798491	10.6866	0.813667	8.42797	0.394316	--	--
XLOC_051851	Chr08b:25771410-25772155	0	0.0849198	0.0424599	0	0	0	0.956224	2.30195	1.62909	0.652124	0.256249	0.454187	-5.42492	0.0917453	5.24493	0.703982	10.6698	0.811658	3.40222	0.395497	--	--
XLOC_100350	contig358226:180-1089	0	0	0	0	0	0	2.65415	0.542495	1.59832	1.47192	0	0.73596	0	0.0434786	10.6423	0.793246	10.6423	0.808524	9.52446	0.621261	Pavir.J30631.1|1,236:262,632(-188.71)	--
XLOC_078462	contig158228:1076-1340	0	0	0	0	0	0	0	3.15872	1.57936	1.28387	0	0.641935	0	0.0434786	10.6256	0.791128	10.6256	0.806642	9.32741	0.57983	--	--
XLOC_104319	contig408736:24-321	0	0	0	0	0	0	0	3.15198	1.57599	0	0	0	0	0.0434786	10.6225	0.791096	10.6225	0.806587	0	0.0373754	--	--
XLOC_108756	contig66192:17-1020	8.4944	10.6347	9.56457	0	0	0	0.847167	2.28632	1.56674	2.06056	0.529474	1.29502	-13.2235	0.965271	-2.60993	0.851428	10.6136	0.805634	-2.88473	0.860445	--	--
XLOC_065273	contig02561:149-415	0	0	0	0	0	0	0	3.1023	1.55115	0	0	0	0	0.0434786	10.5996	0.78808	10.5996	0.803634	0	0.0373754	--	Pavir.J02244.1_dup1|DOWNSTREAM_2K
XLOC_009120	Chr02a:40102380-40102707	0	0.305784	0.152892	0	0	0	1.09266	1.99778	1.54522	0.605636	0	0.302818	-7.26108	0.210368	3.33252	0.676285	10.5936	0.802389	0.983608	0.188964	--	--
XLOC_093836	contig286071:1165-1586	0	0.193218	0.096609	0	0	0	0.989934	2.05557	1.52275	0.584558	0.380516	0.482537	-6.60153	0.156014	3.97093	0.6829	10.5725	0.800019	2.31296	0.381905	--	--
XLOC_103349	contig39550:1215-1493	0	0	0	0	0	0	3.04282	0	1.52141	0.423782	0	0.211891	0	0.0434786	10.5717	0.784434	10.5717	0.800019	7.73058	0.275527	--	--
XLOC_054629	Chr09a:75462651-75464021	0.0401934	0	0.0200967	0	0	0	1.17623	1.86725	1.52174	0.0422705	0.289826	0.166048	-4.36434	0.0707974	6.20716	0.699115	10.5715	0.800019	3.01112	0.193138	--	--
XLOC_098193	contig333076:1109-1349	0	0	0	0	0	0	3.03275	0	1.51638	10.8771	0	5.43855	0	0.0434786	10.5669	0.784434	10.5669	0.800019	12.4091	0.940149	--	--
XLOC_085285	contig210193:853-1066	5.62155	1.83261	3.72708	0	0	0	1.18669	1.71519	1.45094	0	0.832353	0.416177	-11.8638	0.909294	-1.36106	0.705809	10.5028	0.791057	-3.16105	0.803208	--	--
XLOC_083575	contig196655:885-1130	5.309	0	2.6545	0	0	0	2.05356	0	1.02678	0.536701	0	0.26835	-11.3745	0.872084	-1.36988	0.661716	10.0046	0.718228	-3.30384	0.768014	--	--
XLOC_085324	contig210545:1804-2154	2.64261	2.24484	2.44372	0	0	0	0.964262	0.879668	0.921965	0.249121	0.492972	0.371046	-11.2549	0.861492	-1.4063	0.654195	9.84857	0.690586	-2.71941	0.744216	--	--
[truncated: 1,451 more rows]

## Sheet: Common
Log(base2)Treatment 1/Treatment 2			3	2	1	0	-1	-2	-3
[truncated: 841 more rows]
