# Supplementary material for: Long non-coding RNAs of switchgrass (Panicum virgatum L.) in multiple dehydration stresses
Source: BMC Plant Biol. 2018 May 4;18:79. doi: 10.1186/s12870-018-1288-3 (PMC5936019; doi:10.1186/s12870-018-1288-3)
Supplement: Supplementary file 2 — Table S1. List of memory lncRNAs. Table S2. Primers used in qRT-PCR. Table S3. Expression summary of different samples and treatments. Table S4. List of differentially expressed lncRNAs. Table S5. LncRNAs annotated by antisense and upstream or downstream. Table S6. Differentially expressed lncRNAs and the annotated genes. Table S7. Differentially expressed lncRNAs annotated with differentially expressed genes. Table S8. GO term _ response to stress. Table S9. Top 20 pathway enriched in annotation genes. Table S10. LncRNAs and genes involved in ABA biosynthesis and signal transduction. Table S11. LncRNAs and genes involved in ETH biosynthesis and signal transduction. Table S12. LncRNAs and genes involved in starch and sucrose metabolism. Table S13. Dehydration response and transcriptional memory genes or lncRNAs in switchgrass, maize and Arabidopsis. (ZIP 3778 kb) [file 12870_2018_1288_MOESM2_ESM.zip › Table S3.xlsx]

## Sheet: Sheet1
Table S3 Expression summary of different samples (1/2)
	Novel lncRNA	Known lncRNA	Genes
Total number in gtf	16551	0	98007
Expressed in 0 sample	267	0	50800
Expressed in 1 sample	170	0	346
Expressed in 2 samples	465	0	1124
Expressed in 3 samples	685	0	1049
Expressed in 4 samples	1042	0	1532
Expressed in 5 samples	362	0	370
Expressed in 6 samples	853	0	879
Expressed in 7 samples	1565	0	1362
Expressed in 8 samples	11142	0	40545
Total expressed number(ratio)	16284(98.39%)	0(0%)	47207(48.17%)
Table S3 Expression summary of different treatments (2/2)
Sample Name	Total Novel Transcripts	Coding Novel Transcripts	Noncoding Novel Transcripts
C1_1	19549	11749	7800 (39.9%)
C1_2	18361	11372	6989 (38.1%)
D1_1	16953	10376	6577 (38.8%)
D1_2	17657	10710	6947 (39.3%)
D2_1	21822	13264	8558 (39.2%)
D2_2	22909	13595	9314 (40.7%)
R1_1	18000	11433	6567 (36.5%)
R1_2	20063	12423	7640 (38.1%)
Average	19414.2	11865.2	7549 (38.8%)
