# Supplementary material for: Long non-coding RNAs of switchgrass (Panicum virgatum L.) in multiple dehydration stresses
Source: BMC Plant Biol. 2018 May 4;18:79. doi: 10.1186/s12870-018-1288-3 (PMC5936019; doi:10.1186/s12870-018-1288-3)
Supplement: Supplementary file 2 — Table S1. List of memory lncRNAs. Table S2. Primers used in qRT-PCR. Table S3. Expression summary of different samples and treatments. Table S4. List of differentially expressed lncRNAs. Table S5. LncRNAs annotated by antisense and upstream or downstream. Table S6. Differentially expressed lncRNAs and the annotated genes. Table S7. Differentially expressed lncRNAs annotated with differentially expressed genes. Table S8. GO term _ response to stress. Table S9. Top 20 pathway enriched in annotation genes. Table S10. LncRNAs and genes involved in ABA biosynthesis and signal transduction. Table S11. LncRNAs and genes involved in ETH biosynthesis and signal transduction. Table S12. LncRNAs and genes involved in starch and sucrose metabolism. Table S13. Dehydration response and transcriptional memory genes or lncRNAs in switchgrass, maize and Arabidopsis. (ZIP 3778 kb) [file 12870_2018_1288_MOESM2_ESM.zip › Table S2.xlsx]

## Sheet: Sheet1
Table S2 Primers used in qRT-PCR
Gene identifier	Forward primer (5'→3')	Reverse primer (5'→3')
PveEF-1α	CCAAGAGGCCTTCAGACAAG	TGAGATCCTTCACAGCAACG
Pavir.J24772	CCATGATCCACGACTTCGCCATC	GTCTTCTCCTTGTCCAGCACCAC
Pavir.Aa00597	ACTTGTCCTCTCTGTCGCCATCA	CACCTCAGCTTCCAACTCCATCATAT
Pavir.J00256	TTTGTCCTCCCTGTCGCCATCA	CTGCCTCCTCTCAACCACCTTCT
XLOC_053020	AACCCACCCGATTCCGCCTAA	CGCCGGTGTATGGAAACAGAGG
XLOC_014465	TGCCGACCTCCACTCACAATCA	CACTATACTCCGTTCACTTAGCCTAGC
XLOC_096991	AACAAACCGTAAGGACCAAGGAGAAAT	GGCAAGCAGAGCAGAGATGACAG
XLOC_087914	GCATAGACCGACATTGGCTTTAGTTTC	GGAACCTCTGCACAGTAGGACAAG
