# Supplementary material for: Long non-coding RNAs of switchgrass (Panicum virgatum L.) in multiple dehydration stresses
Source: BMC Plant Biol. 2018 May 4;18:79. doi: 10.1186/s12870-018-1288-3 (PMC5936019; doi:10.1186/s12870-018-1288-3)
Supplement: Supplementary file 2 — Table S1. List of memory lncRNAs. Table S2. Primers used in qRT-PCR. Table S3. Expression summary of different samples and treatments. Table S4. List of differentially expressed lncRNAs. Table S5. LncRNAs annotated by antisense and upstream or downstream. Table S6. Differentially expressed lncRNAs and the annotated genes. Table S7. Differentially expressed lncRNAs annotated with differentially expressed genes. Table S8. GO term _ response to stress. Table S9. Top 20 pathway enriched in annotation genes. Table S10. LncRNAs and genes involved in ABA biosynthesis and signal transduction. Table S11. LncRNAs and genes involved in ETH biosynthesis and signal transduction. Table S12. LncRNAs and genes involved in starch and sucrose metabolism. Table S13. Dehydration response and transcriptional memory genes or lncRNAs in switchgrass, maize and Arabidopsis. (ZIP 3778 kb) [file 12870_2018_1288_MOESM2_ESM.zip › Table S13.xlsx]

## Sheet: Sheet1
Table S13 Dehydration response and transcriptional memory genes/lncRNAs in switchgrass, maize and Arabidopsis
Types of genes/lncRNAs			Switchgrass		Maize	Arabidopsis
			LncRNAs	Genes	Genes	Genes
Total genes/lncRNAs by RNA-Seq			16551	47207	39635	33555
Dehydration response in the first stress			317 (1.9%)	1566 (3.3%)	2062 (5.2%)	6579 (19.6%)
	Induced		183	811	1636	3396
	Repressed		137	755	426	3183
Non-memory genes/lncRNAs			210	825	1246	4616
	Induced	[+/=] (C1 < D1 = D2)	104	337	941	2177
	Repressed	[−/=] (C1 > D1 = D2)	106	488	305	2439
Memory genes/lncRNAs			107	741	816	1963
	[+/+] (C1 < D1 < D2)		9 (8.4%)	93 (13%)	162 (20%)	362 (18%)
	[−/−] (C1 > D1 > D2)		4 (3.7%)	113 (15%)	72 (9%)	310 (16%)
	[+/−] (C1 < D1 > D2)		70 (65.4%)	381 (51%)	533 (65%)	857 (44%)
	[−/+] (C1 > D1 < D2)		24 (22.4%)	154 (21%)	49 (6%)	434 (22%)
Late-response genes/lncRNAs			975 (5.9%)	5639 (11.9%)	2924 (7.4%)	1371 (4.1%)
	[=/+] (C1 = D1 < D2)		498	3158	1678	798
	[=/-] (C1 = D1 > D2)		477	2860	1246	573
C1:control; D1:the first dehydration stress; D2:the secondary dehydration stress; R1:first recovery; “+”, “-” and “=” denote up-regulated genes, down-regulated genes, and genes with no significant changes in expression, respectively.
