# Supplementary material for: Long non-coding RNAs of switchgrass (Panicum virgatum L.) in multiple dehydration stresses
Source: BMC Plant Biol. 2018 May 4;18:79. doi: 10.1186/s12870-018-1288-3 (PMC5936019; doi:10.1186/s12870-018-1288-3)
Supplement: Supplementary file 2 — Table S1. List of memory lncRNAs. Table S2. Primers used in qRT-PCR. Table S3. Expression summary of different samples and treatments. Table S4. List of differentially expressed lncRNAs. Table S5. LncRNAs annotated by antisense and upstream or downstream. Table S6. Differentially expressed lncRNAs and the annotated genes. Table S7. Differentially expressed lncRNAs annotated with differentially expressed genes. Table S8. GO term _ response to stress. Table S9. Top 20 pathway enriched in annotation genes. Table S10. LncRNAs and genes involved in ABA biosynthesis and signal transduction. Table S11. LncRNAs and genes involved in ETH biosynthesis and signal transduction. Table S12. LncRNAs and genes involved in starch and sucrose metabolism. Table S13. Dehydration response and transcriptional memory genes or lncRNAs in switchgrass, maize and Arabidopsis. (ZIP 3778 kb) [file 12870_2018_1288_MOESM2_ESM.zip › Table S12.xlsx]

## Sheet: Sheet1
Table S12 LncRNAs and genes involved in starch and sucrose metabolism
LncRNA/gene ID	locus	C1_1	C1_2	C1	D1_1	D1_2	D1	D2_1	D2_2	D2	R1_1	R1_2	R1	(D1/C1)log2Ratio	(D1/C1)probability	(D2/C1)log2Ratio	(D2/C1)probability	(D2/D1)log2Ratio	(D2/D1)probability	KEGG Orthology	GO Component	GO Function	GO Process	Ath	Zma	Osa	Blast nr
XLOC_008122	Chr02a:9149153-9154555	2.21344	1.73995	1.97669	1.50806	2.30108	1.90457	1.46143	1.01663	1.23903	1.59663	1.87956	1.7381	-0.0536224	0.0878786	-0.673878	0.443598	-0.620255	0.434353
Antisense BAM
Pavir.Ba00729	Chr02a:9149153-9154555	13.4646	6.34232	9.90347	1.5885	0.632977	1.11074	0.056579	0.0515594	0.0540692	0.204486	0.103217	0.153852	-3.15642	0.857696	-7.51698	0.892268	-4.36056	0.640059	K01177|1|0.0|946|sita:101754272|beta-amylase [EC:3.2.1.2]	GO:0005739//mitochondrion	GO:0016161//beta-amylase activity	GO:0005983//starch catabolic process;GO:0080027//response to herbivore	AT4G15210	GRMZM2G058310_T01/0/[mRNA] locus=7:155357685:155360305:+	Os07t0543300-00/218.552/[mRNA] locus=chr07:21505641:21506356:+	gi|514734552|ref|XP_004957938.1|/0/PREDICTED: beta-amylase-like [Setaria italica]
XLOC_081155	contig17832:107-420	11.6595	8.41209	10.0358	12.8944	13.6458	13.2701	2.13983	5.66	3.89991	1.47844	1.17413	1.32628	0.403022	0.465326	-1.36364	0.786048	-1.76667	0.839245
Upstream PHS
Pavir.J15987	contig17832:2453-8569	11.2316	9.48049	10.356	18.0061	15.2963	16.6512	25.6533	12.4736	19.0634	25.8532	22.7564	24.3048	0.685151	0.63761	0.880336	0.721449	0.195185	0.31962	K00688|1|0.0|1741|sita:101773221|starch phosphorylase [EC:2.4.1.1]	-	-	-	AT3G29320.1/3.08462e-63/[mRNA] locus=Chr3:11252871:11257587:+	GRMZM2G074158_T01/0/[mRNA] locus=1:278184334:278192788:-	Os03t0758100-01/1257.31/[mRNA] locus=chr03:31332396:31337808:-	gi|514813846|ref|XP_004981704.1|/0/PREDICTED: alpha-1,4 glucan phosphorylase L isozyme, chloroplastic/amyloplastic-like [Setaria italica]
XLOC_005809	Chr01b:53462348-53462624	3.15059	1.2379	2.19424	8.01918	6.57033	7.29476	5.56541	23.061	14.3132	1.93044	0.76572	1.34808	1.73314	0.797215	2.70555	0.867343	0.972413	0.747303
Upstream TPS
Pavir.Ab03141	Chr01b:53463052-53466417	28.7828	16.2394	22.5111	49.4113	39.9851	44.6982	43.4116	122.31	82.8608	11.4258	6.13846	8.78211	0.989579	0.753942	1.88005	0.868981	0.890472	0.756525	K16055|1|0.0|1598|sita:101768584|trehalose 6-phosphate synthase/phosphatase [EC:2.4.1.15 3.1.3.12]	GO:0005739//mitochondrion	GO:0003824//catalytic activity	GO:0005992//trehalose biosynthetic process	AT1G60140	GRMZM2G122231_T01/0/[mRNA] locus=5:213055307:213058682:+	Os02t0790500-02/585.287/[mRNA] locus=chr02:33570286:33572170:+	gi|514719216|ref|XP_004954182.1|/0/PREDICTED: probable alpha,alpha-trehalose-phosphate synthase [UDP-forming] 11-like [Setaria italica]
BAM, beta-amylase [EC:3.2.1.2]; PHS, plastidic alpha-glucan phosphorylase [EC:2.4.1.1]; TPS, trehalose 6-phosphate synthase/phosphatase [EC:2.4.1.15 3.1.3.12]; KEGG:kyoto encyclopedia of genes and genomes; GO:gene ontology; Ath, Arabidopsis thaliana; Zma, Zea mays; Osa, Oryza sativa; C1:control; D1:the first dehydration stress; D2:the secondary dehydration stress; R1:first recovery.
			Log(base2)Treatment 1/Treatment 2
			3	2	1	0	-1	-2	-3
