# Supplementary material for: Long non-coding RNAs of switchgrass (Panicum virgatum L.) in multiple dehydration stresses
Source: BMC Plant Biol. 2018 May 4;18:79. doi: 10.1186/s12870-018-1288-3 (PMC5936019; doi:10.1186/s12870-018-1288-3)
Supplement: Supplementary file 2 — Table S1. List of memory lncRNAs. Table S2. Primers used in qRT-PCR. Table S3. Expression summary of different samples and treatments. Table S4. List of differentially expressed lncRNAs. Table S5. LncRNAs annotated by antisense and upstream or downstream. Table S6. Differentially expressed lncRNAs and the annotated genes. Table S7. Differentially expressed lncRNAs annotated with differentially expressed genes. Table S8. GO term _ response to stress. Table S9. Top 20 pathway enriched in annotation genes. Table S10. LncRNAs and genes involved in ABA biosynthesis and signal transduction. Table S11. LncRNAs and genes involved in ETH biosynthesis and signal transduction. Table S12. LncRNAs and genes involved in starch and sucrose metabolism. Table S13. Dehydration response and transcriptional memory genes or lncRNAs in switchgrass, maize and Arabidopsis. (ZIP 3778 kb) [file 12870_2018_1288_MOESM2_ESM.zip › Table S11.xlsx]

## Sheet: Sheet1
Table S11 LncRNAs and genes involved in ETH biosynthesis and signal transduction
LncRNA/gene ID	locus	C1_1	C1_2	C1	D1_1	D1_2	D1	D2_1	D2_2	D2	R1_1	R1_2	R1	(D1/C1)log2Ratio	(D1/C1)probability	(D2/C1)log2Ratio	(D2/C1)probability	(D2/D1)log2Ratio	(D2/D1)probability	KEGG Orthology	GO Component	GO Function	GO Process	Ath	Zma	Osa	Blast nr
XLOC_090250	contig25296:221-1154	0.56226	0.378099	0.470179	0.487211	0.905755	0.696483	0.171888	0.0471138	0.109501	0.817676	0.440098	0.628887	0.566877	0.237467	-2.10227	0.363414	-2.66915	0.499905
Upstream ACO
Pavir.J23169	contig25296:2737-4412	105.491	67.8687	86.6798	144.439	128.337	136.388	11.654	16.2391	13.9465	38.0394	39.0478	38.5436	0.653948	0.650762	-2.63579	0.890213	-3.28974	0.896623	K05933|1|3e-171|602|sita:101781172|aminocyclopropanecarboxylate oxidase [EC:1.14.17.4]	-	GO:0016706//oxidoreductase activity, acting on paired donors, with incorporation or reduction of molecular oxygen, 2-oxoglutarate as one donor, and incorporation of one atom each of oxygen into both donors	GO:0055114//oxidation-reduction process	AT1G77330.1/2.86998e-09/[mRNA] locus=Chr1:29063215:29064447:-	GRMZM2G166639_T01/0/[mRNA] locus=10:90474299:90475369:+	Os05t0149400-01/942.111/[mRNA] locus=chr05:2825446:2826647:+	gi|514742991|ref|XP_004960279.1|/1.12622e-170/PREDICTED: 1-aminocyclopropane-1-carboxylate oxidase-like [Setaria italica]
XLOC_067866	contig06559:458-2020	17.3204	15.599	16.4597	6.90727	8.60845	7.75786	4.49052	2.35767	3.4241	14.6205	11.3291	12.9748	-1.08521	0.756076	-2.26514	0.861673	-1.17993	0.757934
Upstream ACO
Pavir.J04626	contig06559:3179-5469	89.6705	30.6765	60.1735	14.5669	21.4609	18.0139	4.15709	12.6046	8.38083	4.57241	1.9047	3.23856	-1.74002	0.850451	-2.84396	0.89115	-1.10395	0.780126	K05933|1|1e-169|596|sita:101756803|aminocyclopropanecarboxylate oxidase [EC:1.14.17.4]	GO:0005886//plasma membrane;GO:0005618//cell wall	GO:0005507//copper ion binding;GO:0016706//oxidoreductase activity, acting on paired donors, with incorporation or reduction of molecular oxygen, 2-oxoglutarate as one donor, and incorporation of one atom each of oxygen into both donors	GO:0009727//detection of ethylene stimulus;GO:0009693//ethylene biosynthetic process;GO:0009651//response to salt stress;GO:0055114//oxidation-reduction process;GO:0009620//response to fungus	AT1G05010.1/6.32431e-13/[mRNA] locus=Chr1:1431419:1432695:-	GRMZM2G052422_T01/0/[mRNA] locus=5:210776637:210778717:+	Os02t0771600-01/1088.81/[mRNA] locus=chr02:32560397:32562275:+	gi|514718711|ref|XP_004954061.1|/4.92509e-169/PREDICTED: 1-aminocyclopropane-1-carboxylate oxidase 1-like [Setaria italica]
XLOC_016922	Chr03a:13436860-13437719	1.80312	1.78372	1.79342	1.23491	2.13743	1.68617	0.961632	0.674637	0.818135	1.89993	1.17623	1.53808	-0.0889662	0.111795	-1.1323	0.557244	-1.04334	0.543227
Upstream ACO
Pavir.Ca01179	Chr03a:13437812-13439345	44.1841	27.8843	36.0342	141.18	160.997	151.089	7.44396	6.75552	7.09974	14.3073	14.0974	14.2024	2.06796	0.870627	-2.34353	0.877959	-4.41149	0.899553	K05933|1|6e-170|597|sita:101781172|aminocyclopropanecarboxylate oxidase [EC:1.14.17.4]	-	GO:0016706//oxidoreductase activity, acting on paired donors, with incorporation or reduction of molecular oxygen, 2-oxoglutarate as one donor, and incorporation of one atom each of oxygen into both donors	GO:0055114//oxidation-reduction process	AT1G77330.1/2.59302e-09/[mRNA] locus=Chr1:29063215:29064447:-	GRMZM2G166639_T01/0/[mRNA] locus=10:90474299:90475369:+	Os05t0149400-01/918.323/[mRNA] locus=chr05:2825446:2826647:+	gi|514742991|ref|XP_004960279.1|/2.43236e-169/PREDICTED: 1-aminocyclopropane-1-carboxylate oxidase-like [Setaria italica]
XLOC_074836	contig133357:56-1588	0	0.173323	0.0866617	0	0.257046	0.128523	0	0.792625	0.396312	0	0.579084	0.289542	0.565861	0.0899261	2.18669	0.329543	1.62083	0.308989
Antisense
Pavir.J10665	contig133357:56-1588	2.26045	2.5226	2.39152	5.1175	4.39069	4.75409	0.668613	0.0753151	0.371964	1.43353	3.78011	2.60682	0.99124	0.6534	-2.6847	0.733923	-3.67594	0.831992	K14514|1|4e-12|72.8|smo:SELMODRAFT_419761|ethylene-insensitive protein 3	-	-	-	AT1G68740.1/1.85674e-06/[mRNA] locus=Chr1:25812735:25816574:-	GRMZM2G064657_T01/1.84999e-66/[mRNA] locus=6:122394925:122399187:+	Os06t0493600-01/147.187/[mRNA] locus=chr06:17130188:17134659:+	gi|514763857|ref|XP_004965376.1|/8.15397e-113/PREDICTED: phosphate transporter PHO1-3-like [Setaria italica]
ETH, ethylene; ACO, aminocyclopropanecarboxylate oxidase [EC:1.14.17.4]; EIN, ethylene-insensitive protein; KEGG:kyoto encyclopedia of genes and genomes; GO:gene ontology; Ath, Arabidopsis thaliana; Zma, Zea mays; Osa, Oryza sativa; C1:control; D1:the first dehydration stress; D2:the secondary dehydration stress; R1:first recovery.
			Log(base2)Treatment 1/Treatment 2
			3	2	1	0	-1	-2	-3
