# Supplementary material for: Long non-coding RNAs of switchgrass (Panicum virgatum L.) in multiple dehydration stresses
Source: BMC Plant Biol. 2018 May 4;18:79. doi: 10.1186/s12870-018-1288-3 (PMC5936019; doi:10.1186/s12870-018-1288-3)
Supplement: Supplementary file 2 — Table S1. List of memory lncRNAs. Table S2. Primers used in qRT-PCR. Table S3. Expression summary of different samples and treatments. Table S4. List of differentially expressed lncRNAs. Table S5. LncRNAs annotated by antisense and upstream or downstream. Table S6. Differentially expressed lncRNAs and the annotated genes. Table S7. Differentially expressed lncRNAs annotated with differentially expressed genes. Table S8. GO term _ response to stress. Table S9. Top 20 pathway enriched in annotation genes. Table S10. LncRNAs and genes involved in ABA biosynthesis and signal transduction. Table S11. LncRNAs and genes involved in ETH biosynthesis and signal transduction. Table S12. LncRNAs and genes involved in starch and sucrose metabolism. Table S13. Dehydration response and transcriptional memory genes or lncRNAs in switchgrass, maize and Arabidopsis. (ZIP 3778 kb) [file 12870_2018_1288_MOESM2_ESM.zip › Table S10.xlsx]

## Sheet: Sheet1
Table S10 LncRNAs and genes involved in ABA biosynthesis and signal transduction
LncRNA/gene ID	locus	C1_1	C1_2	C1	D1_1	D1_2	D1	D2_1	D2_2	D2	R1_1	R1_2	R1	(D1/C1)log2Ratio	(D2/C1)log2Ratio	(D2/D1)log2Ratio	KEGG Orthology	GO Component	GO Function	GO Process	Ath	Zma	Osa	Blast nr
XLOC_053020	Chr09a:12617312-12617631	2.01327	3.89374	2.95351	33.7691	37.0026	35.3859	8.70675	33.9619	21.3343	0.284793	0.282763	0.283778	3.58267	2.85267	-0.729997
Upstream NCED
Pavir.Ia01153	Chr09a:12618860-12620233	4.33136	5.07951	4.70544	67.4009	76.1235	71.7622	21.7067	56.5742	39.1405	2.30558	0.45268	1.37913	3.93082	3.05626	-0.874564	K09840|1|4e-121|435|sita:101778945|9-cis-epoxycarotenoid dioxygenase [EC:1.13.11.51]	-	-	-	AT3G14440|NCED3	GRMZM2G014392_T01/0/[mRNA] locus=1:250893146:250894960:-	Os03t0645900-00/743.876/[mRNA] locus=chr03:24959371:24961197:+	gi|514823384|ref|XP_004986352.1|/1.53722e-120/PREDICTED: 9-cis-epoxycarotenoid dioxygenase 1, chloroplastic-like [Setaria italica]
XLOC_014465	Chr02b:5306871-5310333	0.366429	0.0690347	0.217732	0.797096	0.586987	0.692041	3.57077	4.80466	4.18771	0.72271	0.350442	0.536576	1.66831	4.26554	2.59723
Antisense AAO1
Pavir.Bb00347	Chr02b:5306871-5310333	0.49107	0.323205	0.407138	0.504507	0.90825	0.706379	6.46805	9.59049	8.02927	1.57612	1.17986	1.37799	0.794925	4.30168	3.50675	K09842|1|0.0|860|sita:101763740|abscisic-aldehyde oxidase [EC:1.2.3.14]	-	GO:0018479//benzaldehyde dehydrogenase (NAD+) activity;GO:0051537//2 iron, 2 sulfur cluster binding;GO:0050302//indole-3-acetaldehyde oxidase activity;GO:0009055//electron carrier activity;GO:0016614//oxidoreductase activity, acting on CH-OH group of donors;GO:0050660//flavin adenine dinucleotide binding;GO:0010293//abscisic aldehyde oxidase activity;GO:0005506//iron ion binding	GO:0055114//oxidation-reduction process;GO:0009851//auxin biosynthetic process;GO:0019760//glucosinolate metabolic process;GO:0009688//abscisic acid biosynthetic process	AT5G20960|AAO1	GRMZM2G406830_T01/0/[mRNA] locus=7:7446258:7451594:-	Os07t0164900-01/856.87/[mRNA] locus=chr07:3473041:3476914:-	gi|514737772|ref|XP_004958961.1|/0/PREDICTED: probable aldehyde oxidase 3-like [Setaria italica]
XLOC_033252	Chr05b:35873833-35874453	5.20174	8.57816	6.88995	18.7019	15.0292	16.8656	18.9278	28.1524	23.5401	8.15204	8.81823	8.48513	1.29152	1.77256	0.481041
Upstream PP2C
Pavir.Eb01847	Chr05b:35874603-35880670	7.40228	11.7128	9.55755	22.6179	17.7186	20.1683	21.5715	28.464	25.0177	10.714	9.18089	9.94743	1.07737	1.38824	0.310865	K14497|1|0.0|834|sita:101763688|protein phosphatase 2C [EC:3.1.3.16]	GO:0005634//nucleus;GO:0005634//nucleus;GO:0005634//nucleus	GO:0046872//metal ion binding;GO:0004722//protein serine/threonine phosphatase activity;GO:0046872//metal ion binding;GO:0004722//protein serine/threonine phosphatase activity;GO:0046872//metal ion binding;GO:0004722//protein serine/threonine phosphatase activity	GO:0009788//negative regulation of abscisic acid-activated signaling pathway;GO:0006470//protein dephosphorylation;GO:0009414//response to water deprivation;GO:0009409//response to cold;GO:0010119//regulation of stomatal movement;GO:0009408//response to heat;GO:0006970//response to osmotic stress;GO:0010205//photoinhibition;GO:0009788//negative regulation of abscisic acid-activated signaling path…	AT1G72770.3/3.67587e-06/[mRNA] locus=Chr1:27390998:27392851:+	GRMZM2G134628_T01/0/[mRNA] locus=3:220844909:220849500:+	Os01t0583100-01/452.47/[mRNA] locus=chr01:22618200:22623724:+	gi|514779689|ref|XP_004969414.1|/0/PREDICTED: probable protein phosphatase 2C 6-like [Setaria italica]
ABA, abscisic acid; NCED, 9-cis-epoxycarotenoid dioxygenase [EC 1.13.11.51]; AAO, abscisic-aldehyde oxidase [EC:1.2.3.14]; PP2C, protein phosphatase 2C [EC:3.1.3.16]; KEGG:kyoto encyclopedia of genes and genomes; GO:gene ontology; Ath, Arabidopsis thaliana; Zma, Zea mays; Osa, Oryza sativa; C1:control; D1:the first dehydration stress; D2:the secondary dehydration stress; R1:first recovery.
			Log(base2)Treatment 1/Treatment 2
			3	2	1	0	-1	-2	-3
