# Supplementary material for: Long non-coding RNAs of switchgrass (Panicum virgatum L.) in multiple dehydration stresses
Source: BMC Plant Biol. 2018 May 4;18:79. doi: 10.1186/s12870-018-1288-3 (PMC5936019; doi:10.1186/s12870-018-1288-3)
Supplement: Supplementary file 2 — Table S1. List of memory lncRNAs. Table S2. Primers used in qRT-PCR. Table S3. Expression summary of different samples and treatments. Table S4. List of differentially expressed lncRNAs. Table S5. LncRNAs annotated by antisense and upstream or downstream. Table S6. Differentially expressed lncRNAs and the annotated genes. Table S7. Differentially expressed lncRNAs annotated with differentially expressed genes. Table S8. GO term _ response to stress. Table S9. Top 20 pathway enriched in annotation genes. Table S10. LncRNAs and genes involved in ABA biosynthesis and signal transduction. Table S11. LncRNAs and genes involved in ETH biosynthesis and signal transduction. Table S12. LncRNAs and genes involved in starch and sucrose metabolism. Table S13. Dehydration response and transcriptional memory genes or lncRNAs in switchgrass, maize and Arabidopsis. (ZIP 3778 kb) [file 12870_2018_1288_MOESM2_ESM.zip › Table S1.xlsx]

## Sheet: Sheet1
Log(base2)Treatment 1/Treatment 2			3	2	1	0	-1	-2	-3
gene_id	locus	C1_1	C1_2	C1	D1_1	D1_2	D1	D2_1	D2_2	D2	R1_1	R1_2	R1	(D1/C1)log2Ratio	probability	(D2/C1)log2Ratio	probability	(D2/D1)log2Ratio	probability	DMG Types	Antisense gene	Up/Downstream	Up/Downstream gene	transcript_id	locus	C1_1	C1_2	C1	D1_1	D1_2	D1	D2_1	D2_2	D2	R1_1	R1_2	R1	(D1/C1)log2Ratio	(D1/C1)probability	(D2/C1)log2Ratio	(D2/C1)probability	(D2/D1)log2Ratio	(D2/D1)probability	KEGG Orthology	GO Component	GO Function	GO Process	Ath	Zma
XLOC_100556	contig36054:6400-6742	21.831	18.7712	20.3011	73.9603	49.3471	61.6537	110.19	166.489	138.339	31.4315	10.6563	21.0439	1.60263	0.840434	2.76858	0.893922	1.16595	0.813281	[+/+]	--	--
XLOC_052115	Chr08b:44419819-44420330	4.1935	7.23691	5.71521	15.3136	17.1908	16.2522	52.1459	76.2426	64.1943	20.9687	12.3122	16.6404	1.50776	0.811548	3.48957	0.896001	1.98181	0.872139	[+/+]	--	--
XLOC_060790	Chr09b:8471270-8471631	3.85764	4.23708	4.04736	17.4011	10.9762	14.1887	57.5117	54.4193	55.9655	24.2037	20.4584	22.331	1.80969	0.831708	3.78948	0.89656	1.9798	0.871289	[+/+]	--	--
XLOC_101788	contig375401:501-890	1.78925	3.08761	2.43843	10.7197	6.75004	8.73486	30.8646	48.9995	39.932	10.5384	8.10686	9.32264	1.84083	0.814281	4.03352	0.894339	2.19269	0.875738	[+/+]	--	--
XLOC_032226	Chr05b:1896623-1896867	1.61038	1.69818	1.65428	8.35334	6.96608	7.65971	25.7326	56.2375	40.9851	7.28915	13.4112	10.3502	2.21109	0.825739	4.63082	0.895631	2.41974	0.881361	[+/+]	--	DOWNSTREAM_2K	Pavir.Eb00461
XLOC_096991	contig319806:8-1395	0.422232	0.546783	0.484508	9.64622	5.16376	7.40499	24.3569	47.2553	35.8061	5.68909	1.62011	3.6546	3.93391	0.850916	6.20754	0.901238	2.27364	0.876597	[+/+]	--	--
XLOC_090588	contig256221:1573-1810	2.32653	0.614363	1.47045	27.1466	6.84305	16.9948	70.7712	171.241	121.006	10.6885	7.24387	8.96619	3.53077	0.87603	6.36268	0.909672	2.83192	0.89326	[+/+]	--	--
XLOC_076669	contig145696:1931-2136	0	0	0	4.35992	3.17029	3.7651	9.62507	14.9146	12.2699	1.76551	1.73753	1.75152	11.8785	0.909932	13.5828	0.970319	1.70436	0.832417	[+/+]	--	--
XLOC_097035	contig320320:1135-1416	0	0	0	6.78803	3.15542	4.97173	9.5103	29.801	19.6557	4.4506	0.743021	2.59681	12.2795	0.932549	14.2627	0.981501	1.98313	0.858941	[+/+]	--	--
XLOC_082440	contig187981:1133-1358	2.02944	0.690294	1.35987	1.61817	11.0838	6.351	0	0	0	0	1.93335	0.966677	2.22352	0.814887	-10.4093	0.761895	-12.6328	0.951922	[+/-]	--	--
XLOC_036549	Chr05b:73540152-73540362	0.758972	0.820279	0.789625	10.0518	3.90791	6.97984	0	0	0	0	1.60624	0.80312	3.14395	0.842135	-9.62502	0.635618	-12.769	0.956222	[+/-]	--	--
XLOC_014991	Chr02b:28757166-28757419	0.439957	0	0.219978	1.75202	9.23641	5.49421	0	0	0	0	0	0	4.6392	0.836725	-7.78449	0.287285	-12.4237	0.944567	[+/-]	--	--
XLOC_087075	contig22513:7642-8239	3.10076	2.97689	3.03883	11.7674	13.6676	12.7175	1.02118	0.461731	0.741453	3.7665	4.37897	4.07273	2.06523	0.84197	-2.03509	0.740546	-4.10032	0.876786	[+/-]	--	--
XLOC_062143	Chr09b:52617796-52617996	2.98665	2.1227	2.55468	10.6917	10.3385	10.5151	1.42762	0	0.71381	0.890038	0.890807	0.890423	2.04125	0.833591	-1.83852	0.703714	-3.87977	0.870934	[+/-]	--	--
XLOC_096716	contig316777:450-1004	0.10999	0.826919	0.468454	5.08825	8.70108	6.89466	0.0954557	0.170627	0.133042	0.811924	2.19555	1.50374	3.8795	0.847309	-1.81603	0.348175	-5.69553	0.860516	[+/-]	--	--
XLOC_055106	Chr09a:86700563-86700766	4.72241	7.04337	5.88289	5.63723	31.6667	18.652	0.67894	2.6821	1.68052	0	1.77773	0.888863	1.66473	0.829385	-1.80762	0.793246	-3.47235	0.882692	[+/-]	--	--
XLOC_062134	Chr09b:52094715-52094975	0.820873	1.43455	1.12771	6.53878	5.39771	5.96824	0.664975	0	0.332487	0	2.63986	1.31993	2.40391	0.817895	-1.75986	0.544046	-4.16377	0.848734	[+/-]	--	--
XLOC_083819	contig198648:1220-1521	10.7081	6.43489	8.57149	19.4369	34.2222	26.8296	1.54258	3.77223	2.65741	0.640239	0.317678	0.478959	1.6462	0.835796	-1.68953	0.809422	-3.33573	0.887323	[+/-]	--	--
XLOC_085058	contig208363:1166-1385	2.93989	3.11944	3.02967	8.78688	10.2913	9.53909	0.534914	1.57227	1.05359	0.664235	2.0941	1.37917	1.65469	0.805398	-1.52385	0.698658	-3.17854	0.863611	[+/-]	--	--
XLOC_112190	contig90656:583-3995	2.11046	0.597597	1.35403	11.8618	13.9439	12.9028	0.230512	0.761562	0.496037	0.278725	0.295006	0.286865	3.25236	0.867422	-1.44874	0.551724	-4.7011	0.878313	[+/-]	Pavir.J40155	--		Pavir.J40155.1_dup1	contig90656:583-3995	2.60606	2.92738	2.76672	2.30869	1.25896	1.78383	2.63599	2.41888	2.52743	3.00019	2.82027	2.91023	-0.633203	0.461624	-0.130503	0.148438	0.5027	0.416209	K10534|1|1e-14|80.9|ccp:CHC_T00003369001|nitrate reductase (NAD(P)H) [EC:1.7.1.1 1.7.1.2 1.7.1.3]	-	GO:0020037//heme binding;GO:0046872//metal ion binding;GO:0020037//heme binding;GO:0046872//metal ion binding	-	AT1G60660.1/1.94665e-18/[mRNA] locus=Chr1:22342589:22342954:-	GRMZM2G053507_T01/3.276e-120/[mRNA] locus=4:73367938:73369413:-
XLOC_033514	Chr05b:46293635-46294051	5.85924	3.30426	4.58175	18.0842	22.8705	20.4774	1.44128	1.96444	1.70286	0.89022	1.2399	1.06506	2.16006	0.857153	-1.42794	0.736199	-3.588	0.884763	[+/-]	--	--
XLOC_098924	contig340931:471-1281	0.66033	0.524652	0.592491	2.55009	6.21766	4.38387	0.121522	0.658067	0.389795	0.745566	0.225274	0.48542	2.88734	0.806036	-0.604079	0.222898	-3.49142	0.824629	[+/-]	--	--
XLOC_022135	Chr04a:3807201-3807479	2.32355	3.24492	2.78423	6.49406	11.0814	8.78771	1.82569	1.96054	1.89311	4.55838	5.27396	4.91617	1.65821	0.802295	-0.55652	0.443417	-2.21473	0.843119	[+/-]	--	DOWNSTREAM_2K	Pavir.Da00430
XLOC_101939	contig377603:619-1051	6.72697	1.02403	3.8755	12.6172	13.3239	12.9706	2.88767	2.72821	2.80794	7.30408	6.32689	6.81548	1.74279	0.824377	-0.464871	0.428706	-2.20766	0.857082	[+/-]	--	--
XLOC_036126	Chr05b:64538913-64541088	0.449308	0.466015	0.457661	3.49931	7.88003	5.68967	0.542473	0.164799	0.353636	0.224003	0.44528	0.334642	3.63599	0.834685	-0.372016	0.133672	-4.00801	0.845458	[+/-]	Pavir.Eb03077	--		Pavir.Eb03077.1_dup1	Chr05b:64538913-64541088	1.04846	0.941212	0.994836	1.33513	0.885999	1.11057	0.869609	1.47083	1.17022	1.06649	1.1302	1.09835	0.158765	0.132594	0.234251	0.167914	0.0754861	0.0881149	-	-	GO:0046872//metal ion binding;GO:0004222//metalloendopeptidase activity	GO:0008152//metabolic process	AT2G25870.1/6.81261e-18/[mRNA] locus=Chr2:11031159:11034302:+	NA
XLOC_101635	contig373556:9-257	5.1392	2.70727	3.92324	15.9968	15.1797	15.5883	0	6.27531	3.13766	1.4977	1.48394	1.49082	1.99034	0.844301	-0.322127	0.33237	-2.31247	0.864697	[+/-]	--	--
XLOC_040494	Chr06b:49636553-49636797	1.61038	2.26425	1.93731	9.63849	8.86592	9.2522	2.07521	1.15557	1.61539	3.64458	4.12651	3.88555	2.25574	0.836323	-0.262178	0.223953	-2.51792	0.853404	[+/-]	--	--
XLOC_063789	contig00941:25188-25497	2.14918	3.84144	2.99531	36.0476	11.0557	23.5517	4.14594	1.11703	2.63149	16.9913	10.5409	13.7661	2.97505	0.877195	-0.186828	0.203911	-3.16188	0.884393	[+/-]	--	--
XLOC_020233	Chr03b:30351599-30353219	3.04328	1.95069	2.49699	9.39554	12.5895	10.9925	1.66861	2.7262	2.19741	1.00513	1.00334	1.00423	2.13826	0.839111	-0.184386	0.187279	-2.32265	0.855121	[+/-]	--	--
XLOC_048850	Chr08a:42963633-42963844	864.733	542.496	703.615	910.419	2248.87	1579.65	463.823	797.393	630.608	1116.26	1120.01	1118.13	1.16674	0.80031	-0.158043	0.262982	-1.32479	0.833945	[+/-]	--	--
XLOC_005033	Chr01b:34340846-34349601	6.90786	7.46024	7.18405	22.9195	16.0051	19.4623	8.07083	4.85165	6.46124	10.0205	15.7144	12.8674	1.43781	0.809674	-0.152986	0.214983	-1.5908	0.837016	[+/-]	--	--
XLOC_106175	contig50368:1180-1517	299.915	199.873	249.894	291.615	894.967	593.291	178.279	285.832	232.055	398.161	438.799	418.48	1.24742	0.810422	-0.106846	0.19287	-1.35427	0.836473	[+/-]	--	--
XLOC_099969	contig353818:0-200	30.8621	19.1044	24.9832	67.7138	102.236	84.9751	18.6647	28.2468	23.4558	22.6714	16.8329	19.7522	1.76608	0.854349	-0.0910186	0.160432	-1.8571	0.868454	[+/-]	--	--
XLOC_088237	contig235204:0-266	14.6229	12.6405	13.6317	33.9958	38.8449	36.4203	13.4485	12.4092	12.9289	15.9747	10.4187	13.1967	1.41778	0.818817	-0.0763714	0.140177	-1.49415	0.838702	[+/-]	--	--
XLOC_086823	contig222847:159-638	0.710348	1.02569	0.868018	5.7884	9.18295	7.48567	0.928793	0.736778	0.832785	2.43268	2.84949	2.64108	3.10833	0.845419	-0.0597806	0.0624025	-3.16812	0.85379	[+/-]	--	DOWNSTREAM_2K	Pavir.J20492
XLOC_096663	contig316258:25-299	9.21388	13.0164	11.1151	51.8213	35.7854	43.8034	9.11333	12.4476	10.7805	5.10265	0.389206	2.74593	1.97852	0.860539	-0.0441067	0.0865792	-2.02262	0.871068	[+/-]	--	--
XLOC_001626	Chr01a:62775921-62776789	3.17871	3.52163	3.35017	8.15287	12.7398	10.4463	1.84624	4.75774	3.30199	0.517473	0.51615	0.516812	1.64069	0.808682	-0.0209	0.0472902	-1.66159	0.823739	[+/-]	--	--
XLOC_098808	contig339914:1043-1312	5.02274	5.70835	5.36555	22.0575	40.8235	31.4405	4.58696	6.04245	5.31471	0.409501	0	0.204751	2.55083	0.87451	-0.0137351	0.0401947	-2.56456	0.881621	[+/-]	--	--
XLOC_092407	contig272374:229-549	0	0	0	0	3.43698	1.71849	0	0	0	0	0	0	10.7473	0.805728	0	0.0271298	-10.7473	0.820715	[+/-]	--	--
XLOC_046231	Chr07b:27230831-27231106	0	0	0	0	3.78554	1.89277	0	0	0	0	0	0	10.8867	0.82218	0	0.0271298	-10.8867	0.836221	[+/-]	--	--
XLOC_093173	contig27980:1506-5303	0	0	0	0	3.90792	1.95396	0	0	0	0	0	0	10.9326	0.827117	0	0.0271298	-10.9326	0.841009	[+/-]	Pavir.J25350	--
XLOC_088997	contig241539:941-1238	0	0	0	0	3.99913	1.99956	0	0	0	0	0	0	10.9658	0.831464	0	0.0271298	-10.9658	0.84497	[+/-]	--	--
XLOC_039773	Chr06b:14881749-14882044	0	0	0	0	4.05655	2.02828	0	0	0	0	0.612924	0.306462	10.9864	0.833732	0	0.0271298	-10.9864	0.8469	[+/-]	--	--
XLOC_051126	Chr08b:48895954-48897797	0	0	0	0.823983	3.32567	2.07483	0	0	0	0	0	0	11.0188	0.836756	0	0.0271298	-11.0188	0.849616	[+/-]	Pavir.Hb01733	--
XLOC_092246	contig27095:1778-7418	0	0	0	0	4.28804	2.14402	0	0	0	0	0	0	11.0664	0.84234	0	0.0271298	-11.0664	0.854554	[+/-]	Pavir.J24664	--
XLOC_046157	Chr07b:23594803-23595122	0	0	0	4.47957	0	2.23979	0	0	0	0	0	0	11.1295	0.84912	0	0.0271298	-11.1295	0.860925	[+/-]	--	DOWNSTREAM_2K	Pavir.Gb01785	Pavir.Gb01785.1_dup1	Chr07b:23595784-23598901	22.1244	36.007	29.0657	26.9971	40.1755	33.5863	24.0924	21.6363	22.8644	38.5408	28.8039	33.6724	0.208554	0.313753	-0.346219	0.457498	-0.554773	0.622994	K04708|1|1e-09|62.0|mtr:MTR_6g009130|3-dehydrosphinganine reductase [EC:1.1.1.102];K14325|3|2e-06|54.7|cmo:103503047|RNA-binding protein with serine-rich domain 1	GO:0010287//plastoglobule;GO:0009579//thylakoid	GO:0000166//nucleotide binding	GO:0006979//response to oxidative stress	AT1G32220.1/6.48235e-10/[mRNA] locus=Chr1:11608038:11609591:+	GRMZM2G069708_T01/0/[mRNA] locus=2:60655584:60659195:-
XLOC_050296	Chr08b:4901219-4901496	0	0	0	4.67758	0	2.33879	0	0	0	0	0	0	11.1919	0.855672	0	0.0271298	-11.1919	0.866918	[+/-]	--	DOWNSTREAM_2K	Pavir.Hb00361	Pavir.Hb00361.1_dup1	Chr08b:6992045-6997626	1.1379	0.776638	0.957271	0.413298	0.637794	0.525546	0.863236	0.854799	0.859017	0.774763	0.843612	0.809188	-0.86511	0.361138	-0.156239	0.115796	0.70887	0.324117	K04482|1|2e-176|568|sita:101763885|DNA repair protein RAD51	GO:0005634//nucleus;GO:0005634//nucleus	GO:0003684//damaged DNA binding;GO:0005524//ATP binding;GO:0008094//DNA-dependent ATPase activity;GO:0003684//damaged DNA binding;GO:0005524//ATP binding;GO:0008094//DNA-dependent ATPase activity	GO:0010332//response to gamma radiation;GO:0006310//DNA recombination;GO:0006302//double-strand break repair;GO:0010332//response to gamma radiation;GO:0006310//DNA recombination;GO:0006302//double-strand break repair	AT5G20850.1/8.25266e-99/[mRNA] locus=Chr5:7070758:7072860:-	GRMZM2G121543_T02/0/[mRNA] locus=7:160139440:160143029:-
XLOC_024656	Chr04a:47248075-47251512	0	0	0	1.11856	3.73417	2.42637	0	0	0	0	0	0	11.2446	0.860957	0	0.0271298	-11.2446	0.871974	[+/-]	Pavir.Da02260	--
XLOC_071340	contig11140:11387-11685	0	0	0	0	5.16231	2.58115	0	0	0	0	0	0	11.3341	0.868785	0	0.0271298	-11.3341	0.879321	[+/-]	--	--
XLOC_022400	Chr04a:10981482-10981745	0	0	0	0	5.25074	2.62537	0	0	0	0	0.396007	0.198003	11.3586	0.870745	0	0.0271298	-11.3586	0.881322	[+/-]	--	--
XLOC_011266	Chr02a:37014951-37016063	0	0	0	5.76888	0	2.88444	0	0	0	0.310361	0	0.15518	11.4943	0.88229	0	0.0271298	-11.4943	0.892103	[+/-]	Pavir.Ba02456	--		Pavir.Ba02456.1_dup1	Chr02a:37014951-37016063	0.155109	0.734986	0.445047	0.01	0.791679	0.40084	0.48946	0.0518729	0.270666	0.162397	0.276568	0.219482	-0.167221	0.0955647	-0.717443	0.203084	-0.550221	0.17634	-	-	-	-	NA	NA
XLOC_001913	Chr01a:69157997-69158239	0	0	0	0	7.11834	3.55917	0	0	0	0	0	0	11.7975	0.904861	0	0.0271298	-11.7975	0.913177	[+/-]	--	--
XLOC_023638	Chr04a:7440588-7442849	0	0	0	0	7.36226	3.68113	0	0	0	0	0	0	11.8461	0.90794	0	0.0271298	-11.8461	0.915894	[+/-]	Pavir.Da00469	--
XLOC_001423	Chr01a:51822397-51822600	0	0	0	0	10.9196	5.45978	0	0	0	0	0.822303	0.411152	12.4148	0.938779	0	0.0271298	-12.4148	0.944252	[+/-]	--	--
XLOC_092725	contig275465:0-1656	1.76991	1.13598	1.45294	6.47213	6.14336	6.30775	0.90199	2.23226	1.56713	0.459831	0.183607	0.321719	2.11815	0.810579	0.109144	0.105834	-2.009	0.818344	[+/-]	--	--
XLOC_088130	contig234384:1201-1453	0	0.951	0.4755	1.25237	8.16249	4.70743	0	1.06402	0.532011	0	0	0	3.30591	0.818344	0.161848	0.0901781	-3.14406	0.826534	[+/-]	--	--
XLOC_101378	contig370841:633-969	2.85544	0.809561	1.8325	6.84238	6.88443	6.86341	2.49261	1.70752	2.10006	3.86719	2.56087	3.21403	1.90511	0.804586	0.196619	0.188546	-1.70849	0.806618	[+/-]	--	--
XLOC_016589	Chr03a:6960763-6961199	2.96175	2.05091	2.50633	23.6575	44.6837	34.1706	1.5833	4.51561	3.04945	0.245475	0.243885	0.24468	3.76911	0.886905	0.282973	0.277496	-3.48613	0.890449	[+/-]	--	DOWNSTREAM_2K	Pavir.Ca00586
XLOC_030388	Chr05a:12944587-12945052	32.1949	26.551	29.3729	42.6282	135.083	88.8556	25.4572	47.7141	36.5856	59.7631	70.56	65.1616	1.59698	0.842497	0.31679	0.43355	-1.28019	0.82477	[+/-]	--	--
XLOC_012570	Chr02b:12336417-12336903	0.972874	0.138034	0.555454	5.163	6.9516	6.0573	1.13643	0.412467	0.774448	0	1.39443	0.697213	3.44694	0.83715	0.479502	0.227016	-2.96743	0.840993	[+/-]	--	UPSTREAM_2K	Pavir.Bb00736	Pavir.Bb00736.1_dup1	Chr02b:12337823-12338307	25.3158	33.5978	29.4568	60.9391	61.4958	61.2174	18.3466	15.5535	16.9501	14.3211	19.2034	16.7623	1.05534	0.773299	-0.797313	0.707777	-1.85265	0.866186	K06890|1|3e-59|226|sita:101752909|uncharacterized protein	GO:0016021//integral component of membrane	-	GO:0009826//unidimensional cell growth;GO:0009742//brassinosteroid mediated signaling pathway	NA	GRMZM2G132568_T03/1.50481e-138/[mRNA] locus=7:9542805:9546369:-
XLOC_099680	contig350012:104-566	1.05119	1.70465	1.37792	10.2573	2.74488	6.50108	2.94071	1.00028	1.9705	4.8353	5.56541	5.20036	2.23818	0.816887	0.516064	0.373392	-1.72212	0.804287	[+/-]	--	--
XLOC_074661	contig132261:2345-2931	1.59079	1.52753	1.55916	8.00703	14.02	11.0135	2.26903	2.52587	2.39745	0.643888	0.748543	0.696215	2.82044	0.857287	0.620733	0.452537	-2.1997	0.851491	[+/-]	--	--
XLOC_091010	contig259557:1270-1503	6.71484	0.645421	3.68013	24.1036	32.2648	28.1842	4.68975	6.98952	5.83963	2.35763	3.50258	2.9301	2.93706	0.87914	0.666121	0.580468	-2.27094	0.873951	[+/-]	--	--
XLOC_098728	contig339104:639-1313	0.158313	0.448669	0.303491	6.09993	4.73524	5.41759	0.475498	0.589221	0.532359	0	0.268852	0.134426	4.15793	0.834362	0.810747	0.252666	-3.34718	0.838237	[+/-]	--	--
XLOC_026739	Chr04b:18658996-18659411	0.534777	1.47447	1.00463	14.0977	3.03243	8.56507	1.73619	1.84061	1.7884	5.89831	4.08974	4.99403	3.09181	0.851184	0.832013	0.478973	-2.25979	0.843474	[+/-]	--	--
XLOC_098604	contig337750:573-1206	0.572555	1.07915	0.82585	5.71813	9.12087	7.4195	1.65244	1.35131	1.50188	0.966935	1.25287	1.1099	3.16737	0.845616	0.862813	0.459215	-2.30456	0.838442	[+/-]	--	--
XLOC_060665	Chr09b:6337580-6337994	3.22147	1.85054	2.53601	29.3802	36.3145	32.8474	3.48578	7.5232	5.50449	1.25604	0.357013	0.806527	3.69515	0.88607	1.11805	0.708636	-2.5771	0.882275	[+/-]	--	UPSTREAM_2K	Pavir.Ib00636	Pavir.Ib00636.1_dup1	Chr09b:6938575-6951949	2.74284	3.57391	3.15838	0.864957	3.16828	2.01662	0.471677	0.962278	0.716978	0.872182	0.434166	0.653174	-0.647245	0.487597	-2.13918	0.750579	-1.49194	0.648375	K13648|1|2e-76|284|sita:101785510|alpha-1,4-galacturonosyltransferase [EC:2.4.1.43]	-	-	-	NA	GRMZM2G107854_T01/3.23853e-140/[mRNA] locus=1:25416051:25422141:-
XLOC_100460	contig359376:39-568	0.980896	0.377035	0.678965	5.14276	9.58916	7.36596	1.30747	2.823	2.06523	1.23808	0.124554	0.681315	3.43946	0.847726	1.60489	0.649131	-1.83457	0.818218	[+/-]	--	--
XLOC_022885	Chr04a:31755797-31756129	0	0.253277	0.126638	5.72986	17.9257	11.8278	0.597235	0.182429	0.389832	0	0.242294	0.121147	6.53964	0.878817	1.61645	0.288805	-4.92319	0.876699	[+/-]	--	--
XLOC_025713	Chr04b:37848572-37850141	0.442648	0.194697	0.318672	4.65827	8.68358	6.67093	0.585133	2.25022	1.41768	0.0661297	0.131244	0.0986871	4.38774	0.847167	2.15338	0.62234	-2.23436	0.830441	[+/-]	--	--
XLOC_030368	Chr05a:12303489-12303826	0.768514	0.266987	0.517751	6.49407	15.2481	10.8711	0.826322	4.1507	2.48851	0.260472	0	0.130236	4.39209	0.86754	2.26495	0.724339	-2.12714	0.848632	[+/-]	--	DOWNSTREAM_2K	Pavir.Ea00912	Pavir.Ea00912.1_dup1	Chr05a:12307375-12311012	1.9871	0.727185	1.35714	1.92801	2.09747	2.01274	0.630103	0.745116	0.687609	0.72359	0.625747	0.674669	0.568588	0.389795	-0.98091	0.470602	-1.5495	0.655597	K18408|1|1e-107|390|pxb:103928429|ATP-dependent RNA helicase TDRD9 [EC:3.6.4.13];K18995|2|7e-101|367|atr:18430359|ATP-dependent RNA helicase DHX29 [EC:3.6.4.13];K13026|5|7e-32|138|ccp:CHC_T00010330001|ATP-dependent RNA helicase DHX57 [EC:3.6.4.13]	GO:0009507//chloroplast	GO:0008026//ATP-dependent helicase activity;GO:0003676//nucleic acid binding;GO:0005524//ATP binding;GO:0008270//zinc ion binding	-	AT2G47680.1/2.18763e-15/[mRNA] locus=Chr2:19545828:19550871:-	GRMZM2G146047_T02/0/[mRNA] locus=8:5119944:5136265:+
XLOC_104014	contig404596:616-973	0.417798	0	0.208899	2.21989	7.55803	4.88896	0.523546	1.86735	1.19545	0.42284	0.231591	0.327215	4.5452	0.828488	2.51322	0.604771	-2.03198	0.801318	[+/-]	--	--
XLOC_021188	Chr03b:15832621-15832941	0.283662	0.296158	0.28991	7.19069	12.7168	9.95374	1.36648	4.58384	2.97516	0.575137	0	0.287568	5.10156	0.865824	3.35929	0.775275	-1.74227	0.827251	[+/-]	--	--
XLOC_095663	contig305857:1-277	0	0.410635	0.205317	9.43432	10.3248	9.87957	2.47352	3.13174	2.80263	1.54436	0	0.772178	5.58501	0.866973	3.76734	0.772401	-1.81767	0.831078	[+/-]	--	--
XLOC_083596	contig19688:1522-1828	0	0	0	5.63118	1.87956	3.75537	0	0.228132	0.114066	0.943241	1.84296	1.3931	11.8747	0.909688	6.84004	0.168024	-5.0347	0.819589	[+/-]	--	DOWNSTREAM_2K	Pavir.J17921
XLOC_061505	Chr09b:24010377-24010628	0	0	0	2.3846	6.47793	4.43126	0	1.07484	0.53742	0	0	0	12.1135	0.923871	9.07125	0.524594	-3.04225	0.820786	[+/-]	--	--
XLOC_033483	Chr05b:45525542-45528347	0	0	0	0	9.92067	4.96033	0	1.21592	0.60796	0	0	0	12.2764	0.9324	9.24902	0.561757	-3.02735	0.828826	[+/-]	Pavir.Eb02267	--
XLOC_082654	contig189635:2026-2296	0	0	0	2.9812	5.42927	4.20524	0.986875	0.299829	0.643352	3.24793	1.20757	2.22775	12.038	0.919752	9.32946	0.577035	-2.70851	0.810957	[+/-]	--	--
XLOC_037644	Chr06a:38439278-38439534	0	0	0	3.39976	7.28806	5.34391	0.345102	1.70271	1.0239	0.844837	0.461442	0.65314	12.3837	0.937322	9.99987	0.699957	-2.38382	0.821384	[+/-]	--	--
XLOC_108756	contig66192:17-1020	8.4944	10.6347	9.56457	0	0	0	0.847167	2.28632	1.56674	2.06056	0.529474	1.29502	-13.2235	0.965271	-2.60993	0.851428	10.6136	0.805634	[-/+]	--	--
XLOC_111895	contig88288:99-415	5.86359	7.94102	6.90231	0	0	0	0.454997	3.84466	2.14983	0.280884	0.597666	0.439275	-12.7529	0.951599	-1.68286	0.795632	11.07	0.855405	[-/+]	--	--
XLOC_035742	Chr05b:46049073-46049623	19.8261	10.9816	15.4039	1.80628	2.41021	2.10825	5.71355	13.6171	9.66534	1.05456	4.90273	2.97864	-2.86918	0.867958	-0.6724	0.642548	2.19678	0.846687	[-/+]	--	UPSTREAM_2K	Pavir.Eb02300
XLOC_007430	Chr01b:50136455-50136696	6.66249	2.92945	4.79597	0	0	0	2.1428	3.9811	3.06195	3.76514	2.13133	2.94824	-12.2276	0.930006	-0.647373	0.552149	11.5802	0.898954	[-/+]	--	--
XLOC_057601	Chr09a:81698319-81701080	17.381	13.8509	15.6159	2.89293	4.40503	3.64898	7.02682	14.5355	10.7812	6.28617	14.5785	10.4323	-2.09746	0.849223	-0.534508	0.571711	1.56295	0.817139	[-/+]	Pavir.Ia04485	--
XLOC_011590	Chr02a:57836823-57837032	13.6786	7.2755	10.4771	2.0424	2.9762	2.5093	11.6267	3.64776	7.63723	14.6812	8.88212	11.7817	-2.06188	0.834386	-0.456111	0.508592	1.60576	0.805342	[-/+]	--	--
XLOC_077812	contig153750:2316-2542	6.00783	0.759113	3.38347	0	0	0	2.55284	2.3843	2.46857	0	1.39319	0.696595	-11.7243	0.899907	-0.454828	0.406821	11.2695	0.873943	[-/+]	--	--
XLOC_014705	Chr02b:13139329-13141335	1.99166	3.66973	2.83069	0	0	0	3.47784	0.714269	2.09605	0.50449	0.470234	0.487362	-11.4669	0.880109	-0.43348	0.37299	11.0335	0.851727	[-/+]	--	--
XLOC_038597	Chr06a:13078620-13078838	7.45604	3.16538	5.31071	0	0.869561	0.434781	2.83583	5.84683	4.34133	3.57409	2.12327	2.84868	-3.60889	0.830094	-0.290767	0.331307	3.31812	0.82266	[-/+]	--	DOWNSTREAM_2K	Pavir.Fa00912	Pavir.Fa00912.1_dup1	Chr06a:13082831-13084369	0.01	0.0476534	0.0288267	0.01	0.0563849	0.0331924	0.01	0.682717	0.346359	0.01	0.0482913	0.0291457	0.238131	0.0471248	3.81279	0.338142	3.57466	0.343466	K14638|1|2e-15|84.3|sita:101780374|solute carrier family 15 (peptide/histidine transporter), member 3/4	GO:0016020//membrane	GO:0005215//transporter activity	GO:0006810//transport	NA	GRMZM2G322220_T01/1.07208e-12/[mRNA] locus=6:146812984:146815808:+
XLOC_013406	Chr02b:53920629-53920931	5.79961	3.36246	4.58103	0.772	0	0.386	4.08589	3.51221	3.79905	1.58967	3.15519	2.37243	-3.56713	0.818683	-0.270035	0.303137	3.2971	0.811359	[-/+]	--	--
XLOC_009472	Chr02a:63980800-63983645	7.62946	4.81393	6.2217	1.28069	1.07245	1.17657	3.24343	7.40381	5.32362	1.46972	5.30719	3.38846	-2.40272	0.820786	-0.2249	0.278386	2.17782	0.814328	[-/+]	--	--
XLOC_091542	contig264361:579-793	15.0285	9.24396	12.1362	1.89052	6.44344	4.16698	9.59869	13.5184	11.5585	3.78358	8.99037	6.38698	-1.54224	0.804453	-0.0703585	0.126254	1.47189	0.811509	[-/+]	--	--
XLOC_101787	contig375386:368-636	4.22338	0	2.11169	0	0	0	1.32181	2.74302	2.03241	0.860716	1.27455	1.06763	-11.0445	0.839891	-0.055547	0.0778063	10.989	0.8469	[-/+]	--	--
XLOC_092414	contig272460:541-855	2.07907	1.54744	1.81325	0	0	0	2.59903	0.891174	1.7451	1.17526	2.33345	1.75436	-10.8244	0.814753	-0.0552716	0.0744909	10.7691	0.822652	[-/+]	--	--
XLOC_078799	contig160426:1057-1307	4.02517	1.1039	2.56453	0	0	0	2.73198	2.89258	2.81228	1.95653	3.87733	2.91693	-11.3245	0.867706	0.133044	0.150147	11.4575	0.889402	[-/+]	--	--
XLOC_103983	contig404157:538-745	6.18148	9.39854	7.79001	1.05462	2.04702	1.55082	6.66139	10.6698	8.66559	11.7812	6.66465	9.22293	-2.32859	0.83126	0.153674	0.22185	2.48227	0.8499	[-/+]	--	--
XLOC_099830	contig351932:9-222	2.40924	5.97409	4.19166	0	0	0	6.08643	4.00211	5.04427	5.37518	6.84217	6.10868	-12.0333	0.919603	0.267123	0.309524	12.3004	0.939291	[-/+]	--	--
XLOC_069598	contig101191:3334-3657	16.5494	10.8033	13.6763	6.04917	1.68743	3.8683	20.3572	16.3674	18.3623	25.85	15.1803	20.5152	-1.82191	0.831039	0.425063	0.511427	2.24698	0.866469	[-/+]	--	--
XLOC_052017	Chr08b:36613035-36613297	4.01772	5.15846	4.58809	0.534609	0.529888	0.532249	5.57341	6.75598	6.1647	4.35789	2.59178	3.47484	-3.10772	0.813517	0.426136	0.452017	3.53386	0.847427	[-/+]	--	--
XLOC_074790	contig133095:13-598	3.3188	1.30539	2.31209	0	0	0	3.89851	2.69558	3.29704	1.62396	1.6101	1.61703	-11.175	0.853578	0.511975	0.438157	11.687	0.906743	[-/+]	--	--
XLOC_099423	contig346764:300-550	1.50944	2.11948	1.81446	0	0	0	1.56113	3.61572	2.58843	1.01921	1.93867	1.47894	-10.8253	0.814753	0.512535	0.407491	11.3379	0.879888	[-/+]	--	--
XLOC_075894	contig140569:2527-2767	0	5.33504	2.66752	0	0	0	4.76576	6.03897	5.40237	2.71928	2.15497	2.43712	-11.3816	0.873155	1.01782	0.684113	12.3994	0.943646	[-/+]	--	--
XLOC_039298	Chr06a:49267094-49267426	30.554	26.5253	28.5396	3.18326	4.48143	3.83234	87.2924	76.2679	81.7802	51.1574	16.2382	33.6978	-2.89667	0.878912	1.51878	0.845994	4.41545	0.897915	[-/+]	--	--
XLOC_042166	Chr07a:1682696-1682905	4.27457	15.4605	9.86752	3.0636	0	1.5318	56.1957	79.0348	67.6153	26.9156	9.6896	18.3026	-2.68699	0.850719	2.77659	0.891071	5.46358	0.899372	[-/+]	--	DOWNSTREAM_2K	Pavir.Ga00592	Pavir.Ga00592.1_dup1	Chr07a:6993749-6995028	0.311752	0.515072	0.413412	0.01	0.215785	0.112893	0.357825	0.135637	0.246731	0.559597	0.714655	0.637126	-1.93132	0.31925	-0.74464	0.203533	1.18668	0.194122	-	-	-	-	NA	NA
XLOC_102783	contig388036:18-551	12.856	48.8396	30.8478	8.57528	0.280353	4.42782	0.497548	0	0.248774	1.34735	0.759469	1.05341	-2.8005	0.87855	-6.95129	0.9079	-4.15079	0.829377	[-/-]	--	--
XLOC_043044	Chr07a:21645407-21645673	19.3538	9.93184	14.6428	6.69614	4.08893	5.39254	0	0.300598	0.150299	2.10193	0.396981	1.24946	-1.44116	0.801476	-6.60142	0.890882	-5.16027	0.845899	[-/-]	--	UPSTREAM_2K	Pavir.Ga01711	Pavir.Ga01711.1_dup1	Chr07a:21645845-21648594	8.32231	4.15967	6.24099	2.05226	3.72966	2.89096	0.298745	0.0868917	0.192818	0.568957	0.193174	0.381066	-1.11023	0.707636	-5.01646	0.847569	-3.90623	0.789159	K09458|1|0.0|721|sita:101768198|3-oxoacyl-[acyl-carrier-protein] synthase II [EC:2.3.1.179]	-	-	-	AT5G46290.3/8.39939e-74/[mRNA] locus=Chr5:18774439:18776629:-	GRMZM2G012863_T01/0/[mRNA] locus=9:11217168:11220784:+
XLOC_087914	contig232447:680-976	37.6777	31.2715	34.4746	6.85112	4.02764	5.43938	1.33048	1.46516	1.39782	4.97252	5.92065	5.44658	-2.66402	0.877581	-4.62429	0.89404	-1.96027	0.805689	[-/-]	--	--
XLOC_005948	Chr01b:55640486-55640799	19.7315	23.3669	21.5492	12.5362	3.95011	8.24316	2.61534	0.653077	1.63421	2.06982	2.93532	2.50257	-1.38637	0.807264	-3.72097	0.88548	-2.3346	0.844159	[-/-]	--	DOWNSTREAM_2K	Pavir.Ab03379
KEGG:kyoto encyclopedia of genes and genomes; GO:gene ontology; Ath, Arabidopsis thaliana; Zma, Zea mays; Osa, Oryza sativa; C1:control; D1:the first dehydration stress; D2:the secondary dehydration stress; R1:first recovery; “+”, “-” and “=” denote up-regulated genes, down-regulated genes, and genes with no significant changes in expression, respectively.
[truncated: 2 more columns]
